# Supplementary material for: Pearl millet [Pennisetum glaucum (L.) R. Br.] consensus linkage map constructed using four RIL mapping populations and newly developed EST-SSRs
Source: BMC Genomics. 2013 Mar 9;14:159. doi: 10.1186/1471-2164-14-159 (PMC3606598; doi:10.1186/1471-2164-14-159)
Supplement: Additional file 1: Table S1 — List of putative SNPs identified between ICMB 841-P3 and 863B-P2. The reads from ICMB 841-P3 are prefixed with “X_” and the reads from 863B-P2 are prefixed with “Y_”. The column titled “SNP_variant_in_X” represents the SNP variant in ICMB 841-P3 genotype while the column “SNP_variant_in_Y” represents the SNP variant in 863B-P2 genotype. [file 1471-2164-14-159-S1.xlsx]

## Sheet: Putative SNPs
Additional file 1: Table S1. List of putative SNPs identified between ICMB 841-P3 and 863B-P2.
Sno	ContigID	ContigSize	members	members_IDs	TotalSNPs	SNP_SNo.	SNP_position	SNP	SNP_variant_in_X	SNP_variant_in_Y	ReadDepth(members with their sequence extending in the SNP position)	X_Sample1_IDs	X_Sample2_IDs	Y_Sample3_IDs	Y_Sample4_IDs	X_Sample1_variants	X_Sample2_variants	Y_Sample3_variants	Y_Sample4_variants
1	SCL1Contig38	747	17	X_Sample1_FMD86AS01B2KHN- X_Sample2_FL4RA0R01C6ODA+ X_Sample2_FL4RA0R01A5H6I- X_Sample2_FL4RA0R01A69AA+ X_Sample2_FL4RA0R01DP2RC+ Y_Sample4_FL4RA0R02HSD65- X_Sample2_FL4RA0R01C4TIH+ X_Sample2_FL4RA0R01CBS4F+ X_Sample2_FL4RA0R01CDXIT+ Y_Sample4_FL4RA0R02I09Q6+ X_Sample2_FL4RA0R01CBDLT- X_Sample2_FL4RA0R01EV2L9- X_Sample2_FL4RA0R01EOM31+ Y_Sample3_FMD86AS02HK0KM- X_Sample2_FL4RA0R01ASHYB- Y_Sample4…	1	1	375	C/T	C	T	7		Sample2_FL4RA0R01A5H- Sample2_FL4RA0R01DP2+ Sample2_FL4RA0R01C4T+ Sample2_FL4RA0R01CBS+ Sample2_FL4RA0R01CDX+		Sample4_FL4RA0R02HSD- Sample4_FL4RA0R02I09+		C C C C C		T T
2	SCL1Contig44	274	11	X_Sample1_FMD86AS01B7P6O+ X_Sample2_FL4RA0R01EU9OD+ Y_Sample3_FMD86AS02FQH9Y+ X_Sample1_FMD86AS01CUE47+ X_Sample1_FMD86AS01B2C6H+ X_Sample1_FMD86AS01CVWR5+ X_Sample1_FMD86AS01D4WMK+ X_Sample1_FMD86AS01B4RJZ+ X_Sample1_FMD86AS01D744O+ X_Sample1_FMD86AS01EB1UV+ Y_Sample3_FMD86AS02F80YY+	1	1	136	C/T	C	T	11	Sample1_FMD86AS01B7P+ Sample1_FMD86AS01CUE+ Sample1_FMD86AS01B2C+ Sample1_FMD86AS01CVW+ Sample1_FMD86AS01B4R+ Sample1_FMD86AS01D74+ Sample1_FMD86AS01EB1+ Sample1_FMD86AS01D4W+	Sample2_FL4RA0R01EU9+	Sample3_FMD86AS02FQH+ Sample3_FMD86AS02F80+		C C C C C C C C	C	T T
3	SCL1Contig96	495	20	X_Sample1_FMD86AS01DB3NE+ X_Sample2_FL4RA0R01BWLWI+ X_Sample2_FL4RA0R01DPBL4+ X_Sample1_FMD86AS01AKZP7+ Y_Sample3_FMD86AS02IT6MW+ Y_Sample3_FMD86AS02IBY43+ X_Sample2_FL4RA0R01AZBQ3+ Y_Sample4_FL4RA0R02I5BPK+ X_Sample2_FL4RA0R01EC4A8+ Y_Sample3_FMD86AS02JUJ43+ Y_Sample3_FMD86AS02IKA5W+ Y_Sample3_FMD86AS02GSP8N+ Y_Sample3_FMD86AS02J1KO1+ Y_Sample3_FMD86AS02HNTSJ+ X_Sample1_FMD86AS01D8JO8+ Y_Sample3…	1	1	239	A/T	T	A	14	Sample1_FMD86AS01D8J+ Sample1_FMD86AS01CXU+ Sample1_FMD86AS01CTY-	Sample2_FL4RA0R01AZB+ Sample2_FL4RA0R01EC4+ Sample2_FL4RA0R01A9F+	Sample3_FMD86AS02IT6+ Sample3_FMD86AS02IBY+ Sample3_FMD86AS02JUJ+ Sample3_FMD86AS02HNT+ Sample3_FMD86AS02IKA+ Sample3_FMD86AS02GSP+ Sample3_FMD86AS02J1K+	Sample4_FL4RA0R02I5B+	T T T	T T T	A A A A A A A	A
4	SCL1Contig97	480	19	X_Sample1_FMD86AS01DHVLJ- Y_Sample3_FMD86AS02J2KY8- Y_Sample4_FL4RA0R02HOH2E- Y_Sample4_FL4RA0R02J1WMH- Y_Sample3_FMD86AS02F9HZI+ Y_Sample3_FMD86AS02GVCNZ- Y_Sample3_FMD86AS02I5EWB- Y_Sample3_FMD86AS02GN0S9+ Y_Sample3_FMD86AS02H71IY+ Y_Sample3_FMD86AS02I7E37+ Y_Sample3_FMD86AS02HF0UE+ Y_Sample3_FMD86AS02FRN8S+ Y_Sample4_FL4RA0R02GJXTY+ X_Sample2_FL4RA0R01ADNHY+ X_Sample2_FL4RA0R01DXSEU+ X_Sample2…	3	1	266	A/G	G	A	16		Sample2_FL4RA0R01ADN+ Sample2_FL4RA0R01AND+ Sample2_FL4RA0R01DDZ+ Sample2_FL4RA0R01EPN+	Sample3_FMD86AS02J2K- Sample3_FMD86AS02F9H+ Sample3_FMD86AS02GVC- Sample3_FMD86AS02I5E- Sample3_FMD86AS02GN0+ Sample3_FMD86AS02H71+ Sample3_FMD86AS02I7E+ Sample3_FMD86AS02HF0+ Sample3_FMD86AS02FRN+	Sample4_FL4RA0R02HOH- Sample4_FL4RA0R02J1W- Sample4_FL4RA0R02GJX+		G G G G	A A A A A A A A A	A A A
5	SCL1Contig97	480	19	X_Sample1_FMD86AS01DHVLJ- Y_Sample3_FMD86AS02J2KY8- Y_Sample4_FL4RA0R02HOH2E- Y_Sample4_FL4RA0R02J1WMH- Y_Sample3_FMD86AS02F9HZI+ Y_Sample3_FMD86AS02GVCNZ- Y_Sample3_FMD86AS02I5EWB- Y_Sample3_FMD86AS02GN0S9+ Y_Sample3_FMD86AS02H71IY+ Y_Sample3_FMD86AS02I7E37+ Y_Sample3_FMD86AS02HF0UE+ Y_Sample3_FMD86AS02FRN8S+ Y_Sample4_FL4RA0R02GJXTY+ X_Sample2_FL4RA0R01ADNHY+ X_Sample2_FL4RA0R01DXSEU+ X_Sample2…	3	2	314	G/A	A	G	18		Sample2_FL4RA0R01ADN+ Sample2_FL4RA0R01DXS+ Sample2_FL4RA0R01ECC+ Sample2_FL4RA0R01AND+ Sample2_FL4RA0R01DDZ+ Sample2_FL4RA0R01EPN+	Sample3_FMD86AS02J2K- Sample3_FMD86AS02F9H+ Sample3_FMD86AS02GVC- Sample3_FMD86AS02I5E- Sample3_FMD86AS02GN0+ Sample3_FMD86AS02H71+ Sample3_FMD86AS02I7E+ Sample3_FMD86AS02HF0+ Sample3_FMD86AS02FRN+	Sample4_FL4RA0R02HOH- Sample4_FL4RA0R02J1W- Sample4_FL4RA0R02GJX+		A A A A A A	G G G G G G G G G	G G G
6	SCL1Contig97	480	19	X_Sample1_FMD86AS01DHVLJ- Y_Sample3_FMD86AS02J2KY8- Y_Sample4_FL4RA0R02HOH2E- Y_Sample4_FL4RA0R02J1WMH- Y_Sample3_FMD86AS02F9HZI+ Y_Sample3_FMD86AS02GVCNZ- Y_Sample3_FMD86AS02I5EWB- Y_Sample3_FMD86AS02GN0S9+ Y_Sample3_FMD86AS02H71IY+ Y_Sample3_FMD86AS02I7E37+ Y_Sample3_FMD86AS02HF0UE+ Y_Sample3_FMD86AS02FRN8S+ Y_Sample4_FL4RA0R02GJXTY+ X_Sample2_FL4RA0R01ADNHY+ X_Sample2_FL4RA0R01DXSEU+ X_Sample2…	3	3	371	G/A	A	G	14		Sample2_FL4RA0R01ADN+ Sample2_FL4RA0R01DXS+ Sample2_FL4RA0R01ECC+ Sample2_FL4RA0R01AND+ Sample2_FL4RA0R01DDZ+ Sample2_FL4RA0R01EPN+	Sample3_FMD86AS02F9H+ Sample3_FMD86AS02I5E- Sample3_FMD86AS02GN0+ Sample3_FMD86AS02H71+ Sample3_FMD86AS02I7E+ Sample3_FMD86AS02HF0+ Sample3_FMD86AS02FRN+	Sample4_FL4RA0R02GJX+		A A A A A A	G G G G G G G	G
7	SCL1Contig98	549	29	X_Sample1_FMD86AS01DHY32+ X_Sample2_FL4RA0R01BY8GJ+ X_Sample2_FL4RA0R01AHQGV+ Y_Sample4_FL4RA0R02FD5UR- Y_Sample3_FMD86AS02HR5AZ- X_Sample1_FMD86AS01AS18K+ Y_Sample4_FL4RA0R02JDEBH+ X_Sample2_FL4RA0R01B2BUV+ X_Sample2_FL4RA0R01A6KLR+ X_Sample2_FL4RA0R01BIMDV- X_Sample2_FL4RA0R01C9PAA+ X_Sample2_FL4RA0R01BJFX2+ Y_Sample3_FMD86AS02H47VW+ X_Sample2_FL4RA0R01CWN1Y+ X_Sample2_FL4RA0R01D1DIZ+ X_Sample2…	1	1	323	G/A	G	A	11	Sample1_FMD86AS01AQI+	Sample2_FL4RA0R01B2B+ Sample2_FL4RA0R01C9P+ Sample2_FL4RA0R01BJF+ Sample2_FL4RA0R01CWN+ Sample2_FL4RA0R01D1D+ Sample2_FL4RA0R01EAR+ Sample2_FL4RA0R01C5M+ Sample2_FL4RA0R01EYW+	Sample3_FMD86AS02H47+	Sample4_FL4RA0R02IE8+	G	G G G G G G G G	A	A
8	SCL1Contig123	504	18	X_Sample1_FMD86AS01EWCBG+ Y_Sample3_FMD86AS02HVV2U+ X_Sample2_FL4RA0R01B4DD3+ X_Sample2_FL4RA0R01D1HPS+ Y_Sample4_FL4RA0R02FF3LD+ Y_Sample4_FL4RA0R02G2S16+ Y_Sample3_FMD86AS02IH4Z0+ Y_Sample4_FL4RA0R02IZ19Q+ Y_Sample3_FMD86AS02GF3NB+ Y_Sample3_FMD86AS02JSZYI+ Y_Sample4_FL4RA0R02FXOGM+ Y_Sample3_FMD86AS02IW9ZP+ Y_Sample4_FL4RA0R02JKFVV- Y_Sample4_FL4RA0R02IE7EU+ Y_Sample3_FMD86AS02JE0DG+ Y_Sample3…	1	1	232	C/G	C	G	9		Sample2_FL4RA0R01B4D+ Sample2_FL4RA0R01D1H+	Sample3_FMD86AS02IH4+ Sample3_FMD86AS02GF3+ Sample3_FMD86AS02IW9+	Sample4_FL4RA0R02FF3+ Sample4_FL4RA0R02G2S+ Sample4_FL4RA0R02IZ1+ Sample4_FL4RA0R02JKF-		C C	G G G	G G G G
9	SCL1Contig129	529	19	X_Sample2_FL4RA0R01A4HBH+ Y_Sample4_FL4RA0R02I9WO2+ Y_Sample4_FL4RA0R02I7M3S+ X_Sample2_FL4RA0R01ES5UB+ Y_Sample4_FL4RA0R02J285Q- Y_Sample4_FL4RA0R02GNY5E- Y_Sample4_FL4RA0R02JJ7QM- Y_Sample3_FMD86AS02HLWQC+ X_Sample2_FL4RA0R01BMWJV+ Y_Sample4_FL4RA0R02ID37E+ Y_Sample4_FL4RA0R02IWN7N+ X_Sample2_FL4RA0R01DAH6K+ Y_Sample4_FL4RA0R02IQNG1+ X_Sample1_FMD86AS01CXP4M+ X_Sample1_FMD86AS01BX66Z- Y_Sample4…	2	1	125	A/G	A	G	4		Sample2_FL4RA0R01A4H+ Sample2_FL4RA0R01ES5+		Sample4_FL4RA0R02I9W+ Sample4_FL4RA0R02I7M+		A A		G G
10	SCL1Contig129	529	19	X_Sample2_FL4RA0R01A4HBH+ Y_Sample4_FL4RA0R02I9WO2+ Y_Sample4_FL4RA0R02I7M3S+ X_Sample2_FL4RA0R01ES5UB+ Y_Sample4_FL4RA0R02J285Q- Y_Sample4_FL4RA0R02GNY5E- Y_Sample4_FL4RA0R02JJ7QM- Y_Sample3_FMD86AS02HLWQC+ X_Sample2_FL4RA0R01BMWJV+ Y_Sample4_FL4RA0R02ID37E+ Y_Sample4_FL4RA0R02IWN7N+ X_Sample2_FL4RA0R01DAH6K+ Y_Sample4_FL4RA0R02IQNG1+ X_Sample1_FMD86AS01CXP4M+ X_Sample1_FMD86AS01BX66Z- Y_Sample4…	2	2	270	C/T	C	T	4		Sample2_FL4RA0R01ES5+ Sample2_FL4RA0R01BMW+	Sample3_FMD86AS02HLW+	Sample4_FL4RA0R02ID3+		C C	T	T
11	SCL1Contig142	416	8	X_Sample2_FL4RA0R01AT4D1+ X_Sample2_FL4RA0R01EB0VR+ X_Sample2_FL4RA0R01DISP9+ Y_Sample3_FMD86AS02H4WPS- Y_Sample3_FMD86AS02I5UUD- X_Sample2_FL4RA0R01CZ670+ X_Sample1_FMD86AS01D9GGB- X_Sample1_FMD86AS01DFJ2V-	3	1	174	G/A	G	A	5		Sample2_FL4RA0R01AT4+ Sample2_FL4RA0R01EB0+ Sample2_FL4RA0R01DIS+	Sample3_FMD86AS02H4W- Sample3_FMD86AS02I5U-			G G G	A A
12	SCL1Contig142	416	8	X_Sample2_FL4RA0R01AT4D1+ X_Sample2_FL4RA0R01EB0VR+ X_Sample2_FL4RA0R01DISP9+ Y_Sample3_FMD86AS02H4WPS- Y_Sample3_FMD86AS02I5UUD- X_Sample2_FL4RA0R01CZ670+ X_Sample1_FMD86AS01D9GGB- X_Sample1_FMD86AS01DFJ2V-	3	2	177	A/G	A	G	5		Sample2_FL4RA0R01AT4+ Sample2_FL4RA0R01EB0+ Sample2_FL4RA0R01DIS+	Sample3_FMD86AS02H4W- Sample3_FMD86AS02I5U-			A A A	G G
13	SCL1Contig142	416	8	X_Sample2_FL4RA0R01AT4D1+ X_Sample2_FL4RA0R01EB0VR+ X_Sample2_FL4RA0R01DISP9+ Y_Sample3_FMD86AS02H4WPS- Y_Sample3_FMD86AS02I5UUD- X_Sample2_FL4RA0R01CZ670+ X_Sample1_FMD86AS01D9GGB- X_Sample1_FMD86AS01DFJ2V-	3	3	250	T/C	T	C	4		Sample2_FL4RA0R01DIS+ Sample2_FL4RA0R01CZ6+	Sample3_FMD86AS02H4W- Sample3_FMD86AS02I5U-			T T	C C
14	SCL1Contig146	465	9	X_Sample2_FL4RA0R01B1L9Y+ Y_Sample4_FL4RA0R02HEBLE+ X_Sample2_FL4RA0R01BZAX8- Y_Sample3_FMD86AS02F4ICP+ Y_Sample3_FMD86AS02IFA30+ Y_Sample3_FMD86AS02HDR6V+ Y_Sample3_FMD86AS02H26H8+ Y_Sample3_FMD86AS02IG6E4+ X_Sample2_FL4RA0R01AW62D+	1	1	417	C/T	C	T	7		Sample2_FL4RA0R01BZA- Sample2_FL4RA0R01AW6+	Sample3_FMD86AS02F4I+ Sample3_FMD86AS02IFA+ Sample3_FMD86AS02HDR+ Sample3_FMD86AS02H26+ Sample3_FMD86AS02IG6+			C C	T T T T T
15	SCL1Contig150	647	27	X_Sample2_FL4RA0R01B631Q+ Y_Sample4_FL4RA0R02GVRUA- X_Sample2_FL4RA0R01ED1PB- Y_Sample4_FL4RA0R02G9A4Q+ X_Sample2_FL4RA0R01ERPZM+ Y_Sample3_FMD86AS02GAURD- Y_Sample3_FMD86AS02GJGCU+ X_Sample1_FMD86AS01BAWP8+ Y_Sample3_FMD86AS02H6XQA+ X_Sample2_FL4RA0R01BN5YY+ Y_Sample4_FL4RA0R02I1YZI+ X_Sample2_FL4RA0R01BOQL1+ Y_Sample3_FMD86AS02H3MEO+ Y_Sample4_FL4RA0R02FVA4W- Y_Sample3_FMD86AS02IXILU+ X_Sample2…	2	1	344	C/T	T	C	8	Sample1_FMD86AS01BAW+	Sample2_FL4RA0R01BN5+ Sample2_FL4RA0R01BOQ+	Sample3_FMD86AS02GAU- Sample3_FMD86AS02H3M+ Sample3_FMD86AS02IXI+	Sample4_FL4RA0R02I1Y+ Sample4_FL4RA0R02FVA-	T	T T	C C C	C C
16	SCL1Contig150	647	27	X_Sample2_FL4RA0R01B631Q+ Y_Sample4_FL4RA0R02GVRUA- X_Sample2_FL4RA0R01ED1PB- Y_Sample4_FL4RA0R02G9A4Q+ X_Sample2_FL4RA0R01ERPZM+ Y_Sample3_FMD86AS02GAURD- Y_Sample3_FMD86AS02GJGCU+ X_Sample1_FMD86AS01BAWP8+ Y_Sample3_FMD86AS02H6XQA+ X_Sample2_FL4RA0R01BN5YY+ Y_Sample4_FL4RA0R02I1YZI+ X_Sample2_FL4RA0R01BOQL1+ Y_Sample3_FMD86AS02H3MEO+ Y_Sample4_FL4RA0R02FVA4W- Y_Sample3_FMD86AS02IXILU+ X_Sample2…	2	2	513	T/C	C	T	13	Sample1_FMD86AS01A24+	Sample2_FL4RA0R01CSL- Sample2_FL4RA0R01AN7- Sample2_FL4RA0R01DEP- Sample2_FL4RA0R01CQC- Sample2_FL4RA0R01DKA-	Sample3_FMD86AS02IXI+ Sample3_FMD86AS02GZR+ Sample3_FMD86AS02HOZ+	Sample4_FL4RA0R02FVA- Sample4_FL4RA0R02JRF- Sample4_FL4RA0R02G16+ Sample4_FL4RA0R02HCK+	T	T C C C C	T T T	T T T T
17	SCL1Contig153	720	29	X_Sample2_FL4RA0R01B8M33- X_Sample2_FL4RA0R01CCC8V+ X_Sample2_FL4RA0R01DWNTM+ Y_Sample4_FL4RA0R02F02CT+ Y_Sample4_FL4RA0R02H555Q+ Y_Sample4_FL4RA0R02FS9A8- X_Sample2_FL4RA0R01DIIAW- X_Sample2_FL4RA0R01D3DIC- X_Sample2_FL4RA0R01EPGVM+ Y_Sample4_FL4RA0R02GIQD7- X_Sample2_FL4RA0R01C91XA+ Y_Sample4_FL4RA0R02FT2W2- Y_Sample3_FMD86AS02GISEL+ Y_Sample3_FMD86AS02FWICV- X_Sample2_FL4RA0R01DT3O2+ Y_Sample4…	4	1	26	C/T	C	T	5		Sample2_FL4RA0R01B8M- Sample2_FL4RA0R01CCC+ Sample2_FL4RA0R01DWN+		Sample4_FL4RA0R02F02+ Sample4_FL4RA0R02H55+		C C C		T T
18	SCL1Contig153	720	29	X_Sample2_FL4RA0R01B8M33- X_Sample2_FL4RA0R01CCC8V+ X_Sample2_FL4RA0R01DWNTM+ Y_Sample4_FL4RA0R02F02CT+ Y_Sample4_FL4RA0R02H555Q+ Y_Sample4_FL4RA0R02FS9A8- X_Sample2_FL4RA0R01DIIAW- X_Sample2_FL4RA0R01D3DIC- X_Sample2_FL4RA0R01EPGVM+ Y_Sample4_FL4RA0R02GIQD7- X_Sample2_FL4RA0R01C91XA+ Y_Sample4_FL4RA0R02FT2W2- Y_Sample3_FMD86AS02GISEL+ Y_Sample3_FMD86AS02FWICV- X_Sample2_FL4RA0R01DT3O2+ Y_Sample4…	4	2	34	G/A	G	A	5		Sample2_FL4RA0R01B8M- Sample2_FL4RA0R01CCC+ Sample2_FL4RA0R01DWN+		Sample4_FL4RA0R02F02+ Sample4_FL4RA0R02H55+		G G G		A A
19	SCL1Contig153	720	29	X_Sample2_FL4RA0R01B8M33- X_Sample2_FL4RA0R01CCC8V+ X_Sample2_FL4RA0R01DWNTM+ Y_Sample4_FL4RA0R02F02CT+ Y_Sample4_FL4RA0R02H555Q+ Y_Sample4_FL4RA0R02FS9A8- X_Sample2_FL4RA0R01DIIAW- X_Sample2_FL4RA0R01D3DIC- X_Sample2_FL4RA0R01EPGVM+ Y_Sample4_FL4RA0R02GIQD7- X_Sample2_FL4RA0R01C91XA+ Y_Sample4_FL4RA0R02FT2W2- Y_Sample3_FMD86AS02GISEL+ Y_Sample3_FMD86AS02FWICV- X_Sample2_FL4RA0R01DT3O2+ Y_Sample4…	4	3	103	A/G	A	G	10		Sample2_FL4RA0R01B8M- Sample2_FL4RA0R01CCC+ Sample2_FL4RA0R01DWN+ Sample2_FL4RA0R01DII- Sample2_FL4RA0R01D3D- Sample2_FL4RA0R01EPG+		Sample4_FL4RA0R02F02+ Sample4_FL4RA0R02H55+ Sample4_FL4RA0R02FS9- Sample4_FL4RA0R02GIQ-		A G G A A A		A A A A
20	SCL1Contig153	720	29	X_Sample2_FL4RA0R01B8M33- X_Sample2_FL4RA0R01CCC8V+ X_Sample2_FL4RA0R01DWNTM+ Y_Sample4_FL4RA0R02F02CT+ Y_Sample4_FL4RA0R02H555Q+ Y_Sample4_FL4RA0R02FS9A8- X_Sample2_FL4RA0R01DIIAW- X_Sample2_FL4RA0R01D3DIC- X_Sample2_FL4RA0R01EPGVM+ Y_Sample4_FL4RA0R02GIQD7- X_Sample2_FL4RA0R01C91XA+ Y_Sample4_FL4RA0R02FT2W2- Y_Sample3_FMD86AS02GISEL+ Y_Sample3_FMD86AS02FWICV- X_Sample2_FL4RA0R01DT3O2+ Y_Sample4…	4	4	547	G/A	G	A	7		Sample2_FL4RA0R01B31+ Sample2_FL4RA0R01AC8-		Sample4_FL4RA0R02GWZ+ Sample4_FL4RA0R02HIE- Sample4_FL4RA0R02G31+ Sample4_FL4RA0R02H2V+ Sample4_FL4RA0R02IAM-		G G		A A A A A
21	SCL1Contig160	396	11	X_Sample2_FL4RA0R01BPWZC- Y_Sample4_FL4RA0R02FWT4B- Y_Sample3_FMD86AS02IZ7UV+ X_Sample2_FL4RA0R01CPAHN+ Y_Sample4_FL4RA0R02GA156+ Y_Sample4_FL4RA0R02H04CI+ Y_Sample4_FL4RA0R02FLIWH+ X_Sample1_FMD86AS01DVJAN+ Y_Sample3_FMD86AS02IFSCF- Y_Sample4_FL4RA0R02G8NSY+ Y_Sample3_FMD86AS02HD6ZV-	5	1	107	C/T	C	T	4		Sample2_FL4RA0R01BPW- Sample2_FL4RA0R01CPA+		Sample4_FL4RA0R02FWT- Sample4_FL4RA0R02GA1+		C C		T T
22	SCL1Contig160	396	11	X_Sample2_FL4RA0R01BPWZC- Y_Sample4_FL4RA0R02FWT4B- Y_Sample3_FMD86AS02IZ7UV+ X_Sample2_FL4RA0R01CPAHN+ Y_Sample4_FL4RA0R02GA156+ Y_Sample4_FL4RA0R02H04CI+ Y_Sample4_FL4RA0R02FLIWH+ X_Sample1_FMD86AS01DVJAN+ Y_Sample3_FMD86AS02IFSCF- Y_Sample4_FL4RA0R02G8NSY+ Y_Sample3_FMD86AS02HD6ZV-	5	2	116	T/C	T	C	5		Sample2_FL4RA0R01BPW- Sample2_FL4RA0R01CPA+	Sample3_FMD86AS02IZ7+	Sample4_FL4RA0R02FWT- Sample4_FL4RA0R02GA1+		T T	C	C C
23	SCL1Contig160	396	11	X_Sample2_FL4RA0R01BPWZC- Y_Sample4_FL4RA0R02FWT4B- Y_Sample3_FMD86AS02IZ7UV+ X_Sample2_FL4RA0R01CPAHN+ Y_Sample4_FL4RA0R02GA156+ Y_Sample4_FL4RA0R02H04CI+ Y_Sample4_FL4RA0R02FLIWH+ X_Sample1_FMD86AS01DVJAN+ Y_Sample3_FMD86AS02IFSCF- Y_Sample4_FL4RA0R02G8NSY+ Y_Sample3_FMD86AS02HD6ZV-	5	3	147	T/C	T	C	7		Sample2_FL4RA0R01BPW- Sample2_FL4RA0R01CPA+	Sample3_FMD86AS02IZ7+	Sample4_FL4RA0R02FWT- Sample4_FL4RA0R02GA1+ Sample4_FL4RA0R02H04+ Sample4_FL4RA0R02FLI+		T T	C	C C C C
24	SCL1Contig160	396	11	X_Sample2_FL4RA0R01BPWZC- Y_Sample4_FL4RA0R02FWT4B- Y_Sample3_FMD86AS02IZ7UV+ X_Sample2_FL4RA0R01CPAHN+ Y_Sample4_FL4RA0R02GA156+ Y_Sample4_FL4RA0R02H04CI+ Y_Sample4_FL4RA0R02FLIWH+ X_Sample1_FMD86AS01DVJAN+ Y_Sample3_FMD86AS02IFSCF- Y_Sample4_FL4RA0R02G8NSY+ Y_Sample3_FMD86AS02HD6ZV-	5	4	195	G/A	G	A	9	Sample1_FMD86AS01DVJ+	Sample2_FL4RA0R01BPW- Sample2_FL4RA0R01CPA+	Sample3_FMD86AS02IZ7+ Sample3_FMD86AS02IFS-	Sample4_FL4RA0R02FWT- Sample4_FL4RA0R02GA1+ Sample4_FL4RA0R02H04+ Sample4_FL4RA0R02FLI+	G	G G	A A	A A A A
25	SCL1Contig160	396	11	X_Sample2_FL4RA0R01BPWZC- Y_Sample4_FL4RA0R02FWT4B- Y_Sample3_FMD86AS02IZ7UV+ X_Sample2_FL4RA0R01CPAHN+ Y_Sample4_FL4RA0R02GA156+ Y_Sample4_FL4RA0R02H04CI+ Y_Sample4_FL4RA0R02FLIWH+ X_Sample1_FMD86AS01DVJAN+ Y_Sample3_FMD86AS02IFSCF- Y_Sample4_FL4RA0R02G8NSY+ Y_Sample3_FMD86AS02HD6ZV-	5	5	373	T/C	C	T	5	Sample1_FMD86AS01DVJ+		Sample3_FMD86AS02IFS- Sample3_FMD86AS02HD6-	Sample4_FL4RA0R02FLI+ Sample4_FL4RA0R02G8N+	T		T C	T C
26	SCL1Contig162	457	23	X_Sample2_FL4RA0R01BT5PN+ Y_Sample4_FL4RA0R02GGOK7- X_Sample2_FL4RA0R01EXY5G+ X_Sample2_FL4RA0R01BQ8TP- Y_Sample3_FMD86AS02HBQ2T+ X_Sample2_FL4RA0R01D4OA4- X_Sample2_FL4RA0R01DIWW4- X_Sample2_FL4RA0R01AGVK7+ X_Sample2_FL4RA0R01DY08M- X_Sample2_FL4RA0R01AXTIE+ X_Sample2_FL4RA0R01CMTET+ Y_Sample3_FMD86AS02FE1IJ- Y_Sample3_FMD86AS02IBDQW- X_Sample2_FL4RA0R01D06JW+ X_Sample2_FL4RA0R01CWJM3- X_Sample2…	1	1	66	C/T	C	T	5		Sample2_FL4RA0R01BT5+ Sample2_FL4RA0R01EXY+ Sample2_FL4RA0R01BQ8-	Sample3_FMD86AS02HBQ+	Sample4_FL4RA0R02GGO-		C C C	T	T
27	SCL1Contig167	996	30	X_Sample2_FL4RA0R01C46ZK- X_Sample2_FL4RA0R01EUKME- X_Sample1_FMD86AS01DWUYP- X_Sample2_FL4RA0R01A6RY5- X_Sample1_FMD86AS01B3TK7- Y_Sample4_FL4RA0R02JQ8KG- X_Sample2_FL4RA0R01CJXDD- X_Sample2_FL4RA0R01EP31Y- X_Sample2_FL4RA0R01EH8W5+ Y_Sample4_FL4RA0R02GXAI8- Y_Sample4_FL4RA0R02IA4CY+ X_Sample2_FL4RA0R01A1YH0- X_Sample2_FL4RA0R01BY7AE- X_Sample2_FL4RA0R01EUBO2+ X_Sample2_FL4RA0R01DXWBJ+ X_Sample2…	2	1	34	A/G	A	G	7	Sample1_FMD86AS01DWU-	Sample2_FL4RA0R01C46- Sample2_FL4RA0R01EUK- Sample2_FL4RA0R01A6R- Sample2_FL4RA0R01CJX- Sample2_FL4RA0R01EP3-		Sample4_FL4RA0R02JQ8-	A	A A G G G		A
28	SCL1Contig167	996	30	X_Sample2_FL4RA0R01C46ZK- X_Sample2_FL4RA0R01EUKME- X_Sample1_FMD86AS01DWUYP- X_Sample2_FL4RA0R01A6RY5- X_Sample1_FMD86AS01B3TK7- Y_Sample4_FL4RA0R02JQ8KG- X_Sample2_FL4RA0R01CJXDD- X_Sample2_FL4RA0R01EP31Y- X_Sample2_FL4RA0R01EH8W5+ Y_Sample4_FL4RA0R02GXAI8- Y_Sample4_FL4RA0R02IA4CY+ X_Sample2_FL4RA0R01A1YH0- X_Sample2_FL4RA0R01BY7AE- X_Sample2_FL4RA0R01EUBO2+ X_Sample2_FL4RA0R01DXWBJ+ X_Sample2…	2	2	330	G/T	G	T	8		Sample2_FL4RA0R01EH8+ Sample2_FL4RA0R01A1Y- Sample2_FL4RA0R01BY7- Sample2_FL4RA0R01EUB+ Sample2_FL4RA0R01DXW+ Sample2_FL4RA0R01A36-		Sample4_FL4RA0R02GXA- Sample4_FL4RA0R02IA4+		G G G G G G		T T
29	SCL1Contig172	368	13	X_Sample2_FL4RA0R01CATXU+ Y_Sample4_FL4RA0R02FLJBM+ Y_Sample4_FL4RA0R02FZAAO+ Y_Sample4_FL4RA0R02I5S02+ X_Sample2_FL4RA0R01CWSIX+ X_Sample1_FMD86AS01EJ8HD+ Y_Sample4_FL4RA0R02FFE3D+ Y_Sample4_FL4RA0R02F70TW+ Y_Sample3_FMD86AS02FF8CV- X_Sample2_FL4RA0R01DNVE0+ X_Sample1_FMD86AS01CYGOG+ Y_Sample3_FMD86AS02FREWT+ X_Sample2_FL4RA0R01AXLWL+	3	1	37	T/A	T	A	6	Sample1_FMD86AS01EJ8+	Sample2_FL4RA0R01CAT+ Sample2_FL4RA0R01CWS+		Sample4_FL4RA0R02FLJ+ Sample4_FL4RA0R02FZA+ Sample4_FL4RA0R02I5S+	A	T T		A A A
30	SCL1Contig172	368	13	X_Sample2_FL4RA0R01CATXU+ Y_Sample4_FL4RA0R02FLJBM+ Y_Sample4_FL4RA0R02FZAAO+ Y_Sample4_FL4RA0R02I5S02+ X_Sample2_FL4RA0R01CWSIX+ X_Sample1_FMD86AS01EJ8HD+ Y_Sample4_FL4RA0R02FFE3D+ Y_Sample4_FL4RA0R02F70TW+ Y_Sample3_FMD86AS02FF8CV- X_Sample2_FL4RA0R01DNVE0+ X_Sample1_FMD86AS01CYGOG+ Y_Sample3_FMD86AS02FREWT+ X_Sample2_FL4RA0R01AXLWL+	3	2	103	C/T	C	T	6	Sample1_FMD86AS01EJ8+	Sample2_FL4RA0R01CAT+ Sample2_FL4RA0R01CWS+		Sample4_FL4RA0R02FLJ+ Sample4_FL4RA0R02FZA+ Sample4_FL4RA0R02I5S+	C	C C		T T T
31	SCL1Contig172	368	13	X_Sample2_FL4RA0R01CATXU+ Y_Sample4_FL4RA0R02FLJBM+ Y_Sample4_FL4RA0R02FZAAO+ Y_Sample4_FL4RA0R02I5S02+ X_Sample2_FL4RA0R01CWSIX+ X_Sample1_FMD86AS01EJ8HD+ Y_Sample4_FL4RA0R02FFE3D+ Y_Sample4_FL4RA0R02F70TW+ Y_Sample3_FMD86AS02FF8CV- X_Sample2_FL4RA0R01DNVE0+ X_Sample1_FMD86AS01CYGOG+ Y_Sample3_FMD86AS02FREWT+ X_Sample2_FL4RA0R01AXLWL+	3	3	199	G/A	G	A	13	Sample1_FMD86AS01EJ8+ Sample1_FMD86AS01CYG+	Sample2_FL4RA0R01CAT+ Sample2_FL4RA0R01CWS+ Sample2_FL4RA0R01DNV+ Sample2_FL4RA0R01AXL+	Sample3_FMD86AS02FF8- Sample3_FMD86AS02FRE+	Sample4_FL4RA0R02FLJ+ Sample4_FL4RA0R02FZA+ Sample4_FL4RA0R02I5S+ Sample4_FL4RA0R02FFE+ Sample4_FL4RA0R02F70+	G G	G G G G	A A	A A A A A
32	SCL1Contig181	406	8	X_Sample2_FL4RA0R01CHSC4+ Y_Sample4_FL4RA0R02GN8G4+ X_Sample1_FMD86AS01AV39K+ X_Sample1_FMD86AS01BLFAJ- X_Sample2_FL4RA0R01DGWWD- X_Sample1_FMD86AS01CR6SG+ Y_Sample3_FMD86AS02JWQUN- X_Sample2_FL4RA0R01AFIWR+	2	1	122	G/T	G	T	7	Sample1_FMD86AS01AV3+ Sample1_FMD86AS01BLF- Sample1_FMD86AS01CR6+	Sample2_FL4RA0R01CHS+ Sample2_FL4RA0R01DGW-	Sample3_FMD86AS02JWQ-	Sample4_FL4RA0R02GN8+	G G G	G G	T	T
33	SCL1Contig181	406	8	X_Sample2_FL4RA0R01CHSC4+ Y_Sample4_FL4RA0R02GN8G4+ X_Sample1_FMD86AS01AV39K+ X_Sample1_FMD86AS01BLFAJ- X_Sample2_FL4RA0R01DGWWD- X_Sample1_FMD86AS01CR6SG+ Y_Sample3_FMD86AS02JWQUN- X_Sample2_FL4RA0R01AFIWR+	2	2	166	A/G	A	G	6	Sample1_FMD86AS01AV3+ Sample1_FMD86AS01CR6+	Sample2_FL4RA0R01CHS+ Sample2_FL4RA0R01DGW-	Sample3_FMD86AS02JWQ-	Sample4_FL4RA0R02GN8+	A A	A A	G	G
34	SCL1Contig184	921	31	X_Sample2_FL4RA0R01CL8VM+ X_Sample1_FMD86AS01CL0S1- Y_Sample3_FMD86AS02H9AGG+ Y_Sample3_FMD86AS02JO03X+ Y_Sample4_FL4RA0R02HE85P+ Y_Sample3_FMD86AS02JV84A+ Y_Sample4_FL4RA0R02GTLRJ+ Y_Sample3_FMD86AS02G1PTZ- Y_Sample4_FL4RA0R02FJTBK- X_Sample2_FL4RA0R01BBJBJ+ Y_Sample4_FL4RA0R02HSKGO+ X_Sample2_FL4RA0R01DA58F+ X_Sample2_FL4RA0R01BROWO+ Y_Sample4_FL4RA0R02G7DOQ- Y_Sample3_FMD86AS02JYU7S- Y_Sample3…	2	1	723	A/G	G	A	13		Sample2_FL4RA0R01CTZ+ Sample2_FL4RA0R01DHJ+ Sample2_FL4RA0R01B5K+	Sample3_FMD86AS02F1Q- Sample3_FMD86AS02HVD+	Sample4_FL4RA0R02G2Q+ Sample4_FL4RA0R02GAI+ Sample4_FL4RA0R02H1N+ Sample4_FL4RA0R02INE+ Sample4_FL4RA0R02H42+ Sample4_FL4RA0R02HN4+ Sample4_FL4RA0R02IMS+ Sample4_FL4RA0R02IEZ+		G G G	A A	A A A A A A A A
35	SCL1Contig184	921	31	X_Sample2_FL4RA0R01CL8VM+ X_Sample1_FMD86AS01CL0S1- Y_Sample3_FMD86AS02H9AGG+ Y_Sample3_FMD86AS02JO03X+ Y_Sample4_FL4RA0R02HE85P+ Y_Sample3_FMD86AS02JV84A+ Y_Sample4_FL4RA0R02GTLRJ+ Y_Sample3_FMD86AS02G1PTZ- Y_Sample4_FL4RA0R02FJTBK- X_Sample2_FL4RA0R01BBJBJ+ Y_Sample4_FL4RA0R02HSKGO+ X_Sample2_FL4RA0R01DA58F+ X_Sample2_FL4RA0R01BROWO+ Y_Sample4_FL4RA0R02G7DOQ- Y_Sample3_FMD86AS02JYU7S- Y_Sample3…	2	2	752	T/C	C	T	15	Sample1_FMD86AS01CVC+	Sample2_FL4RA0R01CTZ+ Sample2_FL4RA0R01DHJ+ Sample2_FL4RA0R01B5K+ Sample2_FL4RA0R01DCZ+	Sample3_FMD86AS02F1Q- Sample3_FMD86AS02HVD+	Sample4_FL4RA0R02G2Q+ Sample4_FL4RA0R02GAI+ Sample4_FL4RA0R02H1N+ Sample4_FL4RA0R02INE+ Sample4_FL4RA0R02H42+ Sample4_FL4RA0R02HN4+ Sample4_FL4RA0R02IMS+ Sample4_FL4RA0R02IEZ+	T	T T T T	T T	T T T T T C C T
36	SCL1Contig194	424	42	X_Sample2_FL4RA0R01D3JA5+ X_Sample2_FL4RA0R01CHW1E+ X_Sample2_FL4RA0R01EGCZS+ X_Sample2_FL4RA0R01EO68U+ X_Sample2_FL4RA0R01CZPU5- X_Sample2_FL4RA0R01D83YD+ Y_Sample4_FL4RA0R02G80LQ+ X_Sample2_FL4RA0R01B1R24+ Y_Sample4_FL4RA0R02HE1T5+ Y_Sample4_FL4RA0R02FGVNM+ Y_Sample4_FL4RA0R02H92U0+ X_Sample2_FL4RA0R01CGS6F+ X_Sample2_FL4RA0R01CG8WE+ X_Sample2_FL4RA0R01DHXGN+ X_Sample2_FL4RA0R01D7S8U+ X_Sample2…	2	1	362	T/C	C	T	32	Sample1_FMD86AS01CKS-	Sample2_FL4RA0R01CGS+ Sample2_FL4RA0R01CG8+ Sample2_FL4RA0R01DHX+ Sample2_FL4RA0R01D7S+ Sample2_FL4RA0R01ESJ+ Sample2_FL4RA0R01CQ3+ Sample2_FL4RA0R01DAU+ Sample2_FL4RA0R01DK8+ Sample2_FL4RA0R01CR4+ Sample2_FL4RA0R01BJZ+ Sample2_FL4RA0R01EO2+ Sample2_FL4RA0R01B06- Sample2_FL4RA0R01EJC+ Sample2_FL4RA0R01BL8- Sample2_FL4RA0R01AU8+ Sample2_FL4RA0R01CEF+ Sample2_FL4RA0R01EY0+ Sample2_FL4RA0R01CH8+ Sam…		Sample4_FL4RA0R02H92+ Sample4_FL4RA0R02HOB+ Sample4_FL4RA0R02I0S+ Sample4_FL4RA0R02HIQ+ Sample4_FL4RA0R02I65+ Sample4_FL4RA0R02FPY+	C	C C C C C C C C C C C C C C C C C C C C C C C C C		T T T T T T
37	SCL1Contig194	424	42	X_Sample2_FL4RA0R01D3JA5+ X_Sample2_FL4RA0R01CHW1E+ X_Sample2_FL4RA0R01EGCZS+ X_Sample2_FL4RA0R01EO68U+ X_Sample2_FL4RA0R01CZPU5- X_Sample2_FL4RA0R01D83YD+ Y_Sample4_FL4RA0R02G80LQ+ X_Sample2_FL4RA0R01B1R24+ Y_Sample4_FL4RA0R02HE1T5+ Y_Sample4_FL4RA0R02FGVNM+ Y_Sample4_FL4RA0R02H92U0+ X_Sample2_FL4RA0R01CGS6F+ X_Sample2_FL4RA0R01CG8WE+ X_Sample2_FL4RA0R01DHXGN+ X_Sample2_FL4RA0R01D7S8U+ X_Sample2…	2	2	387	A/G	A	G	15	Sample1_FMD86AS01CKS-	Sample2_FL4RA0R01DK8+ Sample2_FL4RA0R01B06- Sample2_FL4RA0R01BL8- Sample2_FL4RA0R01AU8+ Sample2_FL4RA0R01CEF+ Sample2_FL4RA0R01EY0+ Sample2_FL4RA0R01CH0- Sample2_FL4RA0R01COZ+ Sample2_FL4RA0R01DWM+ Sample2_FL4RA0R01AUN+		Sample4_FL4RA0R02HOB+ Sample4_FL4RA0R02I0S+ Sample4_FL4RA0R02HIQ+ Sample4_FL4RA0R02FPY+	A	A A A A A A A A A A		G G G G
38	SCL1Contig201	743	20	X_Sample2_FL4RA0R01DDAYZ+ X_Sample2_FL4RA0R01DMA80- X_Sample2_FL4RA0R01DYHHW- X_Sample1_FMD86AS01DXEX5+ X_Sample2_FL4RA0R01C7SAO+ Y_Sample4_FL4RA0R02H5KTI+ Y_Sample4_FL4RA0R02GLVYX+ X_Sample2_FL4RA0R01C4ITH+ X_Sample2_FL4RA0R01EP8W5+ Y_Sample4_FL4RA0R02FLY2L+ X_Sample2_FL4RA0R01CQGEE+ Y_Sample4_FL4RA0R02INRGP+ Y_Sample4_FL4RA0R02IS9SA- Y_Sample3_FMD86AS02JJX51+ Y_Sample4_FL4RA0R02HZZI1- Y_Sample4…	1	1	177	G/A	G	A	9	Sample1_FMD86AS01DXE+	Sample2_FL4RA0R01DDA+ Sample2_FL4RA0R01DMA- Sample2_FL4RA0R01DYH- Sample2_FL4RA0R01C7S+ Sample2_FL4RA0R01C4I+ Sample2_FL4RA0R01EP8+		Sample4_FL4RA0R02H5K+ Sample4_FL4RA0R02GLV+	G	G G G G G G		A A
39	SCL1Contig204	505	18	X_Sample2_FL4RA0R01DGJWW+ Y_Sample4_FL4RA0R02FCNNR- Y_Sample4_FL4RA0R02GSSFN- Y_Sample4_FL4RA0R02HACQD+ X_Sample2_FL4RA0R01B4DSO+ X_Sample2_FL4RA0R01DKKX5+ X_Sample2_FL4RA0R01ESWXP+ X_Sample1_FMD86AS01CE6R8+ Y_Sample4_FL4RA0R02G5R0P+ Y_Sample4_FL4RA0R02HF4WB+ X_Sample2_FL4RA0R01EKJHO+ X_Sample2_FL4RA0R01CNN5E+ X_Sample1_FMD86AS01AT2AH+ X_Sample1_FMD86AS01CHA8N+ X_Sample2_FL4RA0R01BZL47+ X_Sample2…	1	1	193	G/A	G	A	5		Sample2_FL4RA0R01DGJ+ Sample2_FL4RA0R01B4D+		Sample4_FL4RA0R02FCN- Sample4_FL4RA0R02GSS- Sample4_FL4RA0R02HAC+		G G		A A A
40	SCL1Contig208	237	4	X_Sample2_FL4RA0R01DLR0O- X_Sample2_FL4RA0R01BH0YW- Y_Sample4_FL4RA0R02GN1F6+ Y_Sample4_FL4RA0R02H9ZFY+	1	1	173	T/G	T	G	4		Sample2_FL4RA0R01DLR- Sample2_FL4RA0R01BH0-		Sample4_FL4RA0R02GN1+ Sample4_FL4RA0R02H9Z+		T T		G G
41	SCL1Contig215	762	14	X_Sample2_FL4RA0R01DPK20+ Y_Sample3_FMD86AS02GCKAY+ Y_Sample4_FL4RA0R02HE8OK+ X_Sample2_FL4RA0R01D9DAE+ X_Sample2_FL4RA0R01CIOFM+ X_Sample2_FL4RA0R01EUVZG+ Y_Sample4_FL4RA0R02IAJVA- X_Sample2_FL4RA0R01EPNCN+ Y_Sample3_FMD86AS02HFICK+ X_Sample2_FL4RA0R01AMI81- Y_Sample3_FMD86AS02F0VLT+ X_Sample2_FL4RA0R01DB9T6- Y_Sample4_FL4RA0R02FY6KR- Y_Sample4_FL4RA0R02HUM7S-	1	1	173	A/G	A	G	5		Sample2_FL4RA0R01DPK+ Sample2_FL4RA0R01D9D+ Sample2_FL4RA0R01CIO+	Sample3_FMD86AS02GCK+	Sample4_FL4RA0R02HE8+		A A A	G	G
42	SCL1Contig218	383	23	X_Sample2_FL4RA0R01DZOKB- X_Sample2_FL4RA0R01ASNBE+ X_Sample2_FL4RA0R01CYAZN- Y_Sample3_FMD86AS02FGS6V- X_Sample2_FL4RA0R01C6C11+ X_Sample2_FL4RA0R01BVCHX+ X_Sample2_FL4RA0R01B7IW7+ X_Sample2_FL4RA0R01AUUWX+ X_Sample2_FL4RA0R01COFWC+ X_Sample2_FL4RA0R01BA669+ X_Sample2_FL4RA0R01BMZYG- Y_Sample4_FL4RA0R02GF6N8+ Y_Sample4_FL4RA0R02GY1KQ+ X_Sample1_FMD86AS01DBLU4+ Y_Sample3_FMD86AS02IONTK+ Y_Sample4…	3	1	56	A/C	A	C	12		Sample2_FL4RA0R01DZO- Sample2_FL4RA0R01ASN+ Sample2_FL4RA0R01CYA- Sample2_FL4RA0R01C6C+ Sample2_FL4RA0R01BVC+ Sample2_FL4RA0R01B7I+ Sample2_FL4RA0R01AUU+ Sample2_FL4RA0R01COF+ Sample2_FL4RA0R01BA6+ Sample2_FL4RA0R01BMZ-	Sample3_FMD86AS02FGS-	Sample4_FL4RA0R02GF6+		A N C N N N N N A N	C	A
43	SCL1Contig218	383	23	X_Sample2_FL4RA0R01DZOKB- X_Sample2_FL4RA0R01ASNBE+ X_Sample2_FL4RA0R01CYAZN- Y_Sample3_FMD86AS02FGS6V- X_Sample2_FL4RA0R01C6C11+ X_Sample2_FL4RA0R01BVCHX+ X_Sample2_FL4RA0R01B7IW7+ X_Sample2_FL4RA0R01AUUWX+ X_Sample2_FL4RA0R01COFWC+ X_Sample2_FL4RA0R01BA669+ X_Sample2_FL4RA0R01BMZYG- Y_Sample4_FL4RA0R02GF6N8+ Y_Sample4_FL4RA0R02GY1KQ+ X_Sample1_FMD86AS01DBLU4+ Y_Sample3_FMD86AS02IONTK+ Y_Sample4…	3	2	171	T/C	T	C	20	Sample1_FMD86AS01DBL+	Sample2_FL4RA0R01DZO- Sample2_FL4RA0R01ASN+ Sample2_FL4RA0R01CYA- Sample2_FL4RA0R01C6C+ Sample2_FL4RA0R01BVC+ Sample2_FL4RA0R01B7I+ Sample2_FL4RA0R01AUU+ Sample2_FL4RA0R01COF+ Sample2_FL4RA0R01BA6+ Sample2_FL4RA0R01BMZ-	Sample3_FMD86AS02FGS- Sample3_FMD86AS02ION+ Sample3_FMD86AS02FEC-	Sample4_FL4RA0R02GF6+ Sample4_FL4RA0R02GY1+ Sample4_FL4RA0R02HRO+ Sample4_FL4RA0R02GSR+ Sample4_FL4RA0R02H6I+ Sample4_FL4RA0R02HF0+	T	T C T C C C C C T T	T T T	T T T T T T
44	SCL1Contig218	383	23	X_Sample2_FL4RA0R01DZOKB- X_Sample2_FL4RA0R01ASNBE+ X_Sample2_FL4RA0R01CYAZN- Y_Sample3_FMD86AS02FGS6V- X_Sample2_FL4RA0R01C6C11+ X_Sample2_FL4RA0R01BVCHX+ X_Sample2_FL4RA0R01B7IW7+ X_Sample2_FL4RA0R01AUUWX+ X_Sample2_FL4RA0R01COFWC+ X_Sample2_FL4RA0R01BA669+ X_Sample2_FL4RA0R01BMZYG- Y_Sample4_FL4RA0R02GF6N8+ Y_Sample4_FL4RA0R02GY1KQ+ X_Sample1_FMD86AS01DBLU4+ Y_Sample3_FMD86AS02IONTK+ Y_Sample4…	3	3	205	A/C	A	C	22	Sample1_FMD86AS01DBL+ Sample1_FMD86AS01EJT+	Sample2_FL4RA0R01DZO- Sample2_FL4RA0R01ASN+ Sample2_FL4RA0R01CYA- Sample2_FL4RA0R01C6C+ Sample2_FL4RA0R01BVC+ Sample2_FL4RA0R01B7I+ Sample2_FL4RA0R01AUU+ Sample2_FL4RA0R01COF+ Sample2_FL4RA0R01BA6+ Sample2_FL4RA0R01BMZ-	Sample3_FMD86AS02FGS- Sample3_FMD86AS02ION+ Sample3_FMD86AS02FEC-	Sample4_FL4RA0R02GF6+ Sample4_FL4RA0R02GY1+ Sample4_FL4RA0R02HRO+ Sample4_FL4RA0R02GSR+ Sample4_FL4RA0R02H6I+ Sample4_FL4RA0R02HF0+ Sample4_FL4RA0R02FZ4+	A A	A A A A A A A A A A	C C C	C C C C C C C
45	SCL1Contig223	929	23	X_Sample2_FL4RA0R01EF7BR+ Y_Sample4_FL4RA0R02FRL9P+ X_Sample2_FL4RA0R01CLYIU+ X_Sample1_FMD86AS01BF1J8- X_Sample2_FL4RA0R01BODOJ+ X_Sample1_FMD86AS01A2IFY- X_Sample1_FMD86AS01BNSAB+ X_Sample1_FMD86AS01EF1QF- Y_Sample3_FMD86AS02GAZ1S- Y_Sample4_FL4RA0R02H9WRF+ Y_Sample4_FL4RA0R02IUUGS+ Y_Sample3_FMD86AS02IB2Q8- X_Sample1_FMD86AS01EAMWI- X_Sample2_FL4RA0R01EMZXE+ X_Sample1_FMD86AS01CP8KD+ X_Sample2…	4	1	390	C/T	C	T	4	Sample1_FMD86AS01BNS+ Sample1_FMD86AS01EF1-		Sample3_FMD86AS02GAZ-	Sample4_FL4RA0R02H9W+	C C		T	T
46	SCL1Contig223	929	23	X_Sample2_FL4RA0R01EF7BR+ Y_Sample4_FL4RA0R02FRL9P+ X_Sample2_FL4RA0R01CLYIU+ X_Sample1_FMD86AS01BF1J8- X_Sample2_FL4RA0R01BODOJ+ X_Sample1_FMD86AS01A2IFY- X_Sample1_FMD86AS01BNSAB+ X_Sample1_FMD86AS01EF1QF- Y_Sample3_FMD86AS02GAZ1S- Y_Sample4_FL4RA0R02H9WRF+ Y_Sample4_FL4RA0R02IUUGS+ Y_Sample3_FMD86AS02IB2Q8- X_Sample1_FMD86AS01EAMWI- X_Sample2_FL4RA0R01EMZXE+ X_Sample1_FMD86AS01CP8KD+ X_Sample2…	4	2	570	G/A	A	G	6	Sample1_FMD86AS01EAM- Sample1_FMD86AS01CP8+	Sample2_FL4RA0R01EMZ+	Sample3_FMD86AS02GAZ- Sample3_FMD86AS02IB2-	Sample4_FL4RA0R02IUU+	A A	A	G G	G
47	SCL1Contig223	929	23	X_Sample2_FL4RA0R01EF7BR+ Y_Sample4_FL4RA0R02FRL9P+ X_Sample2_FL4RA0R01CLYIU+ X_Sample1_FMD86AS01BF1J8- X_Sample2_FL4RA0R01BODOJ+ X_Sample1_FMD86AS01A2IFY- X_Sample1_FMD86AS01BNSAB+ X_Sample1_FMD86AS01EF1QF- Y_Sample3_FMD86AS02GAZ1S- Y_Sample4_FL4RA0R02H9WRF+ Y_Sample4_FL4RA0R02IUUGS+ Y_Sample3_FMD86AS02IB2Q8- X_Sample1_FMD86AS01EAMWI- X_Sample2_FL4RA0R01EMZXE+ X_Sample1_FMD86AS01CP8KD+ X_Sample2…	4	3	837	T/C	T	C	7	Sample1_FMD86AS01DEP+	Sample2_FL4RA0R01A95- Sample2_FL4RA0R01BVN+ Sample2_FL4RA0R01C0N+	Sample3_FMD86AS02HKN-	Sample4_FL4RA0R02F77- Sample4_FL4RA0R02HLW-	T	T T T	C	C C
48	SCL1Contig223	929	23	X_Sample2_FL4RA0R01EF7BR+ Y_Sample4_FL4RA0R02FRL9P+ X_Sample2_FL4RA0R01CLYIU+ X_Sample1_FMD86AS01BF1J8- X_Sample2_FL4RA0R01BODOJ+ X_Sample1_FMD86AS01A2IFY- X_Sample1_FMD86AS01BNSAB+ X_Sample1_FMD86AS01EF1QF- Y_Sample3_FMD86AS02GAZ1S- Y_Sample4_FL4RA0R02H9WRF+ Y_Sample4_FL4RA0R02IUUGS+ Y_Sample3_FMD86AS02IB2Q8- X_Sample1_FMD86AS01EAMWI- X_Sample2_FL4RA0R01EMZXE+ X_Sample1_FMD86AS01CP8KD+ X_Sample2…	4	4	894	T/C	T	C	5		Sample2_FL4RA0R01BVN+ Sample2_FL4RA0R01C0N+	Sample3_FMD86AS02HKN-	Sample4_FL4RA0R02F77- Sample4_FL4RA0R02HLW-		T T	C	C C
49	SCL1Contig229	395	15	X_Sample2_FL4RA0R01ENDL1- Y_Sample3_FMD86AS02FOSB4+ Y_Sample4_FL4RA0R02IUZBN+ Y_Sample4_FL4RA0R02FPVYX+ X_Sample1_FMD86AS01DSCEM- X_Sample2_FL4RA0R01EJKX9+ X_Sample1_FMD86AS01BH314+ Y_Sample3_FMD86AS02FYSA9+ X_Sample1_FMD86AS01BNKIS+ X_Sample1_FMD86AS01EHVX0+ X_Sample1_FMD86AS01D5KJL+ X_Sample1_FMD86AS01CT1OC+ Y_Sample4_FL4RA0R02H87MI+ X_Sample1_FMD86AS01C0BEF- Y_Sample3_FMD86AS02G05VD-	2	1	90	T/G	T	G	9	Sample1_FMD86AS01DSC- Sample1_FMD86AS01BH3+ Sample1_FMD86AS01D5K+ Sample1_FMD86AS01CT1+	Sample2_FL4RA0R01END-	Sample3_FMD86AS02FOS+	Sample4_FL4RA0R02FPV+ Sample4_FL4RA0R02IUZ+ Sample4_FL4RA0R02H87+	T T T T	T	G	G G G
50	SCL1Contig229	395	15	X_Sample2_FL4RA0R01ENDL1- Y_Sample3_FMD86AS02FOSB4+ Y_Sample4_FL4RA0R02IUZBN+ Y_Sample4_FL4RA0R02FPVYX+ X_Sample1_FMD86AS01DSCEM- X_Sample2_FL4RA0R01EJKX9+ X_Sample1_FMD86AS01BH314+ Y_Sample3_FMD86AS02FYSA9+ X_Sample1_FMD86AS01BNKIS+ X_Sample1_FMD86AS01EHVX0+ X_Sample1_FMD86AS01D5KJL+ X_Sample1_FMD86AS01CT1OC+ Y_Sample4_FL4RA0R02H87MI+ X_Sample1_FMD86AS01C0BEF- Y_Sample3_FMD86AS02G05VD-	2	2	101	T/G	T	G	9	Sample1_FMD86AS01DSC- Sample1_FMD86AS01BH3+ Sample1_FMD86AS01D5K+ Sample1_FMD86AS01CT1+	Sample2_FL4RA0R01END-	Sample3_FMD86AS02FOS+	Sample4_FL4RA0R02FPV+ Sample4_FL4RA0R02IUZ+ Sample4_FL4RA0R02H87+	T T T T	T	G	G G G
51	SCL1Contig238	1250	112	Y_Sample3_FMD86AS02F6SEC+ Y_Sample3_FMD86AS02FUPEP+ Y_Sample4_FL4RA0R02FO02L- Y_Sample4_FL4RA0R02GBOGZ- Y_Sample4_FL4RA0R02JSXT0- Y_Sample4_FL4RA0R02IYE47+ X_Sample2_FL4RA0R01DVL4N- X_Sample2_FL4RA0R01BA88J- Y_Sample4_FL4RA0R02GME0Y+ X_Sample2_FL4RA0R01D3WEC- Y_Sample4_FL4RA0R02F8GZZ- X_Sample2_FL4RA0R01CW55N- Y_Sample4_FL4RA0R02I5GVR- Y_Sample4_FL4RA0R02GB4CJ- Y_Sample3_FMD86AS02F7LUI- Y_Sample4…	5	1	98	G/T	T	G	9		Sample2_FL4RA0R01DVL- Sample2_FL4RA0R01BA8-	Sample3_FMD86AS02F6S+ Sample3_FMD86AS02FUP+	Sample4_FL4RA0R02FO0- Sample4_FL4RA0R02GBO- Sample4_FL4RA0R02JSX- Sample4_FL4RA0R02IYE+ Sample4_FL4RA0R02GME+		T T	G G	G G G G G
52	SCL1Contig238	1250	112	Y_Sample3_FMD86AS02F6SEC+ Y_Sample3_FMD86AS02FUPEP+ Y_Sample4_FL4RA0R02FO02L- Y_Sample4_FL4RA0R02GBOGZ- Y_Sample4_FL4RA0R02JSXT0- Y_Sample4_FL4RA0R02IYE47+ X_Sample2_FL4RA0R01DVL4N- X_Sample2_FL4RA0R01BA88J- Y_Sample4_FL4RA0R02GME0Y+ X_Sample2_FL4RA0R01D3WEC- Y_Sample4_FL4RA0R02F8GZZ- X_Sample2_FL4RA0R01CW55N- Y_Sample4_FL4RA0R02I5GVR- Y_Sample4_FL4RA0R02GB4CJ- Y_Sample3_FMD86AS02F7LUI- Y_Sample4…	5	2	156	T/C	C	T	14		Sample2_FL4RA0R01DVL- Sample2_FL4RA0R01BA8- Sample2_FL4RA0R01D3W- Sample2_FL4RA0R01CW5-	Sample3_FMD86AS02F6S+ Sample3_FMD86AS02FUP+	Sample4_FL4RA0R02FO0- Sample4_FL4RA0R02GBO- Sample4_FL4RA0R02JSX- Sample4_FL4RA0R02IYE+ Sample4_FL4RA0R02GME+ Sample4_FL4RA0R02F8G- Sample4_FL4RA0R02I5G- Sample4_FL4RA0R02GB4-		T T T T	T T	C C T T T T T T
53	SCL1Contig238	1250	112	Y_Sample3_FMD86AS02F6SEC+ Y_Sample3_FMD86AS02FUPEP+ Y_Sample4_FL4RA0R02FO02L- Y_Sample4_FL4RA0R02GBOGZ- Y_Sample4_FL4RA0R02JSXT0- Y_Sample4_FL4RA0R02IYE47+ X_Sample2_FL4RA0R01DVL4N- X_Sample2_FL4RA0R01BA88J- Y_Sample4_FL4RA0R02GME0Y+ X_Sample2_FL4RA0R01D3WEC- Y_Sample4_FL4RA0R02F8GZZ- X_Sample2_FL4RA0R01CW55N- Y_Sample4_FL4RA0R02I5GVR- Y_Sample4_FL4RA0R02GB4CJ- Y_Sample3_FMD86AS02F7LUI- Y_Sample4…	5	3	737	A/G	A	G	31		Sample2_FL4RA0R01D7S+ Sample2_FL4RA0R01AY1+ Sample2_FL4RA0R01AKH+ Sample2_FL4RA0R01EA2+ Sample2_FL4RA0R01DIC+ Sample2_FL4RA0R01D4Q+ Sample2_FL4RA0R01COG+ Sample2_FL4RA0R01C7U+ Sample2_FL4RA0R01EUL+ Sample2_FL4RA0R01B7N- Sample2_FL4RA0R01D6Q+ Sample2_FL4RA0R01DT7+ Sample2_FL4RA0R01D00- Sample2_FL4RA0R01CQ0- Sample2_FL4RA0R01B8L+	Sample3_FMD86AS02FGC+ Sample3_FMD86AS02H5T+	Sample4_FL4RA0R02GK5+ Sample4_FL4RA0R02J1B- Sample4_FL4RA0R02HVE+ Sample4_FL4RA0R02FIY+ Sample4_FL4RA0R02JZT+ Sample4_FL4RA0R02JB8- Sample4_FL4RA0R02JCE- Sample4_FL4RA0R02G5K+ Sample4_FL4RA0R02GVN+ Sample4_FL4RA0R02G4C+ Sample4_FL4RA0R02JZ8+ Sample4_FL4RA0R02GHV- Sample4_FL4RA0R02I0L- Sample4_FL4RA0R02G9A+		A A A A A A A A A A A A A A A	G G	G G G G G G G G G G G G G G
54	SCL1Contig238	1250	112	Y_Sample3_FMD86AS02F6SEC+ Y_Sample3_FMD86AS02FUPEP+ Y_Sample4_FL4RA0R02FO02L- Y_Sample4_FL4RA0R02GBOGZ- Y_Sample4_FL4RA0R02JSXT0- Y_Sample4_FL4RA0R02IYE47+ X_Sample2_FL4RA0R01DVL4N- X_Sample2_FL4RA0R01BA88J- Y_Sample4_FL4RA0R02GME0Y+ X_Sample2_FL4RA0R01D3WEC- Y_Sample4_FL4RA0R02F8GZZ- X_Sample2_FL4RA0R01CW55N- Y_Sample4_FL4RA0R02I5GVR- Y_Sample4_FL4RA0R02GB4CJ- Y_Sample3_FMD86AS02F7LUI- Y_Sample4…	5	4	764	A/G	A	G	33		Sample2_FL4RA0R01AY1+ Sample2_FL4RA0R01AKH+ Sample2_FL4RA0R01EA2+ Sample2_FL4RA0R01DIC+ Sample2_FL4RA0R01D4Q+ Sample2_FL4RA0R01COG+ Sample2_FL4RA0R01C7U+ Sample2_FL4RA0R01EUL+ Sample2_FL4RA0R01B7N- Sample2_FL4RA0R01D6Q+ Sample2_FL4RA0R01DT7+ Sample2_FL4RA0R01D00- Sample2_FL4RA0R01CQ0- Sample2_FL4RA0R01B8L+ Sample2_FL4RA0R01AVT+ Sample2_FL4RA0R01DCC+	Sample3_FMD86AS02FGC+ Sample3_FMD86AS02H5T+ Sample3_FMD86AS02GYG-	Sample4_FL4RA0R02HVE+ Sample4_FL4RA0R02FIY+ Sample4_FL4RA0R02JZT+ Sample4_FL4RA0R02JB8- Sample4_FL4RA0R02JCE- Sample4_FL4RA0R02G5K+ Sample4_FL4RA0R02GVN+ Sample4_FL4RA0R02G4C+ Sample4_FL4RA0R02JZ8+ Sample4_FL4RA0R02GHV- Sample4_FL4RA0R02I0L- Sample4_FL4RA0R02G6U+ Sample4_FL4RA0R02G9A+ Sample4_FL4RA0R02JLR+		A A A A A A A A G G G G G G G G	G G G	G G G G G G G G G G G G G G
55	SCL1Contig238	1250	112	Y_Sample3_FMD86AS02F6SEC+ Y_Sample3_FMD86AS02FUPEP+ Y_Sample4_FL4RA0R02FO02L- Y_Sample4_FL4RA0R02GBOGZ- Y_Sample4_FL4RA0R02JSXT0- Y_Sample4_FL4RA0R02IYE47+ X_Sample2_FL4RA0R01DVL4N- X_Sample2_FL4RA0R01BA88J- Y_Sample4_FL4RA0R02GME0Y+ X_Sample2_FL4RA0R01D3WEC- Y_Sample4_FL4RA0R02F8GZZ- X_Sample2_FL4RA0R01CW55N- Y_Sample4_FL4RA0R02I5GVR- Y_Sample4_FL4RA0R02GB4CJ- Y_Sample3_FMD86AS02F7LUI- Y_Sample4…	5	5	766	T/C	T	C	33		Sample2_FL4RA0R01AY1+ Sample2_FL4RA0R01AKH+ Sample2_FL4RA0R01EA2+ Sample2_FL4RA0R01DIC+ Sample2_FL4RA0R01D4Q+ Sample2_FL4RA0R01COG+ Sample2_FL4RA0R01C7U+ Sample2_FL4RA0R01EUL+ Sample2_FL4RA0R01B7N- Sample2_FL4RA0R01D6Q+ Sample2_FL4RA0R01DT7+ Sample2_FL4RA0R01D00- Sample2_FL4RA0R01CQ0- Sample2_FL4RA0R01B8L+ Sample2_FL4RA0R01AVT+ Sample2_FL4RA0R01DCC+	Sample3_FMD86AS02FGC+ Sample3_FMD86AS02H5T+ Sample3_FMD86AS02GYG-	Sample4_FL4RA0R02HVE+ Sample4_FL4RA0R02FIY+ Sample4_FL4RA0R02JZT+ Sample4_FL4RA0R02JB8- Sample4_FL4RA0R02JCE- Sample4_FL4RA0R02G5K+ Sample4_FL4RA0R02GVN+ Sample4_FL4RA0R02G4C+ Sample4_FL4RA0R02JZ8+ Sample4_FL4RA0R02GHV- Sample4_FL4RA0R02I0L- Sample4_FL4RA0R02G6U+ Sample4_FL4RA0R02G9A+ Sample4_FL4RA0R02JLR+		T T T T T T T T C C C C C C C C	C C C	C C C C C C C C C C C C C C
56	SCL1Contig240	790	154	Y_Sample3_FMD86AS02F75F2+ Y_Sample3_FMD86AS02FQAGC+ X_Sample2_FL4RA0R01CXP0O- X_Sample1_FMD86AS01B3A0A+ X_Sample2_FL4RA0R01B0WMY+ X_Sample1_FMD86AS01DTMT8+ X_Sample1_FMD86AS01AHWXG- X_Sample1_FMD86AS01B2NM4- X_Sample1_FMD86AS01ETMQT- Y_Sample4_FL4RA0R02FTJ9V+ Y_Sample4_FL4RA0R02IJYFI+ Y_Sample4_FL4RA0R02IW5SW+ Y_Sample4_FL4RA0R02I39DD- X_Sample2_FL4RA0R01EN7KT+ X_Sample1_FMD86AS01DT3L2- X_Sample1…	10	1	360	A/G	A	G	25	Sample1_FMD86AS01DTM+ Sample1_FMD86AS01B3A+ Sample1_FMD86AS01AHW- Sample1_FMD86AS01B2N- Sample1_FMD86AS01ETM- Sample1_FMD86AS01DT3- Sample1_FMD86AS01ESK+ Sample1_FMD86AS01AZS- Sample1_FMD86AS01DLC-	Sample2_FL4RA0R01CXP- Sample2_FL4RA0R01B0W+ Sample2_FL4RA0R01EN7+ Sample2_FL4RA0R01BD0- Sample2_FL4RA0R01BAK+ Sample2_FL4RA0R01BAF- Sample2_FL4RA0R01B51- Sample2_FL4RA0R01AVB-	Sample3_FMD86AS02GDJ+	Sample4_FL4RA0R02FTJ+ Sample4_FL4RA0R02IJY+ Sample4_FL4RA0R02IW5+ Sample4_FL4RA0R02I39- Sample4_FL4RA0R02GKE+ Sample4_FL4RA0R02H6U+ Sample4_FL4RA0R02FWA+	A A A A A A A A A	A A A A A A A A	G	G G G G G G G
57	SCL1Contig240	790	154	Y_Sample3_FMD86AS02F75F2+ Y_Sample3_FMD86AS02FQAGC+ X_Sample2_FL4RA0R01CXP0O- X_Sample1_FMD86AS01B3A0A+ X_Sample2_FL4RA0R01B0WMY+ X_Sample1_FMD86AS01DTMT8+ X_Sample1_FMD86AS01AHWXG- X_Sample1_FMD86AS01B2NM4- X_Sample1_FMD86AS01ETMQT- Y_Sample4_FL4RA0R02FTJ9V+ Y_Sample4_FL4RA0R02IJYFI+ Y_Sample4_FL4RA0R02IW5SW+ Y_Sample4_FL4RA0R02I39DD- X_Sample2_FL4RA0R01EN7KT+ X_Sample1_FMD86AS01DT3L2- X_Sample1…	10	2	468	C/G	C	G	40	Sample1_FMD86AS01DT3- Sample1_FMD86AS01ESK+ Sample1_FMD86AS01AZS- Sample1_FMD86AS01DLC- Sample1_FMD86AS01B94- Sample1_FMD86AS01CX3+ Sample1_FMD86AS01BXO+	Sample2_FL4RA0R01BD0- Sample2_FL4RA0R01BAK+ Sample2_FL4RA0R01BAF- Sample2_FL4RA0R01B51- Sample2_FL4RA0R01AVB- Sample2_FL4RA0R01CC1- Sample2_FL4RA0R01DX7+ Sample2_FL4RA0R01CNH+ Sample2_FL4RA0R01BUV+ Sample2_FL4RA0R01D2J+ Sample2_FL4RA0R01EKS+ Sample2_FL4RA0R01DMX+ Sample2_FL4RA0R01BII+ Sample2_FL4RA0R01CBP+ Sample2_FL4RA0R01EVZ+ Sample2_FL4RA0R01EIM+ Sample2_FL4RA0R01DD2+ Sample2_FL4RA0R01ESN+	Sample3_FMD86AS02GDJ+ Sample3_FMD86AS02GTF- Sample3_FMD86AS02FE3+	Sample4_FL4RA0R02GKE+ Sample4_FL4RA0R02H6U+ Sample4_FL4RA0R02FWA+ Sample4_FL4RA0R02IWQ+ Sample4_FL4RA0R02ICF- Sample4_FL4RA0R02JKO+ Sample4_FL4RA0R02GT8+ Sample4_FL4RA0R02FNC+ Sample4_FL4RA0R02GHK+ Sample4_FL4RA0R02HY9+ Sample4_FL4RA0R02GK5+ Sample4_FL4RA0R02IBY+	C C C C C C C	C C C C C C C C C C C C C C C C G C	C C C	C C C C C C C C C C C G
58	SCL1Contig240	790	154	Y_Sample3_FMD86AS02F75F2+ Y_Sample3_FMD86AS02FQAGC+ X_Sample2_FL4RA0R01CXP0O- X_Sample1_FMD86AS01B3A0A+ X_Sample2_FL4RA0R01B0WMY+ X_Sample1_FMD86AS01DTMT8+ X_Sample1_FMD86AS01AHWXG- X_Sample1_FMD86AS01B2NM4- X_Sample1_FMD86AS01ETMQT- Y_Sample4_FL4RA0R02FTJ9V+ Y_Sample4_FL4RA0R02IJYFI+ Y_Sample4_FL4RA0R02IW5SW+ Y_Sample4_FL4RA0R02I39DD- X_Sample2_FL4RA0R01EN7KT+ X_Sample1_FMD86AS01DT3L2- X_Sample1…	10	3	500	G/A	A	G	73	Sample1_FMD86AS01DLC- Sample1_FMD86AS01B94- Sample1_FMD86AS01CX3+ Sample1_FMD86AS01BXO+ Sample1_FMD86AS01BOQ- Sample1_FMD86AS01A74+ Sample1_FMD86AS01ER2+	Sample2_FL4RA0R01B51- Sample2_FL4RA0R01AVB- Sample2_FL4RA0R01CC1- Sample2_FL4RA0R01DX7+ Sample2_FL4RA0R01CNH+ Sample2_FL4RA0R01BUV+ Sample2_FL4RA0R01D2J+ Sample2_FL4RA0R01EKS+ Sample2_FL4RA0R01DMX+ Sample2_FL4RA0R01BII+ Sample2_FL4RA0R01CE9+ Sample2_FL4RA0R01CBP+ Sample2_FL4RA0R01EVZ+ Sample2_FL4RA0R01EIM+ Sample2_FL4RA0R01DD2+ Sample2_FL4RA0R01ERM+ Sample2_FL4RA0R01B67+ Sample2_FL4RA0R01AEL+ Sam…	Sample3_FMD86AS02GTF- Sample3_FMD86AS02FE3+ Sample3_FMD86AS02GS7+ Sample3_FMD86AS02FXM+ Sample3_FMD86AS02GZZ+ Sample3_FMD86AS02GGE+ Sample3_FMD86AS02GDL+	Sample4_FL4RA0R02H6U+ Sample4_FL4RA0R02FWA+ Sample4_FL4RA0R02IWQ+ Sample4_FL4RA0R02ICF- Sample4_FL4RA0R02JKO+ Sample4_FL4RA0R02GT8+ Sample4_FL4RA0R02FNC+ Sample4_FL4RA0R02JSS+ Sample4_FL4RA0R02GHK+ Sample4_FL4RA0R02HY9+ Sample4_FL4RA0R02GK5+ Sample4_FL4RA0R02HNH+ Sample4_FL4RA0R02HD0+ Sample4_FL4RA0R02FFA+ Sample4_FL4RA0R02ID0+ Sample4_FL4RA0R02HOZ+ Sample4_FL4RA0R02IVL+ Sample4_FL4RA0R02IBY+ Sam…	N A N N N N N	N N N N N N N N N N A N N N N N N N N N N N N N N N N N N	N N N N N N N	G N N N N N N N N N N N N N N N N N N N N N N N N N N N N N
59	SCL1Contig240	790	154	Y_Sample3_FMD86AS02F75F2+ Y_Sample3_FMD86AS02FQAGC+ X_Sample2_FL4RA0R01CXP0O- X_Sample1_FMD86AS01B3A0A+ X_Sample2_FL4RA0R01B0WMY+ X_Sample1_FMD86AS01DTMT8+ X_Sample1_FMD86AS01AHWXG- X_Sample1_FMD86AS01B2NM4- X_Sample1_FMD86AS01ETMQT- Y_Sample4_FL4RA0R02FTJ9V+ Y_Sample4_FL4RA0R02IJYFI+ Y_Sample4_FL4RA0R02IW5SW+ Y_Sample4_FL4RA0R02I39DD- X_Sample2_FL4RA0R01EN7KT+ X_Sample1_FMD86AS01DT3L2- X_Sample1…	10	4	518	C/T	C	T	78	Sample1_FMD86AS01AZS- Sample1_FMD86AS01DLC- Sample1_FMD86AS01B94- Sample1_FMD86AS01CX3+ Sample1_FMD86AS01BXO+ Sample1_FMD86AS01BOQ- Sample1_FMD86AS01A74+ Sample1_FMD86AS01ER2+ Sample1_FMD86AS01B70-	Sample2_FL4RA0R01BAK+ Sample2_FL4RA0R01BAF- Sample2_FL4RA0R01B51- Sample2_FL4RA0R01AVB- Sample2_FL4RA0R01CC1- Sample2_FL4RA0R01DX7+ Sample2_FL4RA0R01CNH+ Sample2_FL4RA0R01BUV+ Sample2_FL4RA0R01D2J+ Sample2_FL4RA0R01EKS+ Sample2_FL4RA0R01DMX+ Sample2_FL4RA0R01BII+ Sample2_FL4RA0R01CE9+ Sample2_FL4RA0R01CBP+ Sample2_FL4RA0R01EVZ+ Sample2_FL4RA0R01EIM+ Sample2_FL4RA0R01DD2+ Sample2_FL4RA0R01ERM+ Sam…	Sample3_FMD86AS02FE3+ Sample3_FMD86AS02GS7+ Sample3_FMD86AS02FXM+ Sample3_FMD86AS02GZZ+ Sample3_FMD86AS02GGE+ Sample3_FMD86AS02GDL+	Sample4_FL4RA0R02H6U+ Sample4_FL4RA0R02FWA+ Sample4_FL4RA0R02IWQ+ Sample4_FL4RA0R02ICF- Sample4_FL4RA0R02JKO+ Sample4_FL4RA0R02GT8+ Sample4_FL4RA0R02FNC+ Sample4_FL4RA0R02JSS+ Sample4_FL4RA0R02GHK+ Sample4_FL4RA0R02HY9+ Sample4_FL4RA0R02GK5+ Sample4_FL4RA0R02HNH+ Sample4_FL4RA0R02HD0+ Sample4_FL4RA0R02FFA+ Sample4_FL4RA0R02ID0+ Sample4_FL4RA0R02HOZ+ Sample4_FL4RA0R02IVL+ Sample4_FL4RA0R02IBY+ Sam…	C C C C C C C C C	C C C C C C C C C C C C C C C C C C C C C C C C C C C C C C C C C	T T T T T T	T T T T T T T T T T T T T T T T T T T T T T T T T T T T T T
60	SCL1Contig240	790	154	Y_Sample3_FMD86AS02F75F2+ Y_Sample3_FMD86AS02FQAGC+ X_Sample2_FL4RA0R01CXP0O- X_Sample1_FMD86AS01B3A0A+ X_Sample2_FL4RA0R01B0WMY+ X_Sample1_FMD86AS01DTMT8+ X_Sample1_FMD86AS01AHWXG- X_Sample1_FMD86AS01B2NM4- X_Sample1_FMD86AS01ETMQT- Y_Sample4_FL4RA0R02FTJ9V+ Y_Sample4_FL4RA0R02IJYFI+ Y_Sample4_FL4RA0R02IW5SW+ Y_Sample4_FL4RA0R02I39DD- X_Sample2_FL4RA0R01EN7KT+ X_Sample1_FMD86AS01DT3L2- X_Sample1…	10	5	571	G/A	G	A	103	Sample1_FMD86AS01CX3+ Sample1_FMD86AS01BXO+ Sample1_FMD86AS01BOQ- Sample1_FMD86AS01A74+ Sample1_FMD86AS01ER2+ Sample1_FMD86AS01B70- Sample1_FMD86AS01DAT+ Sample1_FMD86AS01C91-	Sample2_FL4RA0R01BAK+ Sample2_FL4RA0R01BAF- Sample2_FL4RA0R01AVB- Sample2_FL4RA0R01CC1- Sample2_FL4RA0R01DX7+ Sample2_FL4RA0R01CNH+ Sample2_FL4RA0R01BUV+ Sample2_FL4RA0R01D2J+ Sample2_FL4RA0R01EKS+ Sample2_FL4RA0R01DMX+ Sample2_FL4RA0R01BII+ Sample2_FL4RA0R01CE9+ Sample2_FL4RA0R01CBP+ Sample2_FL4RA0R01EVZ+ Sample2_FL4RA0R01EIM+ Sample2_FL4RA0R01DD2+ Sample2_FL4RA0R01ERM+ Sample2_FL4RA0R01B67+ Sam…	Sample3_FMD86AS02FE3+ Sample3_FMD86AS02GS7+ Sample3_FMD86AS02FXM+ Sample3_FMD86AS02GZZ+ Sample3_FMD86AS02GGE+ Sample3_FMD86AS02GDL+ Sample3_FMD86AS02HS0- Sample3_FMD86AS02GOV+ Sample3_FMD86AS02HGW+ Sample3_FMD86AS02FH0+ Sample3_FMD86AS02IH5+ Sample3_FMD86AS02HCB- Sample3_FMD86AS02G1F+ Sample3_FMD86AS02FZJ-	Sample4_FL4RA0R02FWA+ Sample4_FL4RA0R02IWQ+ Sample4_FL4RA0R02ICF- Sample4_FL4RA0R02JKO+ Sample4_FL4RA0R02GT8+ Sample4_FL4RA0R02FNC+ Sample4_FL4RA0R02JSS+ Sample4_FL4RA0R02GHK+ Sample4_FL4RA0R02HY9+ Sample4_FL4RA0R02GK5+ Sample4_FL4RA0R02HNH+ Sample4_FL4RA0R02HD0+ Sample4_FL4RA0R02FFA+ Sample4_FL4RA0R02ID0+ Sample4_FL4RA0R02HOZ+ Sample4_FL4RA0R02IVL+ Sample4_FL4RA0R02IBY+ Sample4_FL4RA0R02G5P+ Sam…	G G G G G G G G	G G G G G G G G G G G G G G G A A G G G G G G G G G G G G G G G G G G G G G G G G G G G	G G G G G G G G G G G G G G	G G G G G G G G G G G G G G G G G G G G G G G G G G G G G G G G G G G G G
61	SCL1Contig240	790	154	Y_Sample3_FMD86AS02F75F2+ Y_Sample3_FMD86AS02FQAGC+ X_Sample2_FL4RA0R01CXP0O- X_Sample1_FMD86AS01B3A0A+ X_Sample2_FL4RA0R01B0WMY+ X_Sample1_FMD86AS01DTMT8+ X_Sample1_FMD86AS01AHWXG- X_Sample1_FMD86AS01B2NM4- X_Sample1_FMD86AS01ETMQT- Y_Sample4_FL4RA0R02FTJ9V+ Y_Sample4_FL4RA0R02IJYFI+ Y_Sample4_FL4RA0R02IW5SW+ Y_Sample4_FL4RA0R02I39DD- X_Sample2_FL4RA0R01EN7KT+ X_Sample1_FMD86AS01DT3L2- X_Sample1…	10	6	726	A/T	A	T	55	Sample1_FMD86AS01DAT+ Sample1_FMD86AS01C91- Sample1_FMD86AS01EHO- Sample1_FMD86AS01EPQ- Sample1_FMD86AS01BAD+ Sample1_FMD86AS01CK9+ Sample1_FMD86AS01AGI+	Sample2_FL4RA0R01DF0- Sample2_FL4RA0R01B3W- Sample2_FL4RA0R01BJO+ Sample2_FL4RA0R01CJ6+ Sample2_FL4RA0R01DSM+ Sample2_FL4RA0R01CHZ+ Sample2_FL4RA0R01EXS- Sample2_FL4RA0R01CDS+ Sample2_FL4RA0R01A3G+ Sample2_FL4RA0R01EYG+ Sample2_FL4RA0R01EGG+ Sample2_FL4RA0R01C23+ Sample2_FL4RA0R01CM8- Sample2_FL4RA0R01CLY+ Sample2_FL4RA0R01C5F- Sample2_FL4RA0R01A5U+ Sample2_FL4RA0R01DT9+ Sample2_FL4RA0R01DUJ- Sam…	Sample3_FMD86AS02HS0- Sample3_FMD86AS02GOV+ Sample3_FMD86AS02HGW+ Sample3_FMD86AS02FH0+ Sample3_FMD86AS02IH5+ Sample3_FMD86AS02HCB- Sample3_FMD86AS02G1F+ Sample3_FMD86AS02FZJ- Sample3_FMD86AS02JQU+ Sample3_FMD86AS02FUY+ Sample3_FMD86AS02IEP+ Sample3_FMD86AS02HHU-	Sample4_FL4RA0R02JRS- Sample4_FL4RA0R02GTW+ Sample4_FL4RA0R02II1+ Sample4_FL4RA0R02I1M+ Sample4_FL4RA0R02IFK+ Sample4_FL4RA0R02F8V- Sample4_FL4RA0R02G7C+ Sample4_FL4RA0R02GYY+ Sample4_FL4RA0R02IWF+ Sample4_FL4RA0R02HLQ- Sample4_FL4RA0R02ITR+ Sample4_FL4RA0R02F8J+ Sample4_FL4RA0R02FOP+ Sample4_FL4RA0R02HY6+ Sample4_FL4RA0R02GW3+	N N A T N N N	A A N N N N N N N N N N N N T N N N N N N	N N N N N N N N N N N N	N N N N N A N N N N N N N N N
62	SCL1Contig240	790	154	Y_Sample3_FMD86AS02F75F2+ Y_Sample3_FMD86AS02FQAGC+ X_Sample2_FL4RA0R01CXP0O- X_Sample1_FMD86AS01B3A0A+ X_Sample2_FL4RA0R01B0WMY+ X_Sample1_FMD86AS01DTMT8+ X_Sample1_FMD86AS01AHWXG- X_Sample1_FMD86AS01B2NM4- X_Sample1_FMD86AS01ETMQT- Y_Sample4_FL4RA0R02FTJ9V+ Y_Sample4_FL4RA0R02IJYFI+ Y_Sample4_FL4RA0R02IW5SW+ Y_Sample4_FL4RA0R02I39DD- X_Sample2_FL4RA0R01EN7KT+ X_Sample1_FMD86AS01DT3L2- X_Sample1…	10	7	728	T/A	T	A	58	Sample1_FMD86AS01B70- Sample1_FMD86AS01DAT+ Sample1_FMD86AS01C91- Sample1_FMD86AS01EHO- Sample1_FMD86AS01EPQ- Sample1_FMD86AS01BAD+ Sample1_FMD86AS01CK9+ Sample1_FMD86AS01AGI+	Sample2_FL4RA0R01ESN+ Sample2_FL4RA0R01CDK- Sample2_FL4RA0R01DF0- Sample2_FL4RA0R01B3W- Sample2_FL4RA0R01BJO+ Sample2_FL4RA0R01CJ6+ Sample2_FL4RA0R01DSM+ Sample2_FL4RA0R01CHZ+ Sample2_FL4RA0R01EXS- Sample2_FL4RA0R01CDS+ Sample2_FL4RA0R01A3G+ Sample2_FL4RA0R01EYG+ Sample2_FL4RA0R01EGG+ Sample2_FL4RA0R01C23+ Sample2_FL4RA0R01CM8- Sample2_FL4RA0R01CLY+ Sample2_FL4RA0R01C5F- Sample2_FL4RA0R01A5U+ Sam…	Sample3_FMD86AS02HS0- Sample3_FMD86AS02GOV+ Sample3_FMD86AS02HGW+ Sample3_FMD86AS02FH0+ Sample3_FMD86AS02IH5+ Sample3_FMD86AS02HCB- Sample3_FMD86AS02G1F+ Sample3_FMD86AS02FZJ- Sample3_FMD86AS02JQU+ Sample3_FMD86AS02FUY+ Sample3_FMD86AS02IEP+ Sample3_FMD86AS02HHU-	Sample4_FL4RA0R02JRS- Sample4_FL4RA0R02GTW+ Sample4_FL4RA0R02II1+ Sample4_FL4RA0R02I1M+ Sample4_FL4RA0R02IFK+ Sample4_FL4RA0R02F8V- Sample4_FL4RA0R02G7C+ Sample4_FL4RA0R02GYY+ Sample4_FL4RA0R02IWF+ Sample4_FL4RA0R02HLQ- Sample4_FL4RA0R02ITR+ Sample4_FL4RA0R02F8J+ Sample4_FL4RA0R02FOP+ Sample4_FL4RA0R02HY6+ Sample4_FL4RA0R02GW3+	T T T T A T T T	T T T T T T T T T T T T T T T T A T T T T T T	T T T T T T T T T T T T	T T T T T T T T T T T T T T T
63	SCL1Contig240	790	154	Y_Sample3_FMD86AS02F75F2+ Y_Sample3_FMD86AS02FQAGC+ X_Sample2_FL4RA0R01CXP0O- X_Sample1_FMD86AS01B3A0A+ X_Sample2_FL4RA0R01B0WMY+ X_Sample1_FMD86AS01DTMT8+ X_Sample1_FMD86AS01AHWXG- X_Sample1_FMD86AS01B2NM4- X_Sample1_FMD86AS01ETMQT- Y_Sample4_FL4RA0R02FTJ9V+ Y_Sample4_FL4RA0R02IJYFI+ Y_Sample4_FL4RA0R02IW5SW+ Y_Sample4_FL4RA0R02I39DD- X_Sample2_FL4RA0R01EN7KT+ X_Sample1_FMD86AS01DT3L2- X_Sample1…	10	8	774	G/A	A	G	19	Sample1_FMD86AS01BAD+ Sample1_FMD86AS01AGI+	Sample2_FL4RA0R01C23+ Sample2_FL4RA0R01CM8- Sample2_FL4RA0R01CLY+ Sample2_FL4RA0R01C5F- Sample2_FL4RA0R01CHM+ Sample2_FL4RA0R01BE3+ Sample2_FL4RA0R01CVI+	Sample3_FMD86AS02HCB- Sample3_FMD86AS02FZJ- Sample3_FMD86AS02IEP+ Sample3_FMD86AS02HHU-	Sample4_FL4RA0R02JRS- Sample4_FL4RA0R02GTW+ Sample4_FL4RA0R02GYY+ Sample4_FL4RA0R02IWF+ Sample4_FL4RA0R02HLQ- Sample4_FL4RA0R02GW3+	A A	A A A A A A A	G G G G	G G G G G G
64	SCL1Contig240	790	154	Y_Sample3_FMD86AS02F75F2+ Y_Sample3_FMD86AS02FQAGC+ X_Sample2_FL4RA0R01CXP0O- X_Sample1_FMD86AS01B3A0A+ X_Sample2_FL4RA0R01B0WMY+ X_Sample1_FMD86AS01DTMT8+ X_Sample1_FMD86AS01AHWXG- X_Sample1_FMD86AS01B2NM4- X_Sample1_FMD86AS01ETMQT- Y_Sample4_FL4RA0R02FTJ9V+ Y_Sample4_FL4RA0R02IJYFI+ Y_Sample4_FL4RA0R02IW5SW+ Y_Sample4_FL4RA0R02I39DD- X_Sample2_FL4RA0R01EN7KT+ X_Sample1_FMD86AS01DT3L2- X_Sample1…	10	9	780	C/T	T	C	17	Sample1_FMD86AS01BAD+ Sample1_FMD86AS01AGI+	Sample2_FL4RA0R01C23+ Sample2_FL4RA0R01CM8- Sample2_FL4RA0R01CLY+ Sample2_FL4RA0R01C5F- Sample2_FL4RA0R01BE3+ Sample2_FL4RA0R01CVI+	Sample3_FMD86AS02HCB- Sample3_FMD86AS02FZJ- Sample3_FMD86AS02IEP+ Sample3_FMD86AS02HHU-	Sample4_FL4RA0R02JRS- Sample4_FL4RA0R02GTW+ Sample4_FL4RA0R02GYY+ Sample4_FL4RA0R02IWF+ Sample4_FL4RA0R02HLQ-	T T	T T T T T T	C C C C	C C C C C
65	SCL1Contig240	790	154	Y_Sample3_FMD86AS02F75F2+ Y_Sample3_FMD86AS02FQAGC+ X_Sample2_FL4RA0R01CXP0O- X_Sample1_FMD86AS01B3A0A+ X_Sample2_FL4RA0R01B0WMY+ X_Sample1_FMD86AS01DTMT8+ X_Sample1_FMD86AS01AHWXG- X_Sample1_FMD86AS01B2NM4- X_Sample1_FMD86AS01ETMQT- Y_Sample4_FL4RA0R02FTJ9V+ Y_Sample4_FL4RA0R02IJYFI+ Y_Sample4_FL4RA0R02IW5SW+ Y_Sample4_FL4RA0R02I39DD- X_Sample2_FL4RA0R01EN7KT+ X_Sample1_FMD86AS01DT3L2- X_Sample1…	10	10	789	G/A	A	G	13	Sample1_FMD86AS01BAD+ Sample1_FMD86AS01AGI+	Sample2_FL4RA0R01CLY+ Sample2_FL4RA0R01C5F- Sample2_FL4RA0R01BE3+ Sample2_FL4RA0R01CVI+	Sample3_FMD86AS02FZJ- Sample3_FMD86AS02HHU-	Sample4_FL4RA0R02JRS- Sample4_FL4RA0R02GTW+ Sample4_FL4RA0R02GYY+ Sample4_FL4RA0R02IWF+ Sample4_FL4RA0R02HLQ-	G G	G A G G	A A	G G G G A
66	SCL1Contig269	1029	23	Y_Sample3_FMD86AS02FZISA- Y_Sample3_FMD86AS02G622U- Y_Sample3_FMD86AS02GBL2B- Y_Sample4_FL4RA0R02I933O+ X_Sample2_FL4RA0R01BSTKS+ X_Sample2_FL4RA0R01ENORM+ X_Sample2_FL4RA0R01C5E02+ X_Sample2_FL4RA0R01ESRES- Y_Sample3_FMD86AS02IJ10F- X_Sample2_FL4RA0R01CB6II- X_Sample2_FL4RA0R01EHZEJ+ X_Sample2_FL4RA0R01C53XU+ X_Sample2_FL4RA0R01BXMTU- X_Sample1_FMD86AS01CZRDW- Y_Sample4_FL4RA0R02IW0FE- Y_Sample4…	1	1	556	C/T	C	T	9		Sample2_FL4RA0R01BST+ Sample2_FL4RA0R01ENO+ Sample2_FL4RA0R01C5E+ Sample2_FL4RA0R01ESR- Sample2_FL4RA0R01EHZ+ Sample2_FL4RA0R01C53+ Sample2_FL4RA0R01BXM-	Sample3_FMD86AS02IJ1-	Sample4_FL4RA0R02IW0-		C C C C C C C	T	T
67	SCL1Contig299	555	23	Y_Sample3_FMD86AS02GWAXI+ Y_Sample3_FMD86AS02GYQ1Q+ Y_Sample4_FL4RA0R02I2N48+ Y_Sample3_FMD86AS02ISN1T+ Y_Sample4_FL4RA0R02JKPGH+ Y_Sample4_FL4RA0R02HJ2ME+ Y_Sample4_FL4RA0R02GI3W6+ X_Sample2_FL4RA0R01BST6W+ X_Sample2_FL4RA0R01EKT9F+ X_Sample2_FL4RA0R01D32IJ+ X_Sample2_FL4RA0R01DSNRY+ Y_Sample4_FL4RA0R02FQ7XJ+ X_Sample1_FMD86AS01DKHBV+ X_Sample2_FL4RA0R01AO6QL+ Y_Sample3_FMD86AS02F2LOC+ Y_Sample4…	1	1	377	T/A	T	A	15	Sample1_FMD86AS01DKH+	Sample2_FL4RA0R01BST+ Sample2_FL4RA0R01EKT+ Sample2_FL4RA0R01D32+ Sample2_FL4RA0R01DSN+ Sample2_FL4RA0R01AO6+ Sample2_FL4RA0R01EIG+ Sample2_FL4RA0R01C50+	Sample3_FMD86AS02F2L+	Sample4_FL4RA0R02FQ7+ Sample4_FL4RA0R02IE1+ Sample4_FL4RA0R02HHI+ Sample4_FL4RA0R02IF5+ Sample4_FL4RA0R02GWD+ Sample4_FL4RA0R02IRX+	T	T T T T T T T	A	A A A A A A
68	SCL1Contig318	383	8	Y_Sample3_FMD86AS02I6LI1+ Y_Sample4_FL4RA0R02FKHSM- X_Sample2_FL4RA0R01DNHRD+ Y_Sample4_FL4RA0R02HXGVG+ X_Sample2_FL4RA0R01A9H5B+ X_Sample2_FL4RA0R01AXWUK- X_Sample2_FL4RA0R01ECABX+ Y_Sample3_FMD86AS02FMFNA+	2	1	145	G/A	A	G	7		Sample2_FL4RA0R01DNH+ Sample2_FL4RA0R01A9H+ Sample2_FL4RA0R01AXW- Sample2_FL4RA0R01ECA+	Sample3_FMD86AS02I6L+	Sample4_FL4RA0R02FKH- Sample4_FL4RA0R02HXG+		A A G A	G	G G
69	SCL1Contig318	383	8	Y_Sample3_FMD86AS02I6LI1+ Y_Sample4_FL4RA0R02FKHSM- X_Sample2_FL4RA0R01DNHRD+ Y_Sample4_FL4RA0R02HXGVG+ X_Sample2_FL4RA0R01A9H5B+ X_Sample2_FL4RA0R01AXWUK- X_Sample2_FL4RA0R01ECABX+ Y_Sample3_FMD86AS02FMFNA+	2	2	213	A/G	G	A	7		Sample2_FL4RA0R01A9H+ Sample2_FL4RA0R01AXW- Sample2_FL4RA0R01ECA+	Sample3_FMD86AS02I6L+ Sample3_FMD86AS02FMF+	Sample4_FL4RA0R02FKH- Sample4_FL4RA0R02HXG+		G G G	A A	A A
70	SCL1Contig322	412	13	Y_Sample3_FMD86AS02IBJDI+ X_Sample2_FL4RA0R01CP73E- X_Sample2_FL4RA0R01CJPMO+ X_Sample2_FL4RA0R01AJ3H1+ Y_Sample4_FL4RA0R02GS2W7+ Y_Sample4_FL4RA0R02HUEJS+ X_Sample2_FL4RA0R01CPLUV- X_Sample1_FMD86AS01DXMYN+ X_Sample2_FL4RA0R01D2WZU- X_Sample2_FL4RA0R01AXB3Q+ X_Sample2_FL4RA0R01BOG3X+ Y_Sample4_FL4RA0R02IQ3TN+ Y_Sample3_FMD86AS02GZJE7+	2	1	254	A/G	A	G	10	Sample1_FMD86AS01DXM+	Sample2_FL4RA0R01CJP+ Sample2_FL4RA0R01CPL- Sample2_FL4RA0R01D2W- Sample2_FL4RA0R01AXB+ Sample2_FL4RA0R01BOG+	Sample3_FMD86AS02GZJ+	Sample4_FL4RA0R02GS2+ Sample4_FL4RA0R02HUE+ Sample4_FL4RA0R02IQ3+	A	A A A A A	G	G G G
71	SCL1Contig322	412	13	Y_Sample3_FMD86AS02IBJDI+ X_Sample2_FL4RA0R01CP73E- X_Sample2_FL4RA0R01CJPMO+ X_Sample2_FL4RA0R01AJ3H1+ Y_Sample4_FL4RA0R02GS2W7+ Y_Sample4_FL4RA0R02HUEJS+ X_Sample2_FL4RA0R01CPLUV- X_Sample1_FMD86AS01DXMYN+ X_Sample2_FL4RA0R01D2WZU- X_Sample2_FL4RA0R01AXB3Q+ X_Sample2_FL4RA0R01BOG3X+ Y_Sample4_FL4RA0R02IQ3TN+ Y_Sample3_FMD86AS02GZJE7+	2	2	271	A/G	A	G	8		Sample2_FL4RA0R01CJP+ Sample2_FL4RA0R01CPL- Sample2_FL4RA0R01AXB+ Sample2_FL4RA0R01BOG+	Sample3_FMD86AS02GZJ+	Sample4_FL4RA0R02GS2+ Sample4_FL4RA0R02HUE+ Sample4_FL4RA0R02IQ3+		A A A A	G	G G G
72	SCL1Contig340	263	11	Y_Sample3_FMD86AS02JAT24+ Y_Sample3_FMD86AS02HDV3P- Y_Sample3_FMD86AS02HO84K+ Y_Sample3_FMD86AS02HG29U+ Y_Sample4_FL4RA0R02FVAPR+ Y_Sample3_FMD86AS02G3U1X+ Y_Sample3_FMD86AS02JSN0N+ X_Sample1_FMD86AS01CIOUM+ Y_Sample3_FMD86AS02I3N4Y+ X_Sample1_FMD86AS01CIY8Z+ Y_Sample3_FMD86AS02JN1LQ+	1	1	193	C/T	T	C	10	Sample1_FMD86AS01CIO+ Sample1_FMD86AS01CIY+		Sample3_FMD86AS02HDV- Sample3_FMD86AS02HO8+ Sample3_FMD86AS02G3U+ Sample3_FMD86AS02HG2+ Sample3_FMD86AS02JSN+ Sample3_FMD86AS02I3N+ Sample3_FMD86AS02JN1+	Sample4_FL4RA0R02FVA+	T T		C C C C C C C	C
73	SCL1Contig355	375	21	Y_Sample4_FL4RA0R02F7KYD+ Y_Sample4_FL4RA0R02G3B7K+ X_Sample2_FL4RA0R01AWDDR- X_Sample1_FMD86AS01A7UAV+ X_Sample1_FMD86AS01C58EN+ X_Sample2_FL4RA0R01DR4DZ+ X_Sample2_FL4RA0R01EIZRS+ X_Sample2_FL4RA0R01EJHEK+ X_Sample2_FL4RA0R01BTQW8+ X_Sample2_FL4RA0R01BNJ2F+ Y_Sample3_FMD86AS02F3PBO+ Y_Sample3_FMD86AS02H9113+ Y_Sample4_FL4RA0R02G22A6- Y_Sample4_FL4RA0R02JP72J+ Y_Sample3_FMD86AS02F1R9O+ X_Sample1…	4	1	115	G/A	A	G	11	Sample1_FMD86AS01A7U+ Sample1_FMD86AS01C58+	Sample2_FL4RA0R01AWD- Sample2_FL4RA0R01DR4+ Sample2_FL4RA0R01EIZ+ Sample2_FL4RA0R01EJH+ Sample2_FL4RA0R01BTQ+ Sample2_FL4RA0R01BNJ+	Sample3_FMD86AS02F3P+	Sample4_FL4RA0R02F7K+ Sample4_FL4RA0R02G3B+	A A	A A A A A A	G	G G
74	SCL1Contig355	375	21	Y_Sample4_FL4RA0R02F7KYD+ Y_Sample4_FL4RA0R02G3B7K+ X_Sample2_FL4RA0R01AWDDR- X_Sample1_FMD86AS01A7UAV+ X_Sample1_FMD86AS01C58EN+ X_Sample2_FL4RA0R01DR4DZ+ X_Sample2_FL4RA0R01EIZRS+ X_Sample2_FL4RA0R01EJHEK+ X_Sample2_FL4RA0R01BTQW8+ X_Sample2_FL4RA0R01BNJ2F+ Y_Sample3_FMD86AS02F3PBO+ Y_Sample3_FMD86AS02H9113+ Y_Sample4_FL4RA0R02G22A6- Y_Sample4_FL4RA0R02JP72J+ Y_Sample3_FMD86AS02F1R9O+ X_Sample1…	4	2	181	T/C	C	T	13	Sample1_FMD86AS01A7U+ Sample1_FMD86AS01C58+	Sample2_FL4RA0R01AWD- Sample2_FL4RA0R01DR4+ Sample2_FL4RA0R01EIZ+ Sample2_FL4RA0R01EJH+ Sample2_FL4RA0R01BTQ+ Sample2_FL4RA0R01BNJ+	Sample3_FMD86AS02F3P+ Sample3_FMD86AS02H91+	Sample4_FL4RA0R02F7K+ Sample4_FL4RA0R02G22- Sample4_FL4RA0R02JP7+	T T	T C C C T T	T T	T T T
75	SCL1Contig355	375	21	Y_Sample4_FL4RA0R02F7KYD+ Y_Sample4_FL4RA0R02G3B7K+ X_Sample2_FL4RA0R01AWDDR- X_Sample1_FMD86AS01A7UAV+ X_Sample1_FMD86AS01C58EN+ X_Sample2_FL4RA0R01DR4DZ+ X_Sample2_FL4RA0R01EIZRS+ X_Sample2_FL4RA0R01EJHEK+ X_Sample2_FL4RA0R01BTQW8+ X_Sample2_FL4RA0R01BNJ2F+ Y_Sample3_FMD86AS02F3PBO+ Y_Sample3_FMD86AS02H9113+ Y_Sample4_FL4RA0R02G22A6- Y_Sample4_FL4RA0R02JP72J+ Y_Sample3_FMD86AS02F1R9O+ X_Sample1…	4	3	205	C/T	T	C	14	Sample1_FMD86AS01A7U+ Sample1_FMD86AS01C58+	Sample2_FL4RA0R01AWD- Sample2_FL4RA0R01DR4+ Sample2_FL4RA0R01EIZ+ Sample2_FL4RA0R01EJH+ Sample2_FL4RA0R01BTQ+ Sample2_FL4RA0R01BNJ+	Sample3_FMD86AS02F3P+ Sample3_FMD86AS02H91+	Sample4_FL4RA0R02F7K+ Sample4_FL4RA0R02G22- Sample4_FL4RA0R02JP7+ Sample4_FL4RA0R02HZF+	T T	T T T T T T	C C	C C C C
76	SCL1Contig355	375	21	Y_Sample4_FL4RA0R02F7KYD+ Y_Sample4_FL4RA0R02G3B7K+ X_Sample2_FL4RA0R01AWDDR- X_Sample1_FMD86AS01A7UAV+ X_Sample1_FMD86AS01C58EN+ X_Sample2_FL4RA0R01DR4DZ+ X_Sample2_FL4RA0R01EIZRS+ X_Sample2_FL4RA0R01EJHEK+ X_Sample2_FL4RA0R01BTQW8+ X_Sample2_FL4RA0R01BNJ2F+ Y_Sample3_FMD86AS02F3PBO+ Y_Sample3_FMD86AS02H9113+ Y_Sample4_FL4RA0R02G22A6- Y_Sample4_FL4RA0R02JP72J+ Y_Sample3_FMD86AS02F1R9O+ X_Sample1…	4	4	219	T/C	T	C	16	Sample1_FMD86AS01A7U+ Sample1_FMD86AS01C58+	Sample2_FL4RA0R01AWD- Sample2_FL4RA0R01DR4+ Sample2_FL4RA0R01EIZ+ Sample2_FL4RA0R01EJH+ Sample2_FL4RA0R01BTQ+ Sample2_FL4RA0R01BNJ+	Sample3_FMD86AS02F3P+ Sample3_FMD86AS02H91+	Sample4_FL4RA0R02G22- Sample4_FL4RA0R02JP7+ Sample4_FL4RA0R02HOK+ Sample4_FL4RA0R02FX2+ Sample4_FL4RA0R02JWL+ Sample4_FL4RA0R02HZF+	T T	T T T T T T	C C	C C C C C C
77	SCL1Contig360	572	8	Y_Sample4_FL4RA0R02FI4UL+ X_Sample2_FL4RA0R01AG27V+ X_Sample2_FL4RA0R01E0DLO+ Y_Sample4_FL4RA0R02HU5GG+ X_Sample2_FL4RA0R01CSOMU- Y_Sample4_FL4RA0R02HZOXX- Y_Sample4_FL4RA0R02GPPQP+ X_Sample2_FL4RA0R01ECKZ0+	1	1	385	G/C	C	G	5		Sample2_FL4RA0R01CSO- Sample2_FL4RA0R01ECK+		Sample4_FL4RA0R02HU5+ Sample4_FL4RA0R02HZO- Sample4_FL4RA0R02GPP+		C C		G G G
78	SCL1Contig366	667	21	Y_Sample4_FL4RA0R02FZ03U- Y_Sample4_FL4RA0R02H7W0S- Y_Sample4_FL4RA0R02G79J3+ Y_Sample3_FMD86AS02HXXTK- Y_Sample3_FMD86AS02H8DY1- Y_Sample4_FL4RA0R02GYC9A- X_Sample2_FL4RA0R01BG953- X_Sample2_FL4RA0R01DIGE8+ X_Sample2_FL4RA0R01DYVNO+ Y_Sample4_FL4RA0R02FVRQY+ Y_Sample4_FL4RA0R02GVQMP+ X_Sample1_FMD86AS01C30MG+ Y_Sample4_FL4RA0R02G4ZGK+ Y_Sample4_FL4RA0R02FITRL- Y_Sample4_FL4RA0R02GZ9KS+ Y_Sample4…	1	1	313	T/G	T	G	6	Sample1_FMD86AS01C30+	Sample2_FL4RA0R01BG9- Sample2_FL4RA0R01DIG+ Sample2_FL4RA0R01DYV+		Sample4_FL4RA0R02FVR+ Sample4_FL4RA0R02GVQ+	T	T T T		G G
79	SCL1Contig372	538	33	Y_Sample4_FL4RA0R02G515L+ Y_Sample4_FL4RA0R02IAKTG+ Y_Sample3_FMD86AS02FRE70+ X_Sample2_FL4RA0R01ECDZY- X_Sample1_FMD86AS01CLK2X+ X_Sample1_FMD86AS01DOSYR+ Y_Sample4_FL4RA0R02FOMQ4+ X_Sample2_FL4RA0R01ECHQU+ Y_Sample4_FL4RA0R02IRHUK+ X_Sample2_FL4RA0R01DE38E- X_Sample2_FL4RA0R01ER2OL- X_Sample2_FL4RA0R01BT2ZM- Y_Sample4_FL4RA0R02GLRPK- X_Sample2_FL4RA0R01B5LP2+ X_Sample2_FL4RA0R01CEBYY+ Y_Sample4…	5	1	105	T/C	C	T	12	Sample1_FMD86AS01CLK+ Sample1_FMD86AS01DOS+	Sample2_FL4RA0R01ECD- Sample2_FL4RA0R01ECH+ Sample2_FL4RA0R01DE3- Sample2_FL4RA0R01ER2- Sample2_FL4RA0R01BT2-	Sample3_FMD86AS02FRE+	Sample4_FL4RA0R02G51+ Sample4_FL4RA0R02IAK+ Sample4_FL4RA0R02FOM+ Sample4_FL4RA0R02IRH+	C C	C C C C C	T	T T T T
80	SCL1Contig372	538	33	Y_Sample4_FL4RA0R02G515L+ Y_Sample4_FL4RA0R02IAKTG+ Y_Sample3_FMD86AS02FRE70+ X_Sample2_FL4RA0R01ECDZY- X_Sample1_FMD86AS01CLK2X+ X_Sample1_FMD86AS01DOSYR+ Y_Sample4_FL4RA0R02FOMQ4+ X_Sample2_FL4RA0R01ECHQU+ Y_Sample4_FL4RA0R02IRHUK+ X_Sample2_FL4RA0R01DE38E- X_Sample2_FL4RA0R01ER2OL- X_Sample2_FL4RA0R01BT2ZM- Y_Sample4_FL4RA0R02GLRPK- X_Sample2_FL4RA0R01B5LP2+ X_Sample2_FL4RA0R01CEBYY+ Y_Sample4…	5	2	113	A/G	G	A	13	Sample1_FMD86AS01CLK+ Sample1_FMD86AS01DOS+	Sample2_FL4RA0R01ECD- Sample2_FL4RA0R01ECH+ Sample2_FL4RA0R01DE3- Sample2_FL4RA0R01ER2- Sample2_FL4RA0R01BT2-	Sample3_FMD86AS02FRE+	Sample4_FL4RA0R02G51+ Sample4_FL4RA0R02IAK+ Sample4_FL4RA0R02FOM+ Sample4_FL4RA0R02IRH+ Sample4_FL4RA0R02HH3+	G G	G G G G G	A	A A A A A
81	SCL1Contig372	538	33	Y_Sample4_FL4RA0R02G515L+ Y_Sample4_FL4RA0R02IAKTG+ Y_Sample3_FMD86AS02FRE70+ X_Sample2_FL4RA0R01ECDZY- X_Sample1_FMD86AS01CLK2X+ X_Sample1_FMD86AS01DOSYR+ Y_Sample4_FL4RA0R02FOMQ4+ X_Sample2_FL4RA0R01ECHQU+ Y_Sample4_FL4RA0R02IRHUK+ X_Sample2_FL4RA0R01DE38E- X_Sample2_FL4RA0R01ER2OL- X_Sample2_FL4RA0R01BT2ZM- Y_Sample4_FL4RA0R02GLRPK- X_Sample2_FL4RA0R01B5LP2+ X_Sample2_FL4RA0R01CEBYY+ Y_Sample4…	5	3	171	C/T	T	C	16	Sample1_FMD86AS01CLK+ Sample1_FMD86AS01DOS+	Sample2_FL4RA0R01ECD- Sample2_FL4RA0R01ECH+ Sample2_FL4RA0R01DE3- Sample2_FL4RA0R01ER2- Sample2_FL4RA0R01BT2- Sample2_FL4RA0R01B5L+ Sample2_FL4RA0R01CEB+	Sample3_FMD86AS02FRE+	Sample4_FL4RA0R02G51+ Sample4_FL4RA0R02IAK+ Sample4_FL4RA0R02FOM+ Sample4_FL4RA0R02IRH+ Sample4_FL4RA0R02HH3+ Sample4_FL4RA0R02GLR-	T T	T T T T T T T	C	C C C C C C
82	SCL1Contig372	538	33	Y_Sample4_FL4RA0R02G515L+ Y_Sample4_FL4RA0R02IAKTG+ Y_Sample3_FMD86AS02FRE70+ X_Sample2_FL4RA0R01ECDZY- X_Sample1_FMD86AS01CLK2X+ X_Sample1_FMD86AS01DOSYR+ Y_Sample4_FL4RA0R02FOMQ4+ X_Sample2_FL4RA0R01ECHQU+ Y_Sample4_FL4RA0R02IRHUK+ X_Sample2_FL4RA0R01DE38E- X_Sample2_FL4RA0R01ER2OL- X_Sample2_FL4RA0R01BT2ZM- Y_Sample4_FL4RA0R02GLRPK- X_Sample2_FL4RA0R01B5LP2+ X_Sample2_FL4RA0R01CEBYY+ Y_Sample4…	5	4	345	A/G	A	G	18	Sample1_FMD86AS01AUX-	Sample2_FL4RA0R01BT2- Sample2_FL4RA0R01D1E+ Sample2_FL4RA0R01BWN+ Sample2_FL4RA0R01B5F- Sample2_FL4RA0R01EKK+ Sample2_FL4RA0R01DHX- Sample2_FL4RA0R01DFE+ Sample2_FL4RA0R01AW1- Sample2_FL4RA0R01DC9- Sample2_FL4RA0R01BA0+ Sample2_FL4RA0R01DGF+ Sample2_FL4RA0R01EMC+	Sample3_FMD86AS02IB4- Sample3_FMD86AS02IRY+	Sample4_FL4RA0R02JD7+ Sample4_FL4RA0R02GBP- Sample4_FL4RA0R02GRP+	A	A A A A A A G A A A A A	A A	G A A
83	SCL1Contig372	538	33	Y_Sample4_FL4RA0R02G515L+ Y_Sample4_FL4RA0R02IAKTG+ Y_Sample3_FMD86AS02FRE70+ X_Sample2_FL4RA0R01ECDZY- X_Sample1_FMD86AS01CLK2X+ X_Sample1_FMD86AS01DOSYR+ Y_Sample4_FL4RA0R02FOMQ4+ X_Sample2_FL4RA0R01ECHQU+ Y_Sample4_FL4RA0R02IRHUK+ X_Sample2_FL4RA0R01DE38E- X_Sample2_FL4RA0R01ER2OL- X_Sample2_FL4RA0R01BT2ZM- Y_Sample4_FL4RA0R02GLRPK- X_Sample2_FL4RA0R01B5LP2+ X_Sample2_FL4RA0R01CEBYY+ Y_Sample4…	5	5	366	A/C	A	C	17	Sample1_FMD86AS01AUX-	Sample2_FL4RA0R01D1E+ Sample2_FL4RA0R01BWN+ Sample2_FL4RA0R01B5F- Sample2_FL4RA0R01EKK+ Sample2_FL4RA0R01DHX- Sample2_FL4RA0R01DFE+ Sample2_FL4RA0R01AW1- Sample2_FL4RA0R01DC9- Sample2_FL4RA0R01BA0+ Sample2_FL4RA0R01DGF+ Sample2_FL4RA0R01EMC+	Sample3_FMD86AS02IB4- Sample3_FMD86AS02IRY+	Sample4_FL4RA0R02JD7+ Sample4_FL4RA0R02GBP- Sample4_FL4RA0R02GRP+	A	A A A A A A A A A A A	C C	C C C
84	SCL1Contig378	883	25	Y_Sample4_FL4RA0R02GBLS7+ X_Sample2_FL4RA0R01AFFWA+ X_Sample1_FMD86AS01AN6V3+ X_Sample1_FMD86AS01A8LK2+ X_Sample2_FL4RA0R01C66YE- X_Sample2_FL4RA0R01DHZL3- Y_Sample4_FL4RA0R02I6H6Y+ X_Sample1_FMD86AS01EHXJM+ Y_Sample4_FL4RA0R02I0Q98+ Y_Sample4_FL4RA0R02FC7PU- X_Sample2_FL4RA0R01EC6PH- X_Sample2_FL4RA0R01D6X9E- X_Sample1_FMD86AS01EGCBI- Y_Sample3_FMD86AS02IOJQY+ X_Sample2_FL4RA0R01BTTH6+ X_Sample2…	3	1	506	T/G	T	G	5	Sample1_FMD86AS01EHX+	Sample2_FL4RA0R01DHZ- Sample2_FL4RA0R01EC6-		Sample4_FL4RA0R02I6H+ Sample4_FL4RA0R02I0Q+	T	T T		G G
85	SCL1Contig378	883	25	Y_Sample4_FL4RA0R02GBLS7+ X_Sample2_FL4RA0R01AFFWA+ X_Sample1_FMD86AS01AN6V3+ X_Sample1_FMD86AS01A8LK2+ X_Sample2_FL4RA0R01C66YE- X_Sample2_FL4RA0R01DHZL3- Y_Sample4_FL4RA0R02I6H6Y+ X_Sample1_FMD86AS01EHXJM+ Y_Sample4_FL4RA0R02I0Q98+ Y_Sample4_FL4RA0R02FC7PU- X_Sample2_FL4RA0R01EC6PH- X_Sample2_FL4RA0R01D6X9E- X_Sample1_FMD86AS01EGCBI- Y_Sample3_FMD86AS02IOJQY+ X_Sample2_FL4RA0R01BTTH6+ X_Sample2…	3	2	583	C/T	C	T	7	Sample1_FMD86AS01EHX+ Sample1_FMD86AS01EGC-	Sample2_FL4RA0R01EC6- Sample2_FL4RA0R01D6X-	Sample3_FMD86AS02IOJ+	Sample4_FL4RA0R02I0Q+ Sample4_FL4RA0R02FC7-	C C	C C	T	T T
86	SCL1Contig378	883	25	Y_Sample4_FL4RA0R02GBLS7+ X_Sample2_FL4RA0R01AFFWA+ X_Sample1_FMD86AS01AN6V3+ X_Sample1_FMD86AS01A8LK2+ X_Sample2_FL4RA0R01C66YE- X_Sample2_FL4RA0R01DHZL3- Y_Sample4_FL4RA0R02I6H6Y+ X_Sample1_FMD86AS01EHXJM+ Y_Sample4_FL4RA0R02I0Q98+ Y_Sample4_FL4RA0R02FC7PU- X_Sample2_FL4RA0R01EC6PH- X_Sample2_FL4RA0R01D6X9E- X_Sample1_FMD86AS01EGCBI- Y_Sample3_FMD86AS02IOJQY+ X_Sample2_FL4RA0R01BTTH6+ X_Sample2…	3	3	622	C/T	C	T	14	Sample1_FMD86AS01EHX+ Sample1_FMD86AS01EGC- Sample1_FMD86AS01BWR+ Sample1_FMD86AS01B22+	Sample2_FL4RA0R01EC6- Sample2_FL4RA0R01D6X- Sample2_FL4RA0R01BTT+ Sample2_FL4RA0R01ECS+ Sample2_FL4RA0R01ECZ+	Sample3_FMD86AS02IOJ+	Sample4_FL4RA0R02I0Q+ Sample4_FL4RA0R02FC7- Sample4_FL4RA0R02JED+ Sample4_FL4RA0R02GVI+	C C C C	C C C C C	T	T T T T
87	SCL1Contig381	1101	43	Y_Sample4_FL4RA0R02GEMAT+ X_Sample2_FL4RA0R01ERG2G+ X_Sample1_FMD86AS01DRON0+ Y_Sample3_FMD86AS02H5J47+ X_Sample2_FL4RA0R01CU6GM- X_Sample2_FL4RA0R01EZXGB- Y_Sample3_FMD86AS02GGB7P+ X_Sample2_FL4RA0R01DM4U0- Y_Sample4_FL4RA0R02IGA6T- Y_Sample4_FL4RA0R02IYUPD- Y_Sample3_FMD86AS02FE7CF- Y_Sample4_FL4RA0R02JFU7Z- Y_Sample4_FL4RA0R02IPP42- Y_Sample3_FMD86AS02GOSRZ- Y_Sample3_FMD86AS02I7BPL- Y_Sample4…	5	1	50	G/A	A	G	9	Sample1_FMD86AS01DRO+	Sample2_FL4RA0R01ERG+ Sample2_FL4RA0R01CU6- Sample2_FL4RA0R01DM4-	Sample3_FMD86AS02H5J+ Sample3_FMD86AS02GGB+	Sample4_FL4RA0R02GEM+ Sample4_FL4RA0R02IGA- Sample4_FL4RA0R02IYU-	N	N N N	N N	G A A
88	SCL1Contig381	1101	43	Y_Sample4_FL4RA0R02GEMAT+ X_Sample2_FL4RA0R01ERG2G+ X_Sample1_FMD86AS01DRON0+ Y_Sample3_FMD86AS02H5J47+ X_Sample2_FL4RA0R01CU6GM- X_Sample2_FL4RA0R01EZXGB- Y_Sample3_FMD86AS02GGB7P+ X_Sample2_FL4RA0R01DM4U0- Y_Sample4_FL4RA0R02IGA6T- Y_Sample4_FL4RA0R02IYUPD- Y_Sample3_FMD86AS02FE7CF- Y_Sample4_FL4RA0R02JFU7Z- Y_Sample4_FL4RA0R02IPP42- Y_Sample3_FMD86AS02GOSRZ- Y_Sample3_FMD86AS02I7BPL- Y_Sample4…	5	2	240	G/A	G	A	12		Sample2_FL4RA0R01CU6- Sample2_FL4RA0R01DM4- Sample2_FL4RA0R01EZX-	Sample3_FMD86AS02FE7- Sample3_FMD86AS02GOS- Sample3_FMD86AS02I7B-	Sample4_FL4RA0R02IGA- Sample4_FL4RA0R02IYU- Sample4_FL4RA0R02IPP- Sample4_FL4RA0R02GRX- Sample4_FL4RA0R02JFU- Sample4_FL4RA0R02H2Y+		G G G	G A A	G G G G G G
89	SCL1Contig381	1101	43	Y_Sample4_FL4RA0R02GEMAT+ X_Sample2_FL4RA0R01ERG2G+ X_Sample1_FMD86AS01DRON0+ Y_Sample3_FMD86AS02H5J47+ X_Sample2_FL4RA0R01CU6GM- X_Sample2_FL4RA0R01EZXGB- Y_Sample3_FMD86AS02GGB7P+ X_Sample2_FL4RA0R01DM4U0- Y_Sample4_FL4RA0R02IGA6T- Y_Sample4_FL4RA0R02IYUPD- Y_Sample3_FMD86AS02FE7CF- Y_Sample4_FL4RA0R02JFU7Z- Y_Sample4_FL4RA0R02IPP42- Y_Sample3_FMD86AS02GOSRZ- Y_Sample3_FMD86AS02I7BPL- Y_Sample4…	5	3	342	C/A	A	C	8		Sample2_FL4RA0R01BWP+ Sample2_FL4RA0R01D5N- Sample2_FL4RA0R01EGX-	Sample3_FMD86AS02FE7- Sample3_FMD86AS02GOS- Sample3_FMD86AS02I7B-	Sample4_FL4RA0R02GRX- Sample4_FL4RA0R02H2Y+		C C C	C A A	C C
90	SCL1Contig381	1101	43	Y_Sample4_FL4RA0R02GEMAT+ X_Sample2_FL4RA0R01ERG2G+ X_Sample1_FMD86AS01DRON0+ Y_Sample3_FMD86AS02H5J47+ X_Sample2_FL4RA0R01CU6GM- X_Sample2_FL4RA0R01EZXGB- Y_Sample3_FMD86AS02GGB7P+ X_Sample2_FL4RA0R01DM4U0- Y_Sample4_FL4RA0R02IGA6T- Y_Sample4_FL4RA0R02IYUPD- Y_Sample3_FMD86AS02FE7CF- Y_Sample4_FL4RA0R02JFU7Z- Y_Sample4_FL4RA0R02IPP42- Y_Sample3_FMD86AS02GOSRZ- Y_Sample3_FMD86AS02I7BPL- Y_Sample4…	5	4	815	T/C	C	T	7		Sample2_FL4RA0R01B34+ Sample2_FL4RA0R01EWK+ Sample2_FL4RA0R01D0Q+		Sample4_FL4RA0R02GXT+ Sample4_FL4RA0R02H38+ Sample4_FL4RA0R02GZI+ Sample4_FL4RA0R02GAX+		C C C		T T T T
91	SCL1Contig381	1101	43	Y_Sample4_FL4RA0R02GEMAT+ X_Sample2_FL4RA0R01ERG2G+ X_Sample1_FMD86AS01DRON0+ Y_Sample3_FMD86AS02H5J47+ X_Sample2_FL4RA0R01CU6GM- X_Sample2_FL4RA0R01EZXGB- Y_Sample3_FMD86AS02GGB7P+ X_Sample2_FL4RA0R01DM4U0- Y_Sample4_FL4RA0R02IGA6T- Y_Sample4_FL4RA0R02IYUPD- Y_Sample3_FMD86AS02FE7CF- Y_Sample4_FL4RA0R02JFU7Z- Y_Sample4_FL4RA0R02IPP42- Y_Sample3_FMD86AS02GOSRZ- Y_Sample3_FMD86AS02I7BPL- Y_Sample4…	5	5	918	T/C	C	T	9		Sample2_FL4RA0R01D0Q+ Sample2_FL4RA0R01DZ6- Sample2_FL4RA0R01DX3+		Sample4_FL4RA0R02GZI+ Sample4_FL4RA0R02GAX+ Sample4_FL4RA0R02JTU- Sample4_FL4RA0R02G7L+ Sample4_FL4RA0R02IOR- Sample4_FL4RA0R02IYV+		C C C		T T T T T T
92	SCL1Contig399	750	16	Y_Sample4_FL4RA0R02HCBIE+ Y_Sample4_FL4RA0R02HDAU7- X_Sample2_FL4RA0R01BQK7Y- X_Sample2_FL4RA0R01AXYRD- Y_Sample4_FL4RA0R02HT605- Y_Sample4_FL4RA0R02JIKGJ- X_Sample2_FL4RA0R01EF3CG- Y_Sample4_FL4RA0R02F9XCP+ X_Sample2_FL4RA0R01E1E4H+ X_Sample2_FL4RA0R01A35K7+ X_Sample1_FMD86AS01D5Q69- X_Sample2_FL4RA0R01A7IZQ+ Y_Sample4_FL4RA0R02IMBTE- X_Sample2_FL4RA0R01EORZ9+ Y_Sample4_FL4RA0R02GA3NL+ X_Sample1…	2	1	368	A/C	A	C	5		Sample2_FL4RA0R01BQK- Sample2_FL4RA0R01EF3-		Sample4_FL4RA0R02HT6- Sample4_FL4RA0R02JIK- Sample4_FL4RA0R02F9X+		A A		C C C
93	SCL1Contig399	750	16	Y_Sample4_FL4RA0R02HCBIE+ Y_Sample4_FL4RA0R02HDAU7- X_Sample2_FL4RA0R01BQK7Y- X_Sample2_FL4RA0R01AXYRD- Y_Sample4_FL4RA0R02HT605- Y_Sample4_FL4RA0R02JIKGJ- X_Sample2_FL4RA0R01EF3CG- Y_Sample4_FL4RA0R02F9XCP+ X_Sample2_FL4RA0R01E1E4H+ X_Sample2_FL4RA0R01A35K7+ X_Sample1_FMD86AS01D5Q69- X_Sample2_FL4RA0R01A7IZQ+ Y_Sample4_FL4RA0R02IMBTE- X_Sample2_FL4RA0R01EORZ9+ Y_Sample4_FL4RA0R02GA3NL+ X_Sample1…	2	2	419	A/G	G	A	8	Sample1_FMD86AS01D5Q-	Sample2_FL4RA0R01EF3- Sample2_FL4RA0R01E1E+ Sample2_FL4RA0R01A35+ Sample2_FL4RA0R01A7I+		Sample4_FL4RA0R02HT6- Sample4_FL4RA0R02JIK- Sample4_FL4RA0R02F9X+	G	G G G G		A A A
94	SCL1Contig406	560	17	Y_Sample4_FL4RA0R02HJMIO+ X_Sample2_FL4RA0R01D48C5+ X_Sample2_FL4RA0R01AQGGX- X_Sample2_FL4RA0R01A7EMK+ X_Sample2_FL4RA0R01B0VLL+ X_Sample2_FL4RA0R01A9LTT+ Y_Sample3_FMD86AS02GLTQZ+ X_Sample2_FL4RA0R01B66KP+ Y_Sample4_FL4RA0R02FM4ZN+ Y_Sample3_FMD86AS02FH96D+ X_Sample2_FL4RA0R01BJIT5+ Y_Sample4_FL4RA0R02GBB18+ Y_Sample3_FMD86AS02GQ07V- X_Sample2_FL4RA0R01DSID0+ X_Sample2_FL4RA0R01BQWG6+ X_Sample1…	2	1	335	T/G	T	G	6		Sample2_FL4RA0R01A7E+ Sample2_FL4RA0R01B0V+ Sample2_FL4RA0R01A9L+ Sample2_FL4RA0R01B66+	Sample3_FMD86AS02GLT+	Sample4_FL4RA0R02FM4+		T T G G	T	G
95	SCL1Contig406	560	17	Y_Sample4_FL4RA0R02HJMIO+ X_Sample2_FL4RA0R01D48C5+ X_Sample2_FL4RA0R01AQGGX- X_Sample2_FL4RA0R01A7EMK+ X_Sample2_FL4RA0R01B0VLL+ X_Sample2_FL4RA0R01A9LTT+ Y_Sample3_FMD86AS02GLTQZ+ X_Sample2_FL4RA0R01B66KP+ Y_Sample4_FL4RA0R02FM4ZN+ Y_Sample3_FMD86AS02FH96D+ X_Sample2_FL4RA0R01BJIT5+ Y_Sample4_FL4RA0R02GBB18+ Y_Sample3_FMD86AS02GQ07V- X_Sample2_FL4RA0R01DSID0+ X_Sample2_FL4RA0R01BQWG6+ X_Sample1…	2	2	558	T/C	C	T	9	Sample1_FMD86AS01B4J+ Sample1_FMD86AS01BU7+	Sample2_FL4RA0R01BJI+ Sample2_FL4RA0R01DSI+ Sample2_FL4RA0R01BQW+	Sample3_FMD86AS02FH9+ Sample3_FMD86AS02GQ0-	Sample4_FL4RA0R02FM4+ Sample4_FL4RA0R02GBB+	C C	C C C	T T	T T
96	SCL1Contig407	470	7	Y_Sample4_FL4RA0R02HNPA3+ Y_Sample4_FL4RA0R02IWD8H+ X_Sample2_FL4RA0R01EMQY0+ X_Sample2_FL4RA0R01ARN7S+ Y_Sample4_FL4RA0R02IEZPH+ Y_Sample4_FL4RA0R02GW8MF+ Y_Sample4_FL4RA0R02FMY91-	1	1	117	A/G	G	A	4		Sample2_FL4RA0R01EMQ+ Sample2_FL4RA0R01ARN+		Sample4_FL4RA0R02HNP+ Sample4_FL4RA0R02IWD+		G G		A A
97	SCL1Contig414	514	18	Y_Sample4_FL4RA0R02HXLTF+ X_Sample2_FL4RA0R01DS0PW- Y_Sample3_FMD86AS02IJ9S6+ X_Sample2_FL4RA0R01A2YBH- X_Sample2_FL4RA0R01DSMSI+ Y_Sample4_FL4RA0R02GRTVB- X_Sample2_FL4RA0R01DMGWX+ X_Sample1_FMD86AS01DZBTB+ X_Sample1_FMD86AS01BW65A- Y_Sample3_FMD86AS02I92WV+ X_Sample1_FMD86AS01EOFJJ+ Y_Sample4_FL4RA0R02F6O70+ Y_Sample4_FL4RA0R02F6FQN+ Y_Sample4_FL4RA0R02JX6C9+ Y_Sample4_FL4RA0R02ILND8+ Y_Sample4…	1	1	330	C/G	C	G	7	Sample1_FMD86AS01DZB+ Sample1_FMD86AS01BW6-			Sample4_FL4RA0R02F6O+ Sample4_FL4RA0R02F6F+ Sample4_FL4RA0R02JX6+ Sample4_FL4RA0R02ILN+ Sample4_FL4RA0R02HKR-	C C			G G G G G
98	SCL1Contig418	1129	33	Y_Sample4_FL4RA0R02I8UVZ+ Y_Sample4_FL4RA0R02GZ26C- X_Sample2_FL4RA0R01BPH4A- Y_Sample4_FL4RA0R02HFUXV+ X_Sample2_FL4RA0R01CSVKK- Y_Sample4_FL4RA0R02I4NH2+ Y_Sample3_FMD86AS02FJ735+ Y_Sample3_FMD86AS02IM8VO+ Y_Sample3_FMD86AS02HA3O0- Y_Sample4_FL4RA0R02FSFD2- Y_Sample4_FL4RA0R02FWYA1- Y_Sample3_FMD86AS02GMJ52+ Y_Sample4_FL4RA0R02I4HV2+ Y_Sample3_FMD86AS02IYKKG- Y_Sample4_FL4RA0R02GHL5Z+ Y_Sample4…	4	1	699	A/G	G	A	14	Sample1_FMD86AS01C6N+	Sample2_FL4RA0R01ERJ- Sample2_FL4RA0R01CRS+	Sample3_FMD86AS02GMJ+ Sample3_FMD86AS02IYK- Sample3_FMD86AS02IPN+ Sample3_FMD86AS02F3G+ Sample3_FMD86AS02G59+ Sample3_FMD86AS02HPW+	Sample4_FL4RA0R02I4H+ Sample4_FL4RA0R02HYE- Sample4_FL4RA0R02GHL+ Sample4_FL4RA0R02JAA+ Sample4_FL4RA0R02GMP+	G	G G	A A A A A A	A A A A A
99	SCL1Contig418	1129	33	Y_Sample4_FL4RA0R02I8UVZ+ Y_Sample4_FL4RA0R02GZ26C- X_Sample2_FL4RA0R01BPH4A- Y_Sample4_FL4RA0R02HFUXV+ X_Sample2_FL4RA0R01CSVKK- Y_Sample4_FL4RA0R02I4NH2+ Y_Sample3_FMD86AS02FJ735+ Y_Sample3_FMD86AS02IM8VO+ Y_Sample3_FMD86AS02HA3O0- Y_Sample4_FL4RA0R02FSFD2- Y_Sample4_FL4RA0R02FWYA1- Y_Sample3_FMD86AS02GMJ52+ Y_Sample4_FL4RA0R02I4HV2+ Y_Sample3_FMD86AS02IYKKG- Y_Sample4_FL4RA0R02GHL5Z+ Y_Sample4…	4	2	811	A/G	G	A	11		Sample2_FL4RA0R01ERJ- Sample2_FL4RA0R01CRS+ Sample2_FL4RA0R01D0G+ Sample2_FL4RA0R01BYU+	Sample3_FMD86AS02IPN+ Sample3_FMD86AS02F3G+ Sample3_FMD86AS02G59+ Sample3_FMD86AS02HPW+	Sample4_FL4RA0R02I4H+ Sample4_FL4RA0R02HYE- Sample4_FL4RA0R02HDR-		G G G G	A A A A	A A A
100	SCL1Contig418	1129	33	Y_Sample4_FL4RA0R02I8UVZ+ Y_Sample4_FL4RA0R02GZ26C- X_Sample2_FL4RA0R01BPH4A- Y_Sample4_FL4RA0R02HFUXV+ X_Sample2_FL4RA0R01CSVKK- Y_Sample4_FL4RA0R02I4NH2+ Y_Sample3_FMD86AS02FJ735+ Y_Sample3_FMD86AS02IM8VO+ Y_Sample3_FMD86AS02HA3O0- Y_Sample4_FL4RA0R02FSFD2- Y_Sample4_FL4RA0R02FWYA1- Y_Sample3_FMD86AS02GMJ52+ Y_Sample4_FL4RA0R02I4HV2+ Y_Sample3_FMD86AS02IYKKG- Y_Sample4_FL4RA0R02GHL5Z+ Y_Sample4…	4	3	835	A/G	G	A	8		Sample2_FL4RA0R01D0G+ Sample2_FL4RA0R01BYU+ Sample2_FL4RA0R01CKW+ Sample2_FL4RA0R01A24+	Sample3_FMD86AS02IPN+ Sample3_FMD86AS02F3G+ Sample3_FMD86AS02HPW+	Sample4_FL4RA0R02HDR-		G G G G	A A A	A
101	SCL1Contig418	1129	33	Y_Sample4_FL4RA0R02I8UVZ+ Y_Sample4_FL4RA0R02GZ26C- X_Sample2_FL4RA0R01BPH4A- Y_Sample4_FL4RA0R02HFUXV+ X_Sample2_FL4RA0R01CSVKK- Y_Sample4_FL4RA0R02I4NH2+ Y_Sample3_FMD86AS02FJ735+ Y_Sample3_FMD86AS02IM8VO+ Y_Sample3_FMD86AS02HA3O0- Y_Sample4_FL4RA0R02FSFD2- Y_Sample4_FL4RA0R02FWYA1- Y_Sample3_FMD86AS02GMJ52+ Y_Sample4_FL4RA0R02I4HV2+ Y_Sample3_FMD86AS02IYKKG- Y_Sample4_FL4RA0R02GHL5Z+ Y_Sample4…	4	4	872	A/G	G	A	6		Sample2_FL4RA0R01D0G+ Sample2_FL4RA0R01BYU+ Sample2_FL4RA0R01CKW+ Sample2_FL4RA0R01A24+	Sample3_FMD86AS02HIU+	Sample4_FL4RA0R02HDR-		G G G G	A	A
102	SCL1Contig422	420	11	Y_Sample4_FL4RA0R02II0KD- Y_Sample4_FL4RA0R02J0J1A+ Y_Sample4_FL4RA0R02JQT2C+ X_Sample2_FL4RA0R01DYSXQ+ X_Sample2_FL4RA0R01EL386+ X_Sample2_FL4RA0R01BG56T+ Y_Sample4_FL4RA0R02GFET3+ Y_Sample4_FL4RA0R02JNNV7- Y_Sample4_FL4RA0R02IRCGR- X_Sample2_FL4RA0R01DOVD5- Y_Sample4_FL4RA0R02H0MCM-	2	1	28	G/C	C	G	7		Sample2_FL4RA0R01DYS+ Sample2_FL4RA0R01EL3+ Sample2_FL4RA0R01BG5+		Sample4_FL4RA0R02II0- Sample4_FL4RA0R02J0J+ Sample4_FL4RA0R02JQT+ Sample4_FL4RA0R02GFE+		C C C		G G G G
103	SCL1Contig422	420	11	Y_Sample4_FL4RA0R02II0KD- Y_Sample4_FL4RA0R02J0J1A+ Y_Sample4_FL4RA0R02JQT2C+ X_Sample2_FL4RA0R01DYSXQ+ X_Sample2_FL4RA0R01EL386+ X_Sample2_FL4RA0R01BG56T+ Y_Sample4_FL4RA0R02GFET3+ Y_Sample4_FL4RA0R02JNNV7- Y_Sample4_FL4RA0R02IRCGR- X_Sample2_FL4RA0R01DOVD5- Y_Sample4_FL4RA0R02H0MCM-	2	2	66	G/A	A	G	9		Sample2_FL4RA0R01DYS+ Sample2_FL4RA0R01EL3+ Sample2_FL4RA0R01BG5+		Sample4_FL4RA0R02II0- Sample4_FL4RA0R02J0J+ Sample4_FL4RA0R02JQT+ Sample4_FL4RA0R02GFE+ Sample4_FL4RA0R02JNN- Sample4_FL4RA0R02IRC-		A A A		G G G G G G
104	SCL1Contig424	292	7	Y_Sample4_FL4RA0R02IKGHM+ Y_Sample4_FL4RA0R02GUXPI+ Y_Sample4_FL4RA0R02JTMMQ- Y_Sample4_FL4RA0R02HNVWB+ X_Sample2_FL4RA0R01D1N7G+ X_Sample2_FL4RA0R01AFHNT+ X_Sample1_FMD86AS01DOFJU-	3	1	65	G/C	C	G	6		Sample2_FL4RA0R01D1N+ Sample2_FL4RA0R01AFH+		Sample4_FL4RA0R02IKG+ Sample4_FL4RA0R02GUX+ Sample4_FL4RA0R02JTM- Sample4_FL4RA0R02HNV+		C C		G G G G
105	SCL1Contig424	292	7	Y_Sample4_FL4RA0R02IKGHM+ Y_Sample4_FL4RA0R02GUXPI+ Y_Sample4_FL4RA0R02JTMMQ- Y_Sample4_FL4RA0R02HNVWB+ X_Sample2_FL4RA0R01D1N7G+ X_Sample2_FL4RA0R01AFHNT+ X_Sample1_FMD86AS01DOFJU-	3	2	109	G/C	C	G	7	Sample1_FMD86AS01DOF-	Sample2_FL4RA0R01D1N+ Sample2_FL4RA0R01AFH+		Sample4_FL4RA0R02IKG+ Sample4_FL4RA0R02GUX+ Sample4_FL4RA0R02JTM- Sample4_FL4RA0R02HNV+	C	C C		G G G G
106	SCL1Contig424	292	7	Y_Sample4_FL4RA0R02IKGHM+ Y_Sample4_FL4RA0R02GUXPI+ Y_Sample4_FL4RA0R02JTMMQ- Y_Sample4_FL4RA0R02HNVWB+ X_Sample2_FL4RA0R01D1N7G+ X_Sample2_FL4RA0R01AFHNT+ X_Sample1_FMD86AS01DOFJU-	3	3	209	T/A	A	T	7	Sample1_FMD86AS01DOF-	Sample2_FL4RA0R01D1N+ Sample2_FL4RA0R01AFH+		Sample4_FL4RA0R02IKG+ Sample4_FL4RA0R02GUX+ Sample4_FL4RA0R02JTM- Sample4_FL4RA0R02HNV+	A	A A		T T A T
107	SCL1Contig427	461	33	Y_Sample4_FL4RA0R02INS1S+ Y_Sample3_FMD86AS02IM11Y+ Y_Sample3_FMD86AS02HFT5I+ X_Sample2_FL4RA0R01BPXHG+ X_Sample1_FMD86AS01CO9MU+ X_Sample1_FMD86AS01DYNG9+ X_Sample2_FL4RA0R01C6WJS+ X_Sample1_FMD86AS01AXEOY+ X_Sample1_FMD86AS01CW6JV+ Y_Sample4_FL4RA0R02FUKQZ+ X_Sample2_FL4RA0R01EKDZQ+ Y_Sample4_FL4RA0R02J0JD9+ X_Sample1_FMD86AS01BZLN4+ X_Sample2_FL4RA0R01DK269- Y_Sample4_FL4RA0R02IRGGN+ X_Sample2…	2	1	212	C/G	G	C	12	Sample1_FMD86AS01CO9+ Sample1_FMD86AS01DYN+ Sample1_FMD86AS01AXE+ Sample1_FMD86AS01CW6+ Sample1_FMD86AS01BZL+	Sample2_FL4RA0R01BPX+ Sample2_FL4RA0R01C6W+ Sample2_FL4RA0R01EKD+	Sample3_FMD86AS02IM1+ Sample3_FMD86AS02HFT+	Sample4_FL4RA0R02FUK+ Sample4_FL4RA0R02J0J+	G G G G G	G G G	C C	C C
108	SCL1Contig427	461	33	Y_Sample4_FL4RA0R02INS1S+ Y_Sample3_FMD86AS02IM11Y+ Y_Sample3_FMD86AS02HFT5I+ X_Sample2_FL4RA0R01BPXHG+ X_Sample1_FMD86AS01CO9MU+ X_Sample1_FMD86AS01DYNG9+ X_Sample2_FL4RA0R01C6WJS+ X_Sample1_FMD86AS01AXEOY+ X_Sample1_FMD86AS01CW6JV+ Y_Sample4_FL4RA0R02FUKQZ+ X_Sample2_FL4RA0R01EKDZQ+ Y_Sample4_FL4RA0R02J0JD9+ X_Sample1_FMD86AS01BZLN4+ X_Sample2_FL4RA0R01DK269- Y_Sample4_FL4RA0R02IRGGN+ X_Sample2…	2	2	258	C/T	T	C	17	Sample1_FMD86AS01CO9+ Sample1_FMD86AS01DYN+ Sample1_FMD86AS01AXE+ Sample1_FMD86AS01CW6+ Sample1_FMD86AS01BZL+ Sample1_FMD86AS01DG3+	Sample2_FL4RA0R01BPX+ Sample2_FL4RA0R01C6W+ Sample2_FL4RA0R01EKD+ Sample2_FL4RA0R01DK2- Sample2_FL4RA0R01BYS+ Sample2_FL4RA0R01EUI+ Sample2_FL4RA0R01EGI-	Sample3_FMD86AS02HFT+ Sample3_FMD86AS02HDY+	Sample4_FL4RA0R02FUK+ Sample4_FL4RA0R02J0J+	C C C C C C	C C C C C C C	C T	T T
109	SCL2Contig7	463	22	X_Sample1_FMD86AS01A5IK0- X_Sample1_FMD86AS01BQZ8S- X_Sample2_FL4RA0R01DUCX4+ X_Sample1_FMD86AS01DVES2+ Y_Sample4_FL4RA0R02G4B58+ Y_Sample4_FL4RA0R02JVGEI+ X_Sample1_FMD86AS01ATII7+ Y_Sample4_FL4RA0R02IYRXV- Y_Sample4_FL4RA0R02GKU4K- X_Sample2_FL4RA0R01AJC5S+ X_Sample2_FL4RA0R01B1YOT+ X_Sample2_FL4RA0R01BBCZ4- Y_Sample4_FL4RA0R02FZW4W- Y_Sample4_FL4RA0R02GSOHU+ X_Sample2_FL4RA0R01DEWH7+ Y_Sample4…	2	1	157	A/G	A	G	11	Sample1_FMD86AS01A5I- Sample1_FMD86AS01BQZ- Sample1_FMD86AS01DVE+ Sample1_FMD86AS01ATI+	Sample2_FL4RA0R01DUC+ Sample2_FL4RA0R01BBC-		Sample4_FL4RA0R02G4B+ Sample4_FL4RA0R02JVG+ Sample4_FL4RA0R02IYR- Sample4_FL4RA0R02GKU- Sample4_FL4RA0R02FZW-	A A G G	G G		G G G G G
110	SCL2Contig7	463	22	X_Sample1_FMD86AS01A5IK0- X_Sample1_FMD86AS01BQZ8S- X_Sample2_FL4RA0R01DUCX4+ X_Sample1_FMD86AS01DVES2+ Y_Sample4_FL4RA0R02G4B58+ Y_Sample4_FL4RA0R02JVGEI+ X_Sample1_FMD86AS01ATII7+ Y_Sample4_FL4RA0R02IYRXV- Y_Sample4_FL4RA0R02GKU4K- X_Sample2_FL4RA0R01AJC5S+ X_Sample2_FL4RA0R01B1YOT+ X_Sample2_FL4RA0R01BBCZ4- Y_Sample4_FL4RA0R02FZW4W- Y_Sample4_FL4RA0R02GSOHU+ X_Sample2_FL4RA0R01DEWH7+ Y_Sample4…	2	2	299	T/G	G	T	15		Sample2_FL4RA0R01AJC+ Sample2_FL4RA0R01B1Y+ Sample2_FL4RA0R01BBC- Sample2_FL4RA0R01DEW+ Sample2_FL4RA0R01CFF+ Sample2_FL4RA0R01D90- Sample2_FL4RA0R01CKO+ Sample2_FL4RA0R01EXL+ Sample2_FL4RA0R01A9X+		Sample4_FL4RA0R02IYR- Sample4_FL4RA0R02GKU- Sample4_FL4RA0R02FZW- Sample4_FL4RA0R02FYL+ Sample4_FL4RA0R02HGO+ Sample4_FL4RA0R02GSO+		G G G G G G G G G		T T T T T T
111	SCL2Contig12	276	7	X_Sample1_FMD86AS01AFTO5- X_Sample2_FL4RA0R01CH6N8+ X_Sample2_FL4RA0R01CZUJO- Y_Sample4_FL4RA0R02H64RB+ X_Sample2_FL4RA0R01BC9AQ- Y_Sample4_FL4RA0R02IP2EY+ Y_Sample4_FL4RA0R02GUD6W+	1	1	134	T/C	T	C	7	Sample1_FMD86AS01AFT-	Sample2_FL4RA0R01CH6+ Sample2_FL4RA0R01CZU- Sample2_FL4RA0R01BC9-		Sample4_FL4RA0R02H64+ Sample4_FL4RA0R02IP2+ Sample4_FL4RA0R02GUD+	T	T T T		C C C
112	SCL2Contig15	756	34	X_Sample1_FMD86AS01ASO0C- X_Sample2_FL4RA0R01A01UG+ X_Sample2_FL4RA0R01EEWUP+ X_Sample2_FL4RA0R01BEZ8J- X_Sample2_FL4RA0R01EQCEM+ X_Sample2_FL4RA0R01DFHTA+ X_Sample2_FL4RA0R01B2N4T+ X_Sample2_FL4RA0R01BDV4B+ X_Sample2_FL4RA0R01B3304+ X_Sample2_FL4RA0R01EAG7L+ X_Sample2_FL4RA0R01CU419+ X_Sample2_FL4RA0R01CBOKK+ X_Sample2_FL4RA0R01ENYUQ+ Y_Sample3_FMD86AS02G6PCE- Y_Sample3_FMD86AS02IMDGH- Y_Sample3…	3	1	167	C/T	C	T	18	Sample1_FMD86AS01ASO-	Sample2_FL4RA0R01A01+ Sample2_FL4RA0R01DFH+ Sample2_FL4RA0R01B2N+ Sample2_FL4RA0R01BDV+ Sample2_FL4RA0R01B33+ Sample2_FL4RA0R01EAG+ Sample2_FL4RA0R01CU4+ Sample2_FL4RA0R01CBO+ Sample2_FL4RA0R01ENY+ Sample2_FL4RA0R01BEZ- Sample2_FL4RA0R01EQC+ Sample2_FL4RA0R01EEW+ Sample2_FL4RA0R01B47+	Sample3_FMD86AS02G6P- Sample3_FMD86AS02IMD- Sample3_FMD86AS02JGN- Sample3_FMD86AS02IN3+		C	C C C C C C C C C C C C C	T T T T
113	SCL2Contig15	756	34	X_Sample1_FMD86AS01ASO0C- X_Sample2_FL4RA0R01A01UG+ X_Sample2_FL4RA0R01EEWUP+ X_Sample2_FL4RA0R01BEZ8J- X_Sample2_FL4RA0R01EQCEM+ X_Sample2_FL4RA0R01DFHTA+ X_Sample2_FL4RA0R01B2N4T+ X_Sample2_FL4RA0R01BDV4B+ X_Sample2_FL4RA0R01B3304+ X_Sample2_FL4RA0R01EAG7L+ X_Sample2_FL4RA0R01CU419+ X_Sample2_FL4RA0R01CBOKK+ X_Sample2_FL4RA0R01ENYUQ+ Y_Sample3_FMD86AS02G6PCE- Y_Sample3_FMD86AS02IMDGH- Y_Sample3…	3	2	291	T/A	T	A	15	Sample1_FMD86AS01BF1+	Sample2_FL4RA0R01B2N+ Sample2_FL4RA0R01BDV+ Sample2_FL4RA0R01B33+ Sample2_FL4RA0R01EAG+ Sample2_FL4RA0R01CU4+ Sample2_FL4RA0R01CBO+ Sample2_FL4RA0R01ENY+ Sample2_FL4RA0R01B47+ Sample2_FL4RA0R01EG4+	Sample3_FMD86AS02G6P- Sample3_FMD86AS02IMD- Sample3_FMD86AS02JGN- Sample3_FMD86AS02IN3+ Sample3_FMD86AS02HAZ+		A	T T T T T T T A A	A A A A A
114	SCL2Contig15	756	34	X_Sample1_FMD86AS01ASO0C- X_Sample2_FL4RA0R01A01UG+ X_Sample2_FL4RA0R01EEWUP+ X_Sample2_FL4RA0R01BEZ8J- X_Sample2_FL4RA0R01EQCEM+ X_Sample2_FL4RA0R01DFHTA+ X_Sample2_FL4RA0R01B2N4T+ X_Sample2_FL4RA0R01BDV4B+ X_Sample2_FL4RA0R01B3304+ X_Sample2_FL4RA0R01EAG7L+ X_Sample2_FL4RA0R01CU419+ X_Sample2_FL4RA0R01CBOKK+ X_Sample2_FL4RA0R01ENYUQ+ Y_Sample3_FMD86AS02G6PCE- Y_Sample3_FMD86AS02IMDGH- Y_Sample3…	3	3	293	A/T	A	T	15	Sample1_FMD86AS01BF1+	Sample2_FL4RA0R01B2N+ Sample2_FL4RA0R01BDV+ Sample2_FL4RA0R01B33+ Sample2_FL4RA0R01EAG+ Sample2_FL4RA0R01CU4+ Sample2_FL4RA0R01CBO+ Sample2_FL4RA0R01ENY+ Sample2_FL4RA0R01B47+ Sample2_FL4RA0R01EG4+	Sample3_FMD86AS02G6P- Sample3_FMD86AS02IMD- Sample3_FMD86AS02JGN- Sample3_FMD86AS02IN3+ Sample3_FMD86AS02HAZ+		T	A A A A A A A T T	T T T T T
115	SCL2Contig17	609	49	X_Sample1_FMD86AS01AZ70F- Y_Sample4_FL4RA0R02HAUKZ- X_Sample1_FMD86AS01AYRLK- X_Sample2_FL4RA0R01ACXDC- Y_Sample3_FMD86AS02FS1OT- Y_Sample4_FL4RA0R02HGCX5- X_Sample2_FL4RA0R01B17NX- X_Sample2_FL4RA0R01CCFMV- Y_Sample4_FL4RA0R02FUQTB+ X_Sample2_FL4RA0R01DNY8Y- X_Sample2_FL4RA0R01DQG7V- X_Sample2_FL4RA0R01BF59S+ X_Sample2_FL4RA0R01BXH5P+ X_Sample1_FMD86AS01CMJH2+ Y_Sample4_FL4RA0R02ITG2Z+ X_Sample1…	4	1	219	T/C	T	C	20	Sample1_FMD86AS01AYR- Sample1_FMD86AS01CMJ+ Sample1_FMD86AS01BNE+	Sample2_FL4RA0R01ACX- Sample2_FL4RA0R01B17- Sample2_FL4RA0R01CCF- Sample2_FL4RA0R01DNY- Sample2_FL4RA0R01DQG- Sample2_FL4RA0R01BF5+ Sample2_FL4RA0R01BXH+ Sample2_FL4RA0R01BK3+ Sample2_FL4RA0R01DJZ- Sample2_FL4RA0R01DOI+	Sample3_FMD86AS02FS1-	Sample4_FL4RA0R02HGC- Sample4_FL4RA0R02FUQ+ Sample4_FL4RA0R02ITG+ Sample4_FL4RA0R02FMY- Sample4_FL4RA0R02FOK+ Sample4_FL4RA0R02IWB+	T T T	C C T T T T T T T T	T	T T T T T T
116	SCL2Contig17	609	49	X_Sample1_FMD86AS01AZ70F- Y_Sample4_FL4RA0R02HAUKZ- X_Sample1_FMD86AS01AYRLK- X_Sample2_FL4RA0R01ACXDC- Y_Sample3_FMD86AS02FS1OT- Y_Sample4_FL4RA0R02HGCX5- X_Sample2_FL4RA0R01B17NX- X_Sample2_FL4RA0R01CCFMV- Y_Sample4_FL4RA0R02FUQTB+ X_Sample2_FL4RA0R01DNY8Y- X_Sample2_FL4RA0R01DQG7V- X_Sample2_FL4RA0R01BF59S+ X_Sample2_FL4RA0R01BXH5P+ X_Sample1_FMD86AS01CMJH2+ Y_Sample4_FL4RA0R02ITG2Z+ X_Sample1…	4	2	282	A/G	A	G	23	Sample1_FMD86AS01AYR- Sample1_FMD86AS01CMJ+ Sample1_FMD86AS01BNE+ Sample1_FMD86AS01AJ8-	Sample2_FL4RA0R01ACX- Sample2_FL4RA0R01B17- Sample2_FL4RA0R01CCF- Sample2_FL4RA0R01DNY- Sample2_FL4RA0R01DQG- Sample2_FL4RA0R01BF5+ Sample2_FL4RA0R01BXH+ Sample2_FL4RA0R01BK3+ Sample2_FL4RA0R01DJZ- Sample2_FL4RA0R01DOI+	Sample3_FMD86AS02FS1-	Sample4_FL4RA0R02FUQ+ Sample4_FL4RA0R02ITG+ Sample4_FL4RA0R02FMY- Sample4_FL4RA0R02FOK+ Sample4_FL4RA0R02IWB+ Sample4_FL4RA0R02F9C- Sample4_FL4RA0R02GWS- Sample4_FL4RA0R02F7Q+	A A A A	G G A A A A A A A A	A	A A A A A A A A
117	SCL2Contig17	609	49	X_Sample1_FMD86AS01AZ70F- Y_Sample4_FL4RA0R02HAUKZ- X_Sample1_FMD86AS01AYRLK- X_Sample2_FL4RA0R01ACXDC- Y_Sample3_FMD86AS02FS1OT- Y_Sample4_FL4RA0R02HGCX5- X_Sample2_FL4RA0R01B17NX- X_Sample2_FL4RA0R01CCFMV- Y_Sample4_FL4RA0R02FUQTB+ X_Sample2_FL4RA0R01DNY8Y- X_Sample2_FL4RA0R01DQG7V- X_Sample2_FL4RA0R01BF59S+ X_Sample2_FL4RA0R01BXH5P+ X_Sample1_FMD86AS01CMJH2+ Y_Sample4_FL4RA0R02ITG2Z+ X_Sample1…	4	3	353	T/C	T	C	22	Sample1_FMD86AS01CMJ+ Sample1_FMD86AS01BNE+ Sample1_FMD86AS01B0Z+ Sample1_FMD86AS01A1L+ Sample1_FMD86AS01D3P+ Sample1_FMD86AS01DK5+ Sample1_FMD86AS01B0U+	Sample2_FL4RA0R01DQG- Sample2_FL4RA0R01BF5+ Sample2_FL4RA0R01BXH+ Sample2_FL4RA0R01DJZ- Sample2_FL4RA0R01DOI+ Sample2_FL4RA0R01DUA+	Sample3_FMD86AS02GWB+ Sample3_FMD86AS02HK8+ Sample3_FMD86AS02HJZ+	Sample4_FL4RA0R02ITG+ Sample4_FL4RA0R02FMY- Sample4_FL4RA0R02IWB+ Sample4_FL4RA0R02F9C- Sample4_FL4RA0R02GWS- Sample4_FL4RA0R02F7Q+	T T T T T T T	T T T T T T	T T T	T T T C C T
118	SCL2Contig17	609	49	X_Sample1_FMD86AS01AZ70F- Y_Sample4_FL4RA0R02HAUKZ- X_Sample1_FMD86AS01AYRLK- X_Sample2_FL4RA0R01ACXDC- Y_Sample3_FMD86AS02FS1OT- Y_Sample4_FL4RA0R02HGCX5- X_Sample2_FL4RA0R01B17NX- X_Sample2_FL4RA0R01CCFMV- Y_Sample4_FL4RA0R02FUQTB+ X_Sample2_FL4RA0R01DNY8Y- X_Sample2_FL4RA0R01DQG7V- X_Sample2_FL4RA0R01BF59S+ X_Sample2_FL4RA0R01BXH5P+ X_Sample1_FMD86AS01CMJH2+ Y_Sample4_FL4RA0R02ITG2Z+ X_Sample1…	4	4	468	C/G	G	C	22	Sample1_FMD86AS01B0Z+ Sample1_FMD86AS01A1L+ Sample1_FMD86AS01D3P+ Sample1_FMD86AS01DK5+ Sample1_FMD86AS01B0U+ Sample1_FMD86AS01DU9+ Sample1_FMD86AS01DKO+ Sample1_FMD86AS01APJ+ Sample1_FMD86AS01CC3+ Sample1_FMD86AS01BXH+ Sample1_FMD86AS01BWT+ Sample1_FMD86AS01EWR+	Sample2_FL4RA0R01DUA+ Sample2_FL4RA0R01A33- Sample2_FL4RA0R01EFI+ Sample2_FL4RA0R01CME- Sample2_FL4RA0R01ALV+ Sample2_FL4RA0R01EG1+	Sample3_FMD86AS02GWB+ Sample3_FMD86AS02HK8+ Sample3_FMD86AS02HJZ+	Sample4_FL4RA0R02F7Q+	G G G G G G G G G G G G	G G G G G G	C C C	C
119	SCL2Contig25	321	5	X_Sample1_FMD86AS01B8RMN+ Y_Sample3_FMD86AS02GMP37- Y_Sample3_FMD86AS02GXVQI- Y_Sample4_FL4RA0R02IF9GA+ X_Sample1_FMD86AS01AVD3A+	1	1	213	A/C	A	C	5	Sample1_FMD86AS01B8R+ Sample1_FMD86AS01AVD+		Sample3_FMD86AS02GMP- Sample3_FMD86AS02GXV-	Sample4_FL4RA0R02IF9+	A A		C C	C
120	SCL2Contig34	1039	30	X_Sample1_FMD86AS01BQZG4- X_Sample2_FL4RA0R01DHLUY+ Y_Sample4_FL4RA0R02HTOEB- Y_Sample4_FL4RA0R02IB8SI+ Y_Sample4_FL4RA0R02HWEC6- X_Sample2_FL4RA0R01CZA93+ X_Sample2_FL4RA0R01CY4YL+ X_Sample2_FL4RA0R01AGA8M- X_Sample2_FL4RA0R01DQL3L+ X_Sample2_FL4RA0R01CAKGG- Y_Sample4_FL4RA0R02HY50T+ Y_Sample3_FMD86AS02HB0NX- Y_Sample4_FL4RA0R02JWO5A- Y_Sample3_FMD86AS02FNVKV- Y_Sample3_FMD86AS02IW5H1- Y_Sample4…	5	1	277	A/G	A	G	8		Sample2_FL4RA0R01DHL+ Sample2_FL4RA0R01CZA+ Sample2_FL4RA0R01CY4+ Sample2_FL4RA0R01AGA- Sample2_FL4RA0R01DQL+		Sample4_FL4RA0R02HTO- Sample4_FL4RA0R02IB8+ Sample4_FL4RA0R02HWE-		A G G A A		A A A
121	SCL2Contig34	1039	30	X_Sample1_FMD86AS01BQZG4- X_Sample2_FL4RA0R01DHLUY+ Y_Sample4_FL4RA0R02HTOEB- Y_Sample4_FL4RA0R02IB8SI+ Y_Sample4_FL4RA0R02HWEC6- X_Sample2_FL4RA0R01CZA93+ X_Sample2_FL4RA0R01CY4YL+ X_Sample2_FL4RA0R01AGA8M- X_Sample2_FL4RA0R01DQL3L+ X_Sample2_FL4RA0R01CAKGG- Y_Sample4_FL4RA0R02HY50T+ Y_Sample3_FMD86AS02HB0NX- Y_Sample4_FL4RA0R02JWO5A- Y_Sample3_FMD86AS02FNVKV- Y_Sample3_FMD86AS02IW5H1- Y_Sample4…	5	2	465	T/C	T	C	7		Sample2_FL4RA0R01CY4+ Sample2_FL4RA0R01AGA- Sample2_FL4RA0R01DQL+ Sample2_FL4RA0R01CAK-	Sample3_FMD86AS02HB0-	Sample4_FL4RA0R02HY5+ Sample4_FL4RA0R02JWO-		T T T T	C	C C
122	SCL2Contig34	1039	30	X_Sample1_FMD86AS01BQZG4- X_Sample2_FL4RA0R01DHLUY+ Y_Sample4_FL4RA0R02HTOEB- Y_Sample4_FL4RA0R02IB8SI+ Y_Sample4_FL4RA0R02HWEC6- X_Sample2_FL4RA0R01CZA93+ X_Sample2_FL4RA0R01CY4YL+ X_Sample2_FL4RA0R01AGA8M- X_Sample2_FL4RA0R01DQL3L+ X_Sample2_FL4RA0R01CAKGG- Y_Sample4_FL4RA0R02HY50T+ Y_Sample3_FMD86AS02HB0NX- Y_Sample4_FL4RA0R02JWO5A- Y_Sample3_FMD86AS02FNVKV- Y_Sample3_FMD86AS02IW5H1- Y_Sample4…	5	3	685	T/A	A	T	8	Sample1_FMD86AS01ET5-	Sample2_FL4RA0R01CUB+	Sample3_FMD86AS02FNV- Sample3_FMD86AS02IW5- Sample3_FMD86AS02HK5- Sample3_FMD86AS02HF0+	Sample4_FL4RA0R02JJZ- Sample4_FL4RA0R02HXJ+	A	A	T T T T	T T
123	SCL2Contig34	1039	30	X_Sample1_FMD86AS01BQZG4- X_Sample2_FL4RA0R01DHLUY+ Y_Sample4_FL4RA0R02HTOEB- Y_Sample4_FL4RA0R02IB8SI+ Y_Sample4_FL4RA0R02HWEC6- X_Sample2_FL4RA0R01CZA93+ X_Sample2_FL4RA0R01CY4YL+ X_Sample2_FL4RA0R01AGA8M- X_Sample2_FL4RA0R01DQL3L+ X_Sample2_FL4RA0R01CAKGG- Y_Sample4_FL4RA0R02HY50T+ Y_Sample3_FMD86AS02HB0NX- Y_Sample4_FL4RA0R02JWO5A- Y_Sample3_FMD86AS02FNVKV- Y_Sample3_FMD86AS02IW5H1- Y_Sample4…	5	4	771	A/G	A	G	9	Sample1_FMD86AS01ET5-	Sample2_FL4RA0R01CUB+ Sample2_FL4RA0R01EXI+ Sample2_FL4RA0R01D1Q+ Sample2_FL4RA0R01D40+ Sample2_FL4RA0R01DIR+ Sample2_FL4RA0R01ELO+	Sample3_FMD86AS02HK5- Sample3_FMD86AS02HF0+		A	A A N N N A	G G
124	SCL2Contig34	1039	30	X_Sample1_FMD86AS01BQZG4- X_Sample2_FL4RA0R01DHLUY+ Y_Sample4_FL4RA0R02HTOEB- Y_Sample4_FL4RA0R02IB8SI+ Y_Sample4_FL4RA0R02HWEC6- X_Sample2_FL4RA0R01CZA93+ X_Sample2_FL4RA0R01CY4YL+ X_Sample2_FL4RA0R01AGA8M- X_Sample2_FL4RA0R01DQL3L+ X_Sample2_FL4RA0R01CAKGG- Y_Sample4_FL4RA0R02HY50T+ Y_Sample3_FMD86AS02HB0NX- Y_Sample4_FL4RA0R02JWO5A- Y_Sample3_FMD86AS02FNVKV- Y_Sample3_FMD86AS02IW5H1- Y_Sample4…	5	5	833	A/G	G	A	10	Sample1_FMD86AS01CPR+	Sample2_FL4RA0R01CUB+ Sample2_FL4RA0R01D1Q+ Sample2_FL4RA0R01D40+ Sample2_FL4RA0R01DIR+ Sample2_FL4RA0R01ELO+ Sample2_FL4RA0R01DE1+ Sample2_FL4RA0R01DLY+	Sample3_FMD86AS02HF0+ Sample3_FMD86AS02H1X+		G	G G G G G G G	A A
125	SCL2Contig35	113	21	X_Sample1_FMD86AS01BR6QX+ X_Sample1_FMD86AS01AXVIG- Y_Sample3_FMD86AS02GVAI3+ Y_Sample3_FMD86AS02HWZ4Q+ X_Sample1_FMD86AS01BTANS+ X_Sample2_FL4RA0R01BCBZR+ X_Sample1_FMD86AS01EDVH1+ X_Sample2_FL4RA0R01D5HQ6+ Y_Sample3_FMD86AS02HDFSJ+ X_Sample2_FL4RA0R01COL65+ X_Sample2_FL4RA0R01BVNSU+ Y_Sample4_FL4RA0R02FX0SZ+ Y_Sample4_FL4RA0R02FNPRU+ Y_Sample3_FMD86AS02HXDFV+ Y_Sample3_FMD86AS02J14VS+ X_Sample2…	2	1	73	C/A	C	A	21	Sample1_FMD86AS01BR6+ Sample1_FMD86AS01AXV- Sample1_FMD86AS01BTA+ Sample1_FMD86AS01EDV+ Sample1_FMD86AS01BJU+	Sample2_FL4RA0R01BCB+ Sample2_FL4RA0R01D5H+ Sample2_FL4RA0R01COL+ Sample2_FL4RA0R01BVN+ Sample2_FL4RA0R01B68+ Sample2_FL4RA0R01ENZ+	Sample3_FMD86AS02GVA+ Sample3_FMD86AS02HWZ+ Sample3_FMD86AS02HDF+ Sample3_FMD86AS02HXD+ Sample3_FMD86AS02J14+ Sample3_FMD86AS02HZS+ Sample3_FMD86AS02ISU+ Sample3_FMD86AS02JM9+	Sample4_FL4RA0R02FX0+ Sample4_FL4RA0R02FNP+	C C C C C	C C C C C C	A A A A A A A A	A A
126	SCL2Contig35	113	21	X_Sample1_FMD86AS01BR6QX+ X_Sample1_FMD86AS01AXVIG- Y_Sample3_FMD86AS02GVAI3+ Y_Sample3_FMD86AS02HWZ4Q+ X_Sample1_FMD86AS01BTANS+ X_Sample2_FL4RA0R01BCBZR+ X_Sample1_FMD86AS01EDVH1+ X_Sample2_FL4RA0R01D5HQ6+ Y_Sample3_FMD86AS02HDFSJ+ X_Sample2_FL4RA0R01COL65+ X_Sample2_FL4RA0R01BVNSU+ Y_Sample4_FL4RA0R02FX0SZ+ Y_Sample4_FL4RA0R02FNPRU+ Y_Sample3_FMD86AS02HXDFV+ Y_Sample3_FMD86AS02J14VS+ X_Sample2…	2	2	102	G/A	G	A	15	Sample1_FMD86AS01BR6+ Sample1_FMD86AS01AXV- Sample1_FMD86AS01BTA+ Sample1_FMD86AS01EDV+ Sample1_FMD86AS01BJU+	Sample2_FL4RA0R01BCB+ Sample2_FL4RA0R01COL+ Sample2_FL4RA0R01BVN+	Sample3_FMD86AS02GVA+ Sample3_FMD86AS02HWZ+ Sample3_FMD86AS02HDF+ Sample3_FMD86AS02HZS+ Sample3_FMD86AS02ISU+ Sample3_FMD86AS02JM9+	Sample4_FL4RA0R02FX0+	G A A A G	A A A	A A A A A A	A
127	SCL2Contig42	352	19	X_Sample1_FMD86AS01C2PPA+ X_Sample2_FL4RA0R01EXB4S+ X_Sample2_FL4RA0R01CSR3E- X_Sample2_FL4RA0R01EVFU5+ Y_Sample4_FL4RA0R02HA6GI+ X_Sample2_FL4RA0R01AOQ84+ X_Sample2_FL4RA0R01C181A- X_Sample2_FL4RA0R01AU0O6+ X_Sample2_FL4RA0R01B1GZZ+ X_Sample2_FL4RA0R01BSNEO+ Y_Sample3_FMD86AS02FFVLT+ X_Sample2_FL4RA0R01EMA9C+ X_Sample2_FL4RA0R01C5DPV- X_Sample2_FL4RA0R01ECAS5- X_Sample2_FL4RA0R01DKIDR+ Y_Sample3…	3	1	79	T/C	T	C	12	Sample1_FMD86AS01C2P+	Sample2_FL4RA0R01EXB+ Sample2_FL4RA0R01CSR- Sample2_FL4RA0R01EVF+ Sample2_FL4RA0R01AOQ+ Sample2_FL4RA0R01C18- Sample2_FL4RA0R01AU0+ Sample2_FL4RA0R01B1G+ Sample2_FL4RA0R01BSN+ Sample2_FL4RA0R01EMA+	Sample3_FMD86AS02FFV+	Sample4_FL4RA0R02HA6+	T	T T T T T T C C T	T	T
128	SCL2Contig42	352	19	X_Sample1_FMD86AS01C2PPA+ X_Sample2_FL4RA0R01EXB4S+ X_Sample2_FL4RA0R01CSR3E- X_Sample2_FL4RA0R01EVFU5+ Y_Sample4_FL4RA0R02HA6GI+ X_Sample2_FL4RA0R01AOQ84+ X_Sample2_FL4RA0R01C181A- X_Sample2_FL4RA0R01AU0O6+ X_Sample2_FL4RA0R01B1GZZ+ X_Sample2_FL4RA0R01BSNEO+ Y_Sample3_FMD86AS02FFVLT+ X_Sample2_FL4RA0R01EMA9C+ X_Sample2_FL4RA0R01C5DPV- X_Sample2_FL4RA0R01ECAS5- X_Sample2_FL4RA0R01DKIDR+ Y_Sample3…	3	2	176	T/C	T	C	19	Sample1_FMD86AS01C2P+ Sample1_FMD86AS01CNU+	Sample2_FL4RA0R01EXB+ Sample2_FL4RA0R01CSR- Sample2_FL4RA0R01EVF+ Sample2_FL4RA0R01AOQ+ Sample2_FL4RA0R01C18- Sample2_FL4RA0R01AU0+ Sample2_FL4RA0R01B1G+ Sample2_FL4RA0R01BSN+ Sample2_FL4RA0R01EMA+ Sample2_FL4RA0R01C5D- Sample2_FL4RA0R01ECA- Sample2_FL4RA0R01DKI+ Sample2_FL4RA0R01EIC+ Sample2_FL4RA0R01EW1+	Sample3_FMD86AS02FFV+ Sample3_FMD86AS02JIY-	Sample4_FL4RA0R02HA6+	T T	T T T T T T T T T T T T T T	C C	C
129	SCL2Contig42	352	19	X_Sample1_FMD86AS01C2PPA+ X_Sample2_FL4RA0R01EXB4S+ X_Sample2_FL4RA0R01CSR3E- X_Sample2_FL4RA0R01EVFU5+ Y_Sample4_FL4RA0R02HA6GI+ X_Sample2_FL4RA0R01AOQ84+ X_Sample2_FL4RA0R01C181A- X_Sample2_FL4RA0R01AU0O6+ X_Sample2_FL4RA0R01B1GZZ+ X_Sample2_FL4RA0R01BSNEO+ Y_Sample3_FMD86AS02FFVLT+ X_Sample2_FL4RA0R01EMA9C+ X_Sample2_FL4RA0R01C5DPV- X_Sample2_FL4RA0R01ECAS5- X_Sample2_FL4RA0R01DKIDR+ Y_Sample3…	3	3	192	C/A	C	A	19	Sample1_FMD86AS01C2P+ Sample1_FMD86AS01CNU+	Sample2_FL4RA0R01EXB+ Sample2_FL4RA0R01CSR- Sample2_FL4RA0R01EVF+ Sample2_FL4RA0R01AOQ+ Sample2_FL4RA0R01C18- Sample2_FL4RA0R01AU0+ Sample2_FL4RA0R01B1G+ Sample2_FL4RA0R01BSN+ Sample2_FL4RA0R01EMA+ Sample2_FL4RA0R01C5D- Sample2_FL4RA0R01ECA- Sample2_FL4RA0R01DKI+ Sample2_FL4RA0R01EIC+ Sample2_FL4RA0R01EW1+	Sample3_FMD86AS02FFV+ Sample3_FMD86AS02JIY-	Sample4_FL4RA0R02HA6+	C C	C C C C C C C C C C C C C C	A A	A
130	SCL2Contig45	504	18	X_Sample1_FMD86AS01CA3CC+ Y_Sample4_FL4RA0R02GJ7ZK- X_Sample1_FMD86AS01CVE0K+ X_Sample2_FL4RA0R01A6VSE- X_Sample1_FMD86AS01AY46Y+ Y_Sample4_FL4RA0R02JKTAF+ Y_Sample3_FMD86AS02IC350- X_Sample2_FL4RA0R01CXV03- X_Sample2_FL4RA0R01CA9EB+ X_Sample2_FL4RA0R01DA3EA+ X_Sample2_FL4RA0R01A1FMZ+ Y_Sample3_FMD86AS02FLZSS+ Y_Sample3_FMD86AS02IJIZP+ X_Sample1_FMD86AS01C4ELP- X_Sample1_FMD86AS01AZWD3+ X_Sample1…	1	1	200	T/C	C	T	8	Sample1_FMD86AS01CVE+ Sample1_FMD86AS01AY4+	Sample2_FL4RA0R01A6V- Sample2_FL4RA0R01CXV- Sample2_FL4RA0R01CA9+ Sample2_FL4RA0R01DA3+		Sample4_FL4RA0R02GJ7- Sample4_FL4RA0R02JKT+	C C	C C C C		T T
131	SCL2Contig47	441	18	X_Sample1_FMD86AS01CD5LX+ X_Sample2_FL4RA0R01A80KF+ X_Sample2_FL4RA0R01BK1KO+ X_Sample2_FL4RA0R01C6WDY- Y_Sample4_FL4RA0R02GIQOQ+ Y_Sample3_FMD86AS02G8ASU- Y_Sample3_FMD86AS02F4ITK+ Y_Sample4_FL4RA0R02FTJ36+ Y_Sample4_FL4RA0R02F0GR8- Y_Sample4_FL4RA0R02IUC1K- Y_Sample4_FL4RA0R02HC4PW- Y_Sample4_FL4RA0R02FLMQ9+ Y_Sample4_FL4RA0R02JTLVF+ Y_Sample3_FMD86AS02FD1OI+ Y_Sample4_FL4RA0R02GGH24+ Y_Sample4…	3	1	84	G/A	G	A	6	Sample1_FMD86AS01CD5+	Sample2_FL4RA0R01A80+ Sample2_FL4RA0R01BK1+ Sample2_FL4RA0R01C6W-	Sample3_FMD86AS02G8A-	Sample4_FL4RA0R02GIQ+	G	G G G	A	A
132	SCL2Contig47	441	18	X_Sample1_FMD86AS01CD5LX+ X_Sample2_FL4RA0R01A80KF+ X_Sample2_FL4RA0R01BK1KO+ X_Sample2_FL4RA0R01C6WDY- Y_Sample4_FL4RA0R02GIQOQ+ Y_Sample3_FMD86AS02G8ASU- Y_Sample3_FMD86AS02F4ITK+ Y_Sample4_FL4RA0R02FTJ36+ Y_Sample4_FL4RA0R02F0GR8- Y_Sample4_FL4RA0R02IUC1K- Y_Sample4_FL4RA0R02HC4PW- Y_Sample4_FL4RA0R02FLMQ9+ Y_Sample4_FL4RA0R02JTLVF+ Y_Sample3_FMD86AS02FD1OI+ Y_Sample4_FL4RA0R02GGH24+ Y_Sample4…	3	2	161	T/C	T	C	7	Sample1_FMD86AS01CD5+	Sample2_FL4RA0R01A80+ Sample2_FL4RA0R01BK1+ Sample2_FL4RA0R01C6W-	Sample3_FMD86AS02G8A- Sample3_FMD86AS02F4I+	Sample4_FL4RA0R02GIQ+	T	T T T	C C	C
133	SCL2Contig47	441	18	X_Sample1_FMD86AS01CD5LX+ X_Sample2_FL4RA0R01A80KF+ X_Sample2_FL4RA0R01BK1KO+ X_Sample2_FL4RA0R01C6WDY- Y_Sample4_FL4RA0R02GIQOQ+ Y_Sample3_FMD86AS02G8ASU- Y_Sample3_FMD86AS02F4ITK+ Y_Sample4_FL4RA0R02FTJ36+ Y_Sample4_FL4RA0R02F0GR8- Y_Sample4_FL4RA0R02IUC1K- Y_Sample4_FL4RA0R02HC4PW- Y_Sample4_FL4RA0R02FLMQ9+ Y_Sample4_FL4RA0R02JTLVF+ Y_Sample3_FMD86AS02FD1OI+ Y_Sample4_FL4RA0R02GGH24+ Y_Sample4…	3	3	404	T/G	G	T	4			Sample3_FMD86AS02FD1+	Sample4_FL4RA0R02FLM+ Sample4_FL4RA0R02G3U+ Sample4_FL4RA0R02JTL+			G	T N T
134	SCL2Contig56	986	88	X_Sample1_FMD86AS01CV86Y- X_Sample1_FMD86AS01C7H5G+ Y_Sample4_FL4RA0R02IL040+ X_Sample1_FMD86AS01AQZ6M- X_Sample1_FMD86AS01APXTG- X_Sample1_FMD86AS01DY9QO- X_Sample1_FMD86AS01DH8CA- X_Sample1_FMD86AS01B7LGO+ Y_Sample3_FMD86AS02I77YF+ Y_Sample3_FMD86AS02I6X84+ X_Sample1_FMD86AS01DE6FW+ Y_Sample3_FMD86AS02FM7AJ- X_Sample1_FMD86AS01DIF40+ X_Sample1_FMD86AS01DC9DM- X_Sample1_FMD86AS01DYS68+ Y_Sample3…	1	1	36	G/A	G	A	9	Sample1_FMD86AS01CV8- Sample1_FMD86AS01C7H+ Sample1_FMD86AS01AQZ- Sample1_FMD86AS01APX- Sample1_FMD86AS01DY9- Sample1_FMD86AS01DH8- Sample1_FMD86AS01B7L+		Sample3_FMD86AS02I77+	Sample4_FL4RA0R02IL0+	G G G G G G G		A	A
135	SCL2Contig59	134	11	X_Sample1_FMD86AS01D3TZH+ Y_Sample3_FMD86AS02ITL1P+ X_Sample2_FL4RA0R01BF5DP+ X_Sample2_FL4RA0R01AK7FG+ X_Sample2_FL4RA0R01C9FEI+ X_Sample1_FMD86AS01B53M9+ X_Sample1_FMD86AS01BVST7+ Y_Sample4_FL4RA0R02J1M8J+ X_Sample1_FMD86AS01CER0V+ X_Sample2_FL4RA0R01CJNGM+ X_Sample2_FL4RA0R01C9IZB+	3	1	29	T/G	T	G	9	Sample1_FMD86AS01D3T+ Sample1_FMD86AS01B53+ Sample1_FMD86AS01BVS+	Sample2_FL4RA0R01BF5+ Sample2_FL4RA0R01AK7+ Sample2_FL4RA0R01C9F+ Sample2_FL4RA0R01C9I+	Sample3_FMD86AS02ITL+	Sample4_FL4RA0R02J1M+	T G G	T T T G	T	T
136	SCL2Contig59	134	11	X_Sample1_FMD86AS01D3TZH+ Y_Sample3_FMD86AS02ITL1P+ X_Sample2_FL4RA0R01BF5DP+ X_Sample2_FL4RA0R01AK7FG+ X_Sample2_FL4RA0R01C9FEI+ X_Sample1_FMD86AS01B53M9+ X_Sample1_FMD86AS01BVST7+ Y_Sample4_FL4RA0R02J1M8J+ X_Sample1_FMD86AS01CER0V+ X_Sample2_FL4RA0R01CJNGM+ X_Sample2_FL4RA0R01C9IZB+	3	2	36	T/A	T	A	6	Sample1_FMD86AS01B53+ Sample1_FMD86AS01BVS+ Sample1_FMD86AS01CER+	Sample2_FL4RA0R01CJN+ Sample2_FL4RA0R01C9I+		Sample4_FL4RA0R02J1M+	T T T	A T		N
137	SCL2Contig59	134	11	X_Sample1_FMD86AS01D3TZH+ Y_Sample3_FMD86AS02ITL1P+ X_Sample2_FL4RA0R01BF5DP+ X_Sample2_FL4RA0R01AK7FG+ X_Sample2_FL4RA0R01C9FEI+ X_Sample1_FMD86AS01B53M9+ X_Sample1_FMD86AS01BVST7+ Y_Sample4_FL4RA0R02J1M8J+ X_Sample1_FMD86AS01CER0V+ X_Sample2_FL4RA0R01CJNGM+ X_Sample2_FL4RA0R01C9IZB+	3	3	101	C/A	C	A	11	Sample1_FMD86AS01D3T+ Sample1_FMD86AS01B53+ Sample1_FMD86AS01BVS+ Sample1_FMD86AS01CER+	Sample2_FL4RA0R01BF5+ Sample2_FL4RA0R01AK7+ Sample2_FL4RA0R01C9F+ Sample2_FL4RA0R01CJN+ Sample2_FL4RA0R01C9I+	Sample3_FMD86AS02ITL+	Sample4_FL4RA0R02J1M+	C C C C	C C C C C	A	A
138	SCL2Contig60	441	10	X_Sample1_FMD86AS01D3WUK+ X_Sample1_FMD86AS01BPQ53+ X_Sample2_FL4RA0R01DLUJO+ Y_Sample3_FMD86AS02GHKMK+ Y_Sample4_FL4RA0R02J35AR+ X_Sample2_FL4RA0R01B7U6T+ X_Sample2_FL4RA0R01BJXVT+ X_Sample2_FL4RA0R01C3GJ2+ X_Sample2_FL4RA0R01CLVM0+ X_Sample2_FL4RA0R01EOIET+	2	1	253	C/T	T	C	7		Sample2_FL4RA0R01B7U+ Sample2_FL4RA0R01BJX+ Sample2_FL4RA0R01C3G+ Sample2_FL4RA0R01CLV+ Sample2_FL4RA0R01EOI+	Sample3_FMD86AS02GHK+	Sample4_FL4RA0R02J35+		T T T T T	C	C
139	SCL2Contig60	441	10	X_Sample1_FMD86AS01D3WUK+ X_Sample1_FMD86AS01BPQ53+ X_Sample2_FL4RA0R01DLUJO+ Y_Sample3_FMD86AS02GHKMK+ Y_Sample4_FL4RA0R02J35AR+ X_Sample2_FL4RA0R01B7U6T+ X_Sample2_FL4RA0R01BJXVT+ X_Sample2_FL4RA0R01C3GJ2+ X_Sample2_FL4RA0R01CLVM0+ X_Sample2_FL4RA0R01EOIET+	2	2	301	C/T	C	T	5		Sample2_FL4RA0R01B7U+ Sample2_FL4RA0R01BJX+ Sample2_FL4RA0R01C3G+ Sample2_FL4RA0R01CLV+ Sample2_FL4RA0R01EOI+				C C T T T
140	SCL2Contig64	309	11	X_Sample1_FMD86AS01DBY7D+ X_Sample1_FMD86AS01BLSTN- Y_Sample3_FMD86AS02I14Y0+ Y_Sample3_FMD86AS02HW0A4+ Y_Sample4_FL4RA0R02FDVCJ+ Y_Sample4_FL4RA0R02IZC93+ X_Sample2_FL4RA0R01B9G6V+ X_Sample2_FL4RA0R01D0OFR+ X_Sample1_FMD86AS01CDD61+ X_Sample1_FMD86AS01EQX9G+ Y_Sample3_FMD86AS02J1W34+	2	1	92	C/A	C	A	11	Sample1_FMD86AS01DBY+ Sample1_FMD86AS01BLS- Sample1_FMD86AS01CDD+ Sample1_FMD86AS01EQX+	Sample2_FL4RA0R01B9G+ Sample2_FL4RA0R01D0O+	Sample3_FMD86AS02I14+ Sample3_FMD86AS02HW0+ Sample3_FMD86AS02J1W+	Sample4_FL4RA0R02FDV+ Sample4_FL4RA0R02IZC+	C C C C	C C	A A A	A A
141	SCL2Contig64	309	11	X_Sample1_FMD86AS01DBY7D+ X_Sample1_FMD86AS01BLSTN- Y_Sample3_FMD86AS02I14Y0+ Y_Sample3_FMD86AS02HW0A4+ Y_Sample4_FL4RA0R02FDVCJ+ Y_Sample4_FL4RA0R02IZC93+ X_Sample2_FL4RA0R01B9G6V+ X_Sample2_FL4RA0R01D0OFR+ X_Sample1_FMD86AS01CDD61+ X_Sample1_FMD86AS01EQX9G+ Y_Sample3_FMD86AS02J1W34+	2	2	136	G/A	A	G	9	Sample1_FMD86AS01CDD+ Sample1_FMD86AS01EQX+	Sample2_FL4RA0R01B9G+ Sample2_FL4RA0R01D0O+	Sample3_FMD86AS02I14+ Sample3_FMD86AS02HW0+ Sample3_FMD86AS02J1W+	Sample4_FL4RA0R02FDV+ Sample4_FL4RA0R02IZC+	G G	G G	G A G	A G
142	SCL2Contig90	404	8	X_Sample2_FL4RA0R01AFQLX+ X_Sample2_FL4RA0R01AZESJ+ Y_Sample4_FL4RA0R02G5UPG+ Y_Sample3_FMD86AS02F2CCP- Y_Sample3_FMD86AS02FZQGO+ X_Sample2_FL4RA0R01BN2SB- Y_Sample4_FL4RA0R02JD7MS+ Y_Sample3_FMD86AS02GVBZM+	3	1	71	C/G	C	G	4		Sample2_FL4RA0R01AFQ+ Sample2_FL4RA0R01AZE+	Sample3_FMD86AS02F2C-	Sample4_FL4RA0R02G5U+		C C	G	G
143	SCL2Contig90	404	8	X_Sample2_FL4RA0R01AFQLX+ X_Sample2_FL4RA0R01AZESJ+ Y_Sample4_FL4RA0R02G5UPG+ Y_Sample3_FMD86AS02F2CCP- Y_Sample3_FMD86AS02FZQGO+ X_Sample2_FL4RA0R01BN2SB- Y_Sample4_FL4RA0R02JD7MS+ Y_Sample3_FMD86AS02GVBZM+	3	2	119	A/C	A	C	6		Sample2_FL4RA0R01AFQ+ Sample2_FL4RA0R01AZE+	Sample3_FMD86AS02F2C- Sample3_FMD86AS02FZQ+	Sample4_FL4RA0R02G5U+ Sample4_FL4RA0R02JD7+		A A	C C	C C
144	SCL2Contig90	404	8	X_Sample2_FL4RA0R01AFQLX+ X_Sample2_FL4RA0R01AZESJ+ Y_Sample4_FL4RA0R02G5UPG+ Y_Sample3_FMD86AS02F2CCP- Y_Sample3_FMD86AS02FZQGO+ X_Sample2_FL4RA0R01BN2SB- Y_Sample4_FL4RA0R02JD7MS+ Y_Sample3_FMD86AS02GVBZM+	3	3	161	T/C	T	C	8		Sample2_FL4RA0R01AFQ+ Sample2_FL4RA0R01AZE+ Sample2_FL4RA0R01BN2-	Sample3_FMD86AS02F2C- Sample3_FMD86AS02FZQ+ Sample3_FMD86AS02GVB+	Sample4_FL4RA0R02G5U+ Sample4_FL4RA0R02JD7+		T T T	C C C	C C
145	SCL2Contig101	688	12	X_Sample2_FL4RA0R01AZ3BJ+ Y_Sample4_FL4RA0R02G0XE0+ X_Sample1_FMD86AS01BH3X6- Y_Sample3_FMD86AS02JDPH8+ Y_Sample3_FMD86AS02JXQAE+ X_Sample1_FMD86AS01BQA2T+ X_Sample2_FL4RA0R01AS93V- Y_Sample4_FL4RA0R02IVH2E+ Y_Sample3_FMD86AS02IF79H- Y_Sample3_FMD86AS02F7760+ X_Sample2_FL4RA0R01BBSSE+ X_Sample2_FL4RA0R01CSUQK-	2	1	186	T/C	T	C	5	Sample1_FMD86AS01BH3-	Sample2_FL4RA0R01AZ3+	Sample3_FMD86AS02JDP+ Sample3_FMD86AS02JXQ+	Sample4_FL4RA0R02G0X+	T	T	C C	C
146	SCL2Contig101	688	12	X_Sample2_FL4RA0R01AZ3BJ+ Y_Sample4_FL4RA0R02G0XE0+ X_Sample1_FMD86AS01BH3X6- Y_Sample3_FMD86AS02JDPH8+ Y_Sample3_FMD86AS02JXQAE+ X_Sample1_FMD86AS01BQA2T+ X_Sample2_FL4RA0R01AS93V- Y_Sample4_FL4RA0R02IVH2E+ Y_Sample3_FMD86AS02IF79H- Y_Sample3_FMD86AS02F7760+ X_Sample2_FL4RA0R01BBSSE+ X_Sample2_FL4RA0R01CSUQK-	2	2	502	G/A	A	G	4		Sample2_FL4RA0R01BBS+ Sample2_FL4RA0R01CSU-	Sample3_FMD86AS02IF7- Sample3_FMD86AS02F77+			A A	G G
147	SCL2Contig107	236	10	X_Sample2_FL4RA0R01B2HPO+ Y_Sample3_FMD86AS02FM4ZZ+ Y_Sample3_FMD86AS02I9NRZ+ Y_Sample3_FMD86AS02G3A9I- X_Sample1_FMD86AS01DQNW3+ X_Sample2_FL4RA0R01AKV64+ X_Sample2_FL4RA0R01BXPO0+ X_Sample1_FMD86AS01EJETO- X_Sample2_FL4RA0R01BPOTE- Y_Sample3_FMD86AS02HP2GQ-	2	1	131	A/G	A	G	9	Sample1_FMD86AS01DQN+ Sample1_FMD86AS01EJE-	Sample2_FL4RA0R01B2H+ Sample2_FL4RA0R01BXP+ Sample2_FL4RA0R01BPO-	Sample3_FMD86AS02FM4+ Sample3_FMD86AS02HP2- Sample3_FMD86AS02G3A- Sample3_FMD86AS02I9N+		A A	A A A	A G A G
148	SCL2Contig107	236	10	X_Sample2_FL4RA0R01B2HPO+ Y_Sample3_FMD86AS02FM4ZZ+ Y_Sample3_FMD86AS02I9NRZ+ Y_Sample3_FMD86AS02G3A9I- X_Sample1_FMD86AS01DQNW3+ X_Sample2_FL4RA0R01AKV64+ X_Sample2_FL4RA0R01BXPO0+ X_Sample1_FMD86AS01EJETO- X_Sample2_FL4RA0R01BPOTE- Y_Sample3_FMD86AS02HP2GQ-	2	2	198	T/G	T	G	10	Sample1_FMD86AS01DQN+ Sample1_FMD86AS01EJE-	Sample2_FL4RA0R01B2H+ Sample2_FL4RA0R01BXP+ Sample2_FL4RA0R01BPO- Sample2_FL4RA0R01AKV+	Sample3_FMD86AS02FM4+ Sample3_FMD86AS02HP2- Sample3_FMD86AS02G3A- Sample3_FMD86AS02I9N+		T T	T T T T	G G G G
149	SCL2Contig119	126	15	X_Sample2_FL4RA0R01BFBKC+ Y_Sample3_FMD86AS02HHJLB+ Y_Sample4_FL4RA0R02HJISO+ X_Sample1_FMD86AS01A4I0U+ X_Sample1_FMD86AS01BMHF6+ Y_Sample3_FMD86AS02FNEBY+ X_Sample1_FMD86AS01BED37+ X_Sample1_FMD86AS01AIZS7+ X_Sample1_FMD86AS01CWNHD+ X_Sample1_FMD86AS01D2GF6+ Y_Sample3_FMD86AS02GEPLX- X_Sample1_FMD86AS01D6AON- Y_Sample3_FMD86AS02HED0D+ X_Sample1_FMD86AS01BCLPX- Y_Sample3_FMD86AS02FQR42+	2	1	87	C/A	C	A	15	Sample1_FMD86AS01A4I+ Sample1_FMD86AS01BMH+ Sample1_FMD86AS01BED+ Sample1_FMD86AS01AIZ+ Sample1_FMD86AS01CWN+ Sample1_FMD86AS01D2G+ Sample1_FMD86AS01D6A- Sample1_FMD86AS01BCL-	Sample2_FL4RA0R01BFB+	Sample3_FMD86AS02HHJ+ Sample3_FMD86AS02FNE+ Sample3_FMD86AS02GEP- Sample3_FMD86AS02HED+ Sample3_FMD86AS02FQR+	Sample4_FL4RA0R02HJI+	C C C C C C C C	C	A A A A A	A
150	SCL2Contig119	126	15	X_Sample2_FL4RA0R01BFBKC+ Y_Sample3_FMD86AS02HHJLB+ Y_Sample4_FL4RA0R02HJISO+ X_Sample1_FMD86AS01A4I0U+ X_Sample1_FMD86AS01BMHF6+ Y_Sample3_FMD86AS02FNEBY+ X_Sample1_FMD86AS01BED37+ X_Sample1_FMD86AS01AIZS7+ X_Sample1_FMD86AS01CWNHD+ X_Sample1_FMD86AS01D2GF6+ Y_Sample3_FMD86AS02GEPLX- X_Sample1_FMD86AS01D6AON- Y_Sample3_FMD86AS02HED0D+ X_Sample1_FMD86AS01BCLPX- Y_Sample3_FMD86AS02FQR42+	2	2	120	G/A	G	A	11	Sample1_FMD86AS01A4I+ Sample1_FMD86AS01BED+ Sample1_FMD86AS01AIZ+ Sample1_FMD86AS01CWN+ Sample1_FMD86AS01D2G+ Sample1_FMD86AS01D6A- Sample1_FMD86AS01BCL-		Sample3_FMD86AS02FNE+ Sample3_FMD86AS02GEP- Sample3_FMD86AS02HED+ Sample3_FMD86AS02FQR+		G A A G A A A		A A A A
151	SCL2Contig126	631	28	X_Sample2_FL4RA0R01BQKSF+ X_Sample2_FL4RA0R01BIVW0+ X_Sample2_FL4RA0R01DU1VX+ Y_Sample4_FL4RA0R02F15NB- Y_Sample4_FL4RA0R02G710F- Y_Sample3_FMD86AS02HGGDV- Y_Sample4_FL4RA0R02GTVBB+ Y_Sample4_FL4RA0R02F8SNA+ Y_Sample4_FL4RA0R02F4J5K+ Y_Sample4_FL4RA0R02HUT17+ X_Sample2_FL4RA0R01A06MK+ X_Sample2_FL4RA0R01BNECK- X_Sample2_FL4RA0R01CULA9- X_Sample1_FMD86AS01ADZ5J+ X_Sample2_FL4RA0R01D4GC8- Y_Sample3…	2	1	406	T/C	C	T	9		Sample2_FL4RA0R01A06+ Sample2_FL4RA0R01BNE- Sample2_FL4RA0R01CUL- Sample2_FL4RA0R01D4G-	Sample3_FMD86AS02HGG-	Sample4_FL4RA0R02GTV+ Sample4_FL4RA0R02F8S+ Sample4_FL4RA0R02F4J+ Sample4_FL4RA0R02HUT+		C C C C	T	T T T T
152	SCL2Contig126	631	28	X_Sample2_FL4RA0R01BQKSF+ X_Sample2_FL4RA0R01BIVW0+ X_Sample2_FL4RA0R01DU1VX+ Y_Sample4_FL4RA0R02F15NB- Y_Sample4_FL4RA0R02G710F- Y_Sample3_FMD86AS02HGGDV- Y_Sample4_FL4RA0R02GTVBB+ Y_Sample4_FL4RA0R02F8SNA+ Y_Sample4_FL4RA0R02F4J5K+ Y_Sample4_FL4RA0R02HUT17+ X_Sample2_FL4RA0R01A06MK+ X_Sample2_FL4RA0R01BNECK- X_Sample2_FL4RA0R01CULA9- X_Sample1_FMD86AS01ADZ5J+ X_Sample2_FL4RA0R01D4GC8- Y_Sample3…	2	2	499	C/G	G	C	21	Sample1_FMD86AS01ADZ+ Sample1_FMD86AS01BCM+ Sample1_FMD86AS01BI7+	Sample2_FL4RA0R01A06+ Sample2_FL4RA0R01BNE- Sample2_FL4RA0R01CUL- Sample2_FL4RA0R01D4G- Sample2_FL4RA0R01D7Q+ Sample2_FL4RA0R01D1D+ Sample2_FL4RA0R01DD5+ Sample2_FL4RA0R01EFA+ Sample2_FL4RA0R01DNN+ Sample2_FL4RA0R01ADA+	Sample3_FMD86AS02GF5+ Sample3_FMD86AS02IOL+	Sample4_FL4RA0R02GTV+ Sample4_FL4RA0R02F8S+ Sample4_FL4RA0R02F4J+ Sample4_FL4RA0R02HUT+ Sample4_FL4RA0R02IMB+ Sample4_FL4RA0R02HEQ+	G G G	G G G G G G G G G G	C C	C C C C C C
153	SCL2Contig128	343	13	X_Sample2_FL4RA0R01BSAKD+ Y_Sample4_FL4RA0R02FEK73+ Y_Sample3_FMD86AS02J426I+ Y_Sample4_FL4RA0R02HHHJD+ X_Sample2_FL4RA0R01AC71X+ X_Sample2_FL4RA0R01EUF13+ X_Sample1_FMD86AS01BY3CD- X_Sample1_FMD86AS01CAVNX- X_Sample2_FL4RA0R01AZ7G2+ X_Sample1_FMD86AS01DCBMK+ X_Sample2_FL4RA0R01BYPBQ+ X_Sample2_FL4RA0R01DXXUS- X_Sample2_FL4RA0R01ECNTP-	2	1	95	T/C	T	C	8	Sample1_FMD86AS01BY3-	Sample2_FL4RA0R01BSA+ Sample2_FL4RA0R01AC7+ Sample2_FL4RA0R01EUF+ Sample2_FL4RA0R01AZ7+	Sample3_FMD86AS02J42+	Sample4_FL4RA0R02FEK+ Sample4_FL4RA0R02HHH+	T	T T T T	C	C C
154	SCL2Contig128	343	13	X_Sample2_FL4RA0R01BSAKD+ Y_Sample4_FL4RA0R02FEK73+ Y_Sample3_FMD86AS02J426I+ Y_Sample4_FL4RA0R02HHHJD+ X_Sample2_FL4RA0R01AC71X+ X_Sample2_FL4RA0R01EUF13+ X_Sample1_FMD86AS01BY3CD- X_Sample1_FMD86AS01CAVNX- X_Sample2_FL4RA0R01AZ7G2+ X_Sample1_FMD86AS01DCBMK+ X_Sample2_FL4RA0R01BYPBQ+ X_Sample2_FL4RA0R01DXXUS- X_Sample2_FL4RA0R01ECNTP-	2	2	133	C/A	C	A	8	Sample1_FMD86AS01BY3-	Sample2_FL4RA0R01BSA+ Sample2_FL4RA0R01AC7+ Sample2_FL4RA0R01EUF+ Sample2_FL4RA0R01AZ7+	Sample3_FMD86AS02J42+	Sample4_FL4RA0R02FEK+ Sample4_FL4RA0R02HHH+	C	C C C C	A	A A
155	SCL2Contig133	1080	65	X_Sample2_FL4RA0R01BZACC+ X_Sample2_FL4RA0R01D8M4V- Y_Sample4_FL4RA0R02FI8YP+ X_Sample2_FL4RA0R01EUBPZ- X_Sample2_FL4RA0R01AVQP2+ X_Sample1_FMD86AS01EZFFN- X_Sample1_FMD86AS01CJ2PX+ X_Sample2_FL4RA0R01BV36U+ Y_Sample3_FMD86AS02FHCPN- X_Sample2_FL4RA0R01EEQPU+ Y_Sample3_FMD86AS02GCXMR+ Y_Sample4_FL4RA0R02G7DOK+ X_Sample1_FMD86AS01A80RX- X_Sample2_FL4RA0R01ER87U+ Y_Sample3_FMD86AS02G4HN6- X_Sample1…	5	1	594	A/G	G	A	16	Sample1_FMD86AS01DQO+	Sample2_FL4RA0R01C13+ Sample2_FL4RA0R01CR4+ Sample2_FL4RA0R01BTV+ Sample2_FL4RA0R01ADT+ Sample2_FL4RA0R01CB5+ Sample2_FL4RA0R01AJK- Sample2_FL4RA0R01BXB- Sample2_FL4RA0R01DGZ-	Sample3_FMD86AS02G4H- Sample3_FMD86AS02FK3- Sample3_FMD86AS02GBX- Sample3_FMD86AS02I8E- Sample3_FMD86AS02GQX+	Sample4_FL4RA0R02HT4+ Sample4_FL4RA0R02JSO-	A	A A A G G A A A	A A A A A	A A
156	SCL2Contig133	1080	65	X_Sample2_FL4RA0R01BZACC+ X_Sample2_FL4RA0R01D8M4V- Y_Sample4_FL4RA0R02FI8YP+ X_Sample2_FL4RA0R01EUBPZ- X_Sample2_FL4RA0R01AVQP2+ X_Sample1_FMD86AS01EZFFN- X_Sample1_FMD86AS01CJ2PX+ X_Sample2_FL4RA0R01BV36U+ Y_Sample3_FMD86AS02FHCPN- X_Sample2_FL4RA0R01EEQPU+ Y_Sample3_FMD86AS02GCXMR+ Y_Sample4_FL4RA0R02G7DOK+ X_Sample1_FMD86AS01A80RX- X_Sample2_FL4RA0R01ER87U+ Y_Sample3_FMD86AS02G4HN6- X_Sample1…	5	2	822	T/C	T	C	15	Sample1_FMD86AS01DLZ+	Sample2_FL4RA0R01AUL+ Sample2_FL4RA0R01ESZ- Sample2_FL4RA0R01CLY- Sample2_FL4RA0R01EQO+ Sample2_FL4RA0R01C3S+ Sample2_FL4RA0R01ASL+ Sample2_FL4RA0R01EXT+ Sample2_FL4RA0R01CI0+ Sample2_FL4RA0R01BJZ+ Sample2_FL4RA0R01ET8+		Sample4_FL4RA0R02IF0- Sample4_FL4RA0R02JAD+ Sample4_FL4RA0R02HJU- Sample4_FL4RA0R02FVC-	T	T T T T T T T T C C		T T T T
157	SCL2Contig133	1080	65	X_Sample2_FL4RA0R01BZACC+ X_Sample2_FL4RA0R01D8M4V- Y_Sample4_FL4RA0R02FI8YP+ X_Sample2_FL4RA0R01EUBPZ- X_Sample2_FL4RA0R01AVQP2+ X_Sample1_FMD86AS01EZFFN- X_Sample1_FMD86AS01CJ2PX+ X_Sample2_FL4RA0R01BV36U+ Y_Sample3_FMD86AS02FHCPN- X_Sample2_FL4RA0R01EEQPU+ Y_Sample3_FMD86AS02GCXMR+ Y_Sample4_FL4RA0R02G7DOK+ X_Sample1_FMD86AS01A80RX- X_Sample2_FL4RA0R01ER87U+ Y_Sample3_FMD86AS02G4HN6- X_Sample1…	5	3	959	C/G	C	G	24	Sample1_FMD86AS01D59+ Sample1_FMD86AS01CY1+ Sample1_FMD86AS01A55+ Sample1_FMD86AS01AOY+ Sample1_FMD86AS01BCQ+	Sample2_FL4RA0R01C3S+ Sample2_FL4RA0R01ASL+ Sample2_FL4RA0R01EXT+ Sample2_FL4RA0R01CI0+ Sample2_FL4RA0R01BJZ+ Sample2_FL4RA0R01ET8+ Sample2_FL4RA0R01ADM+ Sample2_FL4RA0R01DQ4- Sample2_FL4RA0R01CUT+ Sample2_FL4RA0R01BI6+ Sample2_FL4RA0R01BIZ+ Sample2_FL4RA0R01DJ9+ Sample2_FL4RA0R01BQV+ Sample2_FL4RA0R01DBA+ Sample2_FL4RA0R01C2J- Sample2_FL4RA0R01CI7+ Sample2_FL4RA0R01D39+	Sample3_FMD86AS02GK2+	Sample4_FL4RA0R02IGZ+	C C C C C	C C C C C C C C C C C C C C C C C	G	G
158	SCL2Contig133	1080	65	X_Sample2_FL4RA0R01BZACC+ X_Sample2_FL4RA0R01D8M4V- Y_Sample4_FL4RA0R02FI8YP+ X_Sample2_FL4RA0R01EUBPZ- X_Sample2_FL4RA0R01AVQP2+ X_Sample1_FMD86AS01EZFFN- X_Sample1_FMD86AS01CJ2PX+ X_Sample2_FL4RA0R01BV36U+ Y_Sample3_FMD86AS02FHCPN- X_Sample2_FL4RA0R01EEQPU+ Y_Sample3_FMD86AS02GCXMR+ Y_Sample4_FL4RA0R02G7DOK+ X_Sample1_FMD86AS01A80RX- X_Sample2_FL4RA0R01ER87U+ Y_Sample3_FMD86AS02G4HN6- X_Sample1…	5	4	962	T/C	T	C	24	Sample1_FMD86AS01D59+ Sample1_FMD86AS01CY1+ Sample1_FMD86AS01A55+ Sample1_FMD86AS01AOY+ Sample1_FMD86AS01BCQ+	Sample2_FL4RA0R01C3S+ Sample2_FL4RA0R01ASL+ Sample2_FL4RA0R01EXT+ Sample2_FL4RA0R01CI0+ Sample2_FL4RA0R01BJZ+ Sample2_FL4RA0R01ET8+ Sample2_FL4RA0R01ADM+ Sample2_FL4RA0R01DQ4- Sample2_FL4RA0R01CUT+ Sample2_FL4RA0R01BI6+ Sample2_FL4RA0R01BIZ+ Sample2_FL4RA0R01DJ9+ Sample2_FL4RA0R01BQV+ Sample2_FL4RA0R01DBA+ Sample2_FL4RA0R01C2J- Sample2_FL4RA0R01CI7+ Sample2_FL4RA0R01D39+	Sample3_FMD86AS02GK2+	Sample4_FL4RA0R02IGZ+	T T T T T	T T T T T T T T T T T T T T T C C	T	T
159	SCL2Contig133	1080	65	X_Sample2_FL4RA0R01BZACC+ X_Sample2_FL4RA0R01D8M4V- Y_Sample4_FL4RA0R02FI8YP+ X_Sample2_FL4RA0R01EUBPZ- X_Sample2_FL4RA0R01AVQP2+ X_Sample1_FMD86AS01EZFFN- X_Sample1_FMD86AS01CJ2PX+ X_Sample2_FL4RA0R01BV36U+ Y_Sample3_FMD86AS02FHCPN- X_Sample2_FL4RA0R01EEQPU+ Y_Sample3_FMD86AS02GCXMR+ Y_Sample4_FL4RA0R02G7DOK+ X_Sample1_FMD86AS01A80RX- X_Sample2_FL4RA0R01ER87U+ Y_Sample3_FMD86AS02G4HN6- X_Sample1…	5	5	1027	T/C	T	C	13	Sample1_FMD86AS01D59+ Sample1_FMD86AS01CY1+ Sample1_FMD86AS01A55+ Sample1_FMD86AS01AOY+ Sample1_FMD86AS01BCQ+	Sample2_FL4RA0R01BIZ+ Sample2_FL4RA0R01DJ9+ Sample2_FL4RA0R01BQV+ Sample2_FL4RA0R01DBA+ Sample2_FL4RA0R01CI7+ Sample2_FL4RA0R01D39+	Sample3_FMD86AS02GK2+	Sample4_FL4RA0R02IGZ+	T T T T T	T T T T T T	C	C
160	SCL2Contig137	632	47	X_Sample2_FL4RA0R01C1ADG- X_Sample2_FL4RA0R01BKB5B+ Y_Sample3_FMD86AS02GQR8P+ X_Sample2_FL4RA0R01D11RM+ X_Sample2_FL4RA0R01CBWA0+ X_Sample2_FL4RA0R01C1GZZ+ Y_Sample4_FL4RA0R02GDSNM+ X_Sample2_FL4RA0R01CR8GB+ Y_Sample3_FMD86AS02GNJ8J+ X_Sample2_FL4RA0R01D66KV+ Y_Sample4_FL4RA0R02H5YW2- Y_Sample4_FL4RA0R02ID2I9- X_Sample2_FL4RA0R01AFRD1+ X_Sample2_FL4RA0R01BKCSU+ X_Sample2_FL4RA0R01A9ZTH+ X_Sample2…	3	1	367	A/G	G	A	28		Sample2_FL4RA0R01AFR+ Sample2_FL4RA0R01BKC+ Sample2_FL4RA0R01A9Z+ Sample2_FL4RA0R01CRG+ Sample2_FL4RA0R01AI1+ Sample2_FL4RA0R01CHX+ Sample2_FL4RA0R01DP0+ Sample2_FL4RA0R01CUO- Sample2_FL4RA0R01AVQ- Sample2_FL4RA0R01BLZ- Sample2_FL4RA0R01EAN- Sample2_FL4RA0R01D4O+ Sample2_FL4RA0R01AGA+ Sample2_FL4RA0R01EPA+ Sample2_FL4RA0R01B9P+ Sample2_FL4RA0R01EWL-	Sample3_FMD86AS02GZ9+ Sample3_FMD86AS02HON+ Sample3_FMD86AS02ISW+	Sample4_FL4RA0R02ID2- Sample4_FL4RA0R02HRB+ Sample4_FL4RA0R02J26+ Sample4_FL4RA0R02IBD+ Sample4_FL4RA0R02FOW+ Sample4_FL4RA0R02G30+ Sample4_FL4RA0R02FSR- Sample4_FL4RA0R02FMR+ Sample4_FL4RA0R02GVW+		A A A A A A A A A A A A A A A A	A G G	A A A A A A A A A
161	SCL2Contig137	632	47	X_Sample2_FL4RA0R01C1ADG- X_Sample2_FL4RA0R01BKB5B+ Y_Sample3_FMD86AS02GQR8P+ X_Sample2_FL4RA0R01D11RM+ X_Sample2_FL4RA0R01CBWA0+ X_Sample2_FL4RA0R01C1GZZ+ Y_Sample4_FL4RA0R02GDSNM+ X_Sample2_FL4RA0R01CR8GB+ Y_Sample3_FMD86AS02GNJ8J+ X_Sample2_FL4RA0R01D66KV+ Y_Sample4_FL4RA0R02H5YW2- Y_Sample4_FL4RA0R02ID2I9- X_Sample2_FL4RA0R01AFRD1+ X_Sample2_FL4RA0R01BKCSU+ X_Sample2_FL4RA0R01A9ZTH+ X_Sample2…	3	2	378	T/C	C	T	24		Sample2_FL4RA0R01AI1+ Sample2_FL4RA0R01CHX+ Sample2_FL4RA0R01DP0+ Sample2_FL4RA0R01CUO- Sample2_FL4RA0R01AVQ- Sample2_FL4RA0R01BLZ- Sample2_FL4RA0R01EAN- Sample2_FL4RA0R01D4O+ Sample2_FL4RA0R01AGA+ Sample2_FL4RA0R01EPA+ Sample2_FL4RA0R01B9P+ Sample2_FL4RA0R01EWL-	Sample3_FMD86AS02GZ9+ Sample3_FMD86AS02HON+ Sample3_FMD86AS02ISW+	Sample4_FL4RA0R02ID2- Sample4_FL4RA0R02HRB+ Sample4_FL4RA0R02J26+ Sample4_FL4RA0R02IBD+ Sample4_FL4RA0R02FOW+ Sample4_FL4RA0R02G30+ Sample4_FL4RA0R02FSR- Sample4_FL4RA0R02FMR+ Sample4_FL4RA0R02GVW+		C C C C C C C C C C C C	T T T	T T T T T T T T T
162	SCL2Contig137	632	47	X_Sample2_FL4RA0R01C1ADG- X_Sample2_FL4RA0R01BKB5B+ Y_Sample3_FMD86AS02GQR8P+ X_Sample2_FL4RA0R01D11RM+ X_Sample2_FL4RA0R01CBWA0+ X_Sample2_FL4RA0R01C1GZZ+ Y_Sample4_FL4RA0R02GDSNM+ X_Sample2_FL4RA0R01CR8GB+ Y_Sample3_FMD86AS02GNJ8J+ X_Sample2_FL4RA0R01D66KV+ Y_Sample4_FL4RA0R02H5YW2- Y_Sample4_FL4RA0R02ID2I9- X_Sample2_FL4RA0R01AFRD1+ X_Sample2_FL4RA0R01BKCSU+ X_Sample2_FL4RA0R01A9ZTH+ X_Sample2…	3	3	530	A/G	G	A	14		Sample2_FL4RA0R01B9P+ Sample2_FL4RA0R01EWL- Sample2_FL4RA0R01DXI+ Sample2_FL4RA0R01EG8+ Sample2_FL4RA0R01A2C+	Sample3_FMD86AS02HON+ Sample3_FMD86AS02ISW+ Sample3_FMD86AS02FUZ- Sample3_FMD86AS02F41+	Sample4_FL4RA0R02FSR- Sample4_FL4RA0R02GVW+ Sample4_FL4RA0R02H2P+ Sample4_FL4RA0R02IMC+ Sample4_FL4RA0R02GSY+		A N N N N	A A N N	G N N N N
163	SCL2Contig139	492	9	X_Sample2_FL4RA0R01CARGV+ Y_Sample4_FL4RA0R02IGWZ0- Y_Sample4_FL4RA0R02G0NDM+ Y_Sample4_FL4RA0R02IVLE1+ X_Sample2_FL4RA0R01DJ0JU+ X_Sample2_FL4RA0R01EYSFC- X_Sample2_FL4RA0R01DJCVC+ Y_Sample4_FL4RA0R02HXQYQ+ X_Sample2_FL4RA0R01BGXN1+	1	1	280	A/G	G	A	5		Sample2_FL4RA0R01DJ0+ Sample2_FL4RA0R01EYS- Sample2_FL4RA0R01DJC+		Sample4_FL4RA0R02IVL+ Sample4_FL4RA0R02HXQ+		G G G		A A
164	SCL2Contig141	546	46	X_Sample2_FL4RA0R01CJSBH- Y_Sample4_FL4RA0R02G3K4D+ Y_Sample4_FL4RA0R02GSZ1O- X_Sample2_FL4RA0R01EK6WZ- Y_Sample3_FMD86AS02FCBZ5+ X_Sample1_FMD86AS01AF2IJ+ X_Sample2_FL4RA0R01AYMFB+ Y_Sample4_FL4RA0R02JEQLY+ Y_Sample4_FL4RA0R02GSJFI+ X_Sample2_FL4RA0R01CYNRQ+ Y_Sample4_FL4RA0R02IQPC7+ Y_Sample4_FL4RA0R02IM7ZU+ Y_Sample4_FL4RA0R02GQL1M- X_Sample2_FL4RA0R01DH2B3- X_Sample2_FL4RA0R01A1HGK+ Y_Sample4…	1	1	260	T/C	C	T	32	Sample1_FMD86AS01AF2+ Sample1_FMD86AS01AUX+ Sample1_FMD86AS01C8N+ Sample1_FMD86AS01EH3+ Sample1_FMD86AS01CK5+ Sample1_FMD86AS01DD5+ Sample1_FMD86AS01CBK+ Sample1_FMD86AS01BCJ+	Sample2_FL4RA0R01EK6- Sample2_FL4RA0R01AYM+ Sample2_FL4RA0R01CYN+ Sample2_FL4RA0R01CG0- Sample2_FL4RA0R01D3L+ Sample2_FL4RA0R01CCC+ Sample2_FL4RA0R01A5L+ Sample2_FL4RA0R01BUF+ Sample2_FL4RA0R01APK+ Sample2_FL4RA0R01CIZ+ Sample2_FL4RA0R01DW6+ Sample2_FL4RA0R01CEC- Sample2_FL4RA0R01BOB+	Sample3_FMD86AS02HR3+	Sample4_FL4RA0R02G3K+ Sample4_FL4RA0R02JEQ+ Sample4_FL4RA0R02GSJ+ Sample4_FL4RA0R02IQP+ Sample4_FL4RA0R02IM7+ Sample4_FL4RA0R02GQL- Sample4_FL4RA0R02GXD- Sample4_FL4RA0R02IHC- Sample4_FL4RA0R02H2Q+ Sample4_FL4RA0R02GN8+	C C C C C C C C	C C C C C C C C C C C C C	T	T T T T T T T T T T
165	SCL2Contig155	726	50	X_Sample2_FL4RA0R01CXA4X+ X_Sample2_FL4RA0R01BIZ36+ Y_Sample4_FL4RA0R02FF15V- X_Sample2_FL4RA0R01CUKO5+ X_Sample2_FL4RA0R01DWCGJ+ Y_Sample3_FMD86AS02GU24X- Y_Sample4_FL4RA0R02GJJVI- X_Sample2_FL4RA0R01B5V8F+ X_Sample2_FL4RA0R01AXS4J+ X_Sample2_FL4RA0R01ALUKR+ X_Sample2_FL4RA0R01EKUQB- X_Sample2_FL4RA0R01DF345- Y_Sample3_FMD86AS02GE6S3- X_Sample2_FL4RA0R01CNUW8- X_Sample2_FL4RA0R01A8L6Q- X_Sample2…	3	1	162	T/C	T	C	8		Sample2_FL4RA0R01CXA+ Sample2_FL4RA0R01BIZ+ Sample2_FL4RA0R01CUK+ Sample2_FL4RA0R01DWC+ Sample2_FL4RA0R01B5V+	Sample3_FMD86AS02GU2-	Sample4_FL4RA0R02FF1- Sample4_FL4RA0R02GJJ-		T T T T T	C	C C
166	SCL2Contig155	726	50	X_Sample2_FL4RA0R01CXA4X+ X_Sample2_FL4RA0R01BIZ36+ Y_Sample4_FL4RA0R02FF15V- X_Sample2_FL4RA0R01CUKO5+ X_Sample2_FL4RA0R01DWCGJ+ Y_Sample3_FMD86AS02GU24X- Y_Sample4_FL4RA0R02GJJVI- X_Sample2_FL4RA0R01B5V8F+ X_Sample2_FL4RA0R01AXS4J+ X_Sample2_FL4RA0R01ALUKR+ X_Sample2_FL4RA0R01EKUQB- X_Sample2_FL4RA0R01DF345- Y_Sample3_FMD86AS02GE6S3- X_Sample2_FL4RA0R01CNUW8- X_Sample2_FL4RA0R01A8L6Q- X_Sample2…	3	2	561	T/C	C	T	17	Sample1_FMD86AS01DGR+ Sample1_FMD86AS01CQU- Sample1_FMD86AS01AOL+	Sample2_FL4RA0R01DTP+ Sample2_FL4RA0R01CRR- Sample2_FL4RA0R01EOX- Sample2_FL4RA0R01BE5+ Sample2_FL4RA0R01A6K+ Sample2_FL4RA0R01DAA+ Sample2_FL4RA0R01AYK+	Sample3_FMD86AS02HZ2+	Sample4_FL4RA0R02JRL+ Sample4_FL4RA0R02H3Z+ Sample4_FL4RA0R02HHT+ Sample4_FL4RA0R02H34- Sample4_FL4RA0R02JAD+ Sample4_FL4RA0R02F6K+	T C N	N N N N N N N	N	T N N N N N
167	SCL2Contig155	726	50	X_Sample2_FL4RA0R01CXA4X+ X_Sample2_FL4RA0R01BIZ36+ Y_Sample4_FL4RA0R02FF15V- X_Sample2_FL4RA0R01CUKO5+ X_Sample2_FL4RA0R01DWCGJ+ Y_Sample3_FMD86AS02GU24X- Y_Sample4_FL4RA0R02GJJVI- X_Sample2_FL4RA0R01B5V8F+ X_Sample2_FL4RA0R01AXS4J+ X_Sample2_FL4RA0R01ALUKR+ X_Sample2_FL4RA0R01EKUQB- X_Sample2_FL4RA0R01DF345- Y_Sample3_FMD86AS02GE6S3- X_Sample2_FL4RA0R01CNUW8- X_Sample2_FL4RA0R01A8L6Q- X_Sample2…	3	3	676	G/A	A	G	8	Sample1_FMD86AS01AOL+	Sample2_FL4RA0R01CRR- Sample2_FL4RA0R01EOX- Sample2_FL4RA0R01BE5+ Sample2_FL4RA0R01A6K+ Sample2_FL4RA0R01DAA+ Sample2_FL4RA0R01AYK+		Sample4_FL4RA0R02JAD+	G	G G G A A G		G
168	SCL2Contig157	264	18	X_Sample2_FL4RA0R01CZLPP+ X_Sample1_FMD86AS01B8F1G+ X_Sample2_FL4RA0R01D5NZV+ X_Sample2_FL4RA0R01EO7D0- Y_Sample3_FMD86AS02GCDM3+ X_Sample2_FL4RA0R01BK5XU+ X_Sample2_FL4RA0R01D69U8- Y_Sample4_FL4RA0R02JBGXV+ X_Sample1_FMD86AS01CYLW7+ X_Sample1_FMD86AS01A4MO0+ Y_Sample4_FL4RA0R02H0IXD- X_Sample1_FMD86AS01EIGE6+ Y_Sample3_FMD86AS02F9AIV+ Y_Sample3_FMD86AS02GFH2N+ Y_Sample4_FL4RA0R02JFMXX+ X_Sample1…	2	1	98	C/T	C	T	14	Sample1_FMD86AS01B8F+ Sample1_FMD86AS01CYL+ Sample1_FMD86AS01A4M+ Sample1_FMD86AS01EIG+	Sample2_FL4RA0R01CZL+ Sample2_FL4RA0R01EO7- Sample2_FL4RA0R01BK5+ Sample2_FL4RA0R01D69-	Sample3_FMD86AS02GCD+ Sample3_FMD86AS02F9A+ Sample3_FMD86AS02GFH+	Sample4_FL4RA0R02JBG+ Sample4_FL4RA0R02H0I- Sample4_FL4RA0R02JFM+	C C C C	C C C C	T T T	T T T
169	SCL2Contig157	264	18	X_Sample2_FL4RA0R01CZLPP+ X_Sample1_FMD86AS01B8F1G+ X_Sample2_FL4RA0R01D5NZV+ X_Sample2_FL4RA0R01EO7D0- Y_Sample3_FMD86AS02GCDM3+ X_Sample2_FL4RA0R01BK5XU+ X_Sample2_FL4RA0R01D69U8- Y_Sample4_FL4RA0R02JBGXV+ X_Sample1_FMD86AS01CYLW7+ X_Sample1_FMD86AS01A4MO0+ Y_Sample4_FL4RA0R02H0IXD- X_Sample1_FMD86AS01EIGE6+ Y_Sample3_FMD86AS02F9AIV+ Y_Sample3_FMD86AS02GFH2N+ Y_Sample4_FL4RA0R02JFMXX+ X_Sample1…	2	2	158	C/T	C	T	18	Sample1_FMD86AS01B8F+ Sample1_FMD86AS01CYL+ Sample1_FMD86AS01A4M+ Sample1_FMD86AS01EIG+ Sample1_FMD86AS01BX5+ Sample1_FMD86AS01DAH+ Sample1_FMD86AS01C9T+	Sample2_FL4RA0R01CZL+ Sample2_FL4RA0R01EO7- Sample2_FL4RA0R01BK5+ Sample2_FL4RA0R01D69- Sample2_FL4RA0R01D5N+	Sample3_FMD86AS02GCD+ Sample3_FMD86AS02F9A+ Sample3_FMD86AS02GFH+	Sample4_FL4RA0R02JBG+ Sample4_FL4RA0R02H0I- Sample4_FL4RA0R02JFM+	C C C C C C C	C C C C C	T T T	T T T
170	SCL2Contig176	610	10	X_Sample2_FL4RA0R01DHQPG- Y_Sample4_FL4RA0R02HVTG1+ X_Sample2_FL4RA0R01DNAZP+ X_Sample2_FL4RA0R01CN5X2- X_Sample2_FL4RA0R01DNLHS- X_Sample2_FL4RA0R01CFY1G+ Y_Sample4_FL4RA0R02G0V67+ X_Sample2_FL4RA0R01EUB89+ X_Sample2_FL4RA0R01D12X0- Y_Sample4_FL4RA0R02JEVEV+	1	1	248	G/C	C	G	6		Sample2_FL4RA0R01DNA+ Sample2_FL4RA0R01CN5- Sample2_FL4RA0R01DNL- Sample2_FL4RA0R01CFY+		Sample4_FL4RA0R02HVT+ Sample4_FL4RA0R02G0V+		C C C C		G G
171	SCL2Contig181	437	39	X_Sample2_FL4RA0R01DNQAO+ X_Sample2_FL4RA0R01DP31I+ X_Sample2_FL4RA0R01C3INC- Y_Sample4_FL4RA0R02FQDVG+ Y_Sample4_FL4RA0R02GOBV5- X_Sample2_FL4RA0R01A8U6V+ X_Sample2_FL4RA0R01EGOLL- Y_Sample3_FMD86AS02GS3AH+ Y_Sample4_FL4RA0R02HUCF4+ X_Sample2_FL4RA0R01DI42V+ X_Sample2_FL4RA0R01DS2BR- X_Sample2_FL4RA0R01AG7D1+ X_Sample2_FL4RA0R01DOFO4+ Y_Sample3_FMD86AS02FEU3E- X_Sample1_FMD86AS01BVOBN+ Y_Sample4…	1	1	148	C/A	C	A	27	Sample1_FMD86AS01BVO+	Sample2_FL4RA0R01DNQ+ Sample2_FL4RA0R01DP3+ Sample2_FL4RA0R01C3I- Sample2_FL4RA0R01EGO- Sample2_FL4RA0R01DI4+ Sample2_FL4RA0R01A8U+ Sample2_FL4RA0R01DS2- Sample2_FL4RA0R01AG7+ Sample2_FL4RA0R01DOF+ Sample2_FL4RA0R01A15- Sample2_FL4RA0R01AEK- Sample2_FL4RA0R01CVF- Sample2_FL4RA0R01DRU- Sample2_FL4RA0R01BD5+ Sample2_FL4RA0R01EO6+ Sample2_FL4RA0R01A42- Sample2_FL4RA0R01D29+ Sample2_FL4RA0R01CAW+ Sam…	Sample3_FMD86AS02GS3+ Sample3_FMD86AS02FEU-	Sample4_FL4RA0R02FQD+ Sample4_FL4RA0R02GOB- Sample4_FL4RA0R02HUC+ Sample4_FL4RA0R02FDT+	C	C C C C C C C C C C C C C C C C C C C C	A A	A A A A
172	SCL2Contig186	501	6	X_Sample2_FL4RA0R01DQZ0A+ X_Sample2_FL4RA0R01EMZEF+ X_Sample2_FL4RA0R01EOQIT+ Y_Sample4_FL4RA0R02GRHZY+ X_Sample2_FL4RA0R01B9QPK+ Y_Sample4_FL4RA0R02I8YF6+	1	1	359	A/T	A	T	4		Sample2_FL4RA0R01EOQ+ Sample2_FL4RA0R01B9Q+		Sample4_FL4RA0R02GRH+ Sample4_FL4RA0R02I8Y+		A A		T T
173	SCL2Contig199	218	8	X_Sample2_FL4RA0R01EFRJZ+ Y_Sample4_FL4RA0R02GTMJM+ X_Sample2_FL4RA0R01A4SXS+ Y_Sample4_FL4RA0R02IJ5H3+ Y_Sample4_FL4RA0R02ILGAD+ X_Sample2_FL4RA0R01ERQY4+ X_Sample2_FL4RA0R01BU8H4+ X_Sample2_FL4RA0R01AYZUS+	1	1	156	T/C	T	C	8		Sample2_FL4RA0R01EFR+ Sample2_FL4RA0R01A4S+ Sample2_FL4RA0R01ERQ+ Sample2_FL4RA0R01BU8+ Sample2_FL4RA0R01AYZ+		Sample4_FL4RA0R02IJ5+ Sample4_FL4RA0R02GTM+ Sample4_FL4RA0R02ILG+		T T T T T		C C C
174	SCL2Contig204	344	9	X_Sample2_FL4RA0R01EJZ1C- X_Sample2_FL4RA0R01EZ632+ X_Sample2_FL4RA0R01B62KG- X_Sample2_FL4RA0R01B86P0+ X_Sample2_FL4RA0R01B5A55+ Y_Sample4_FL4RA0R02HYXS5+ Y_Sample3_FMD86AS02H3UVN- X_Sample2_FL4RA0R01CLRYR- X_Sample2_FL4RA0R01CO01J+	1	1	258	G/A	G	A	6		Sample2_FL4RA0R01B86+ Sample2_FL4RA0R01B5A+ Sample2_FL4RA0R01CLR- Sample2_FL4RA0R01CO0+	Sample3_FMD86AS02H3U-	Sample4_FL4RA0R02HYX+		G G G G	A	A
175	SCL2Contig206	768	52	X_Sample2_FL4RA0R01ELA97- X_Sample2_FL4RA0R01CIY4V+ X_Sample2_FL4RA0R01C2DTZ- Y_Sample4_FL4RA0R02FV9NZ+ Y_Sample4_FL4RA0R02IXPKF+ Y_Sample4_FL4RA0R02ILCKL+ Y_Sample3_FMD86AS02G3NOV- X_Sample2_FL4RA0R01BPSW6- Y_Sample3_FMD86AS02I02VG- Y_Sample4_FL4RA0R02FELJP- X_Sample1_FMD86AS01BZWMW- X_Sample2_FL4RA0R01C5DL1- Y_Sample4_FL4RA0R02FPQIK- Y_Sample4_FL4RA0R02IADRO- X_Sample2_FL4RA0R01EH0VF+ Y_Sample4…	2	1	158	A/G	A	G	10		Sample2_FL4RA0R01ELA- Sample2_FL4RA0R01CIY+ Sample2_FL4RA0R01C2D- Sample2_FL4RA0R01BPS-	Sample3_FMD86AS02G3N- Sample3_FMD86AS02I02-	Sample4_FL4RA0R02FV9+ Sample4_FL4RA0R02IXP+ Sample4_FL4RA0R02ILC+ Sample4_FL4RA0R02FEL-		A A A A	G G	G G G G
176	SCL2Contig206	768	52	X_Sample2_FL4RA0R01ELA97- X_Sample2_FL4RA0R01CIY4V+ X_Sample2_FL4RA0R01C2DTZ- Y_Sample4_FL4RA0R02FV9NZ+ Y_Sample4_FL4RA0R02IXPKF+ Y_Sample4_FL4RA0R02ILCKL+ Y_Sample3_FMD86AS02G3NOV- X_Sample2_FL4RA0R01BPSW6- Y_Sample3_FMD86AS02I02VG- Y_Sample4_FL4RA0R02FELJP- X_Sample1_FMD86AS01BZWMW- X_Sample2_FL4RA0R01C5DL1- Y_Sample4_FL4RA0R02FPQIK- Y_Sample4_FL4RA0R02IADRO- X_Sample2_FL4RA0R01EH0VF+ Y_Sample4…	2	2	517	C/T	T	C	21	Sample1_FMD86AS01CHL+ Sample1_FMD86AS01CAB+ Sample1_FMD86AS01CU4+	Sample2_FL4RA0R01B12- Sample2_FL4RA0R01DYH+ Sample2_FL4RA0R01ERW- Sample2_FL4RA0R01E1H+ Sample2_FL4RA0R01A7I+ Sample2_FL4RA0R01D7D+ Sample2_FL4RA0R01C8Y- Sample2_FL4RA0R01CDV- Sample2_FL4RA0R01AOV- Sample2_FL4RA0R01AVT+ Sample2_FL4RA0R01AQH+	Sample3_FMD86AS02F72+ Sample3_FMD86AS02JAJ-	Sample4_FL4RA0R02F34+ Sample4_FL4RA0R02HX6+ Sample4_FL4RA0R02IWR+ Sample4_FL4RA0R02JCK+ Sample4_FL4RA0R02I2V+	T T T	T T T T T T T T T T T	C C	C C C C C
177	SCL2Contig209	554	22	X_Sample2_FL4RA0R01EO5BB+ Y_Sample4_FL4RA0R02ISEEQ- X_Sample2_FL4RA0R01BG5NA- X_Sample2_FL4RA0R01CGMTL+ X_Sample2_FL4RA0R01A9DX8+ X_Sample2_FL4RA0R01B5LWG+ X_Sample2_FL4RA0R01C7FUH+ Y_Sample4_FL4RA0R02JBHE4+ Y_Sample4_FL4RA0R02JDH1B- X_Sample2_FL4RA0R01BLL0X- X_Sample2_FL4RA0R01BTXAX- Y_Sample4_FL4RA0R02F43PF- X_Sample2_FL4RA0R01A6DWR+ Y_Sample4_FL4RA0R02GNK62- Y_Sample4_FL4RA0R02F2ZIT+ X_Sample2…	1	1	464	T/A	T	A	7		Sample2_FL4RA0R01B0R- Sample2_FL4RA0R01ATC+ Sample2_FL4RA0R01DGX+ Sample2_FL4RA0R01AHZ+ Sample2_FL4RA0R01EWJ+	Sample3_FMD86AS02GAN- Sample3_FMD86AS02HGA-			T T T T T	A A
178	SCL2Contig216	741	23	Y_Sample3_FMD86AS02F2WYF+ Y_Sample3_FMD86AS02IQUDR+ X_Sample1_FMD86AS01CRNWH+ Y_Sample4_FL4RA0R02F2ZVA- Y_Sample3_FMD86AS02INVEC+ X_Sample2_FL4RA0R01CPFC5+ Y_Sample4_FL4RA0R02G85BD+ X_Sample2_FL4RA0R01CU3CH+ X_Sample1_FMD86AS01B2PH8- Y_Sample4_FL4RA0R02JQEYO+ Y_Sample4_FL4RA0R02GG8K2+ X_Sample2_FL4RA0R01DWE78+ Y_Sample4_FL4RA0R02GOZZJ+ Y_Sample4_FL4RA0R02JLBTI+ X_Sample2_FL4RA0R01DZLDI- X_Sample2…	4	1	328	G/T	G	T	8	Sample1_FMD86AS01CRN+ Sample1_FMD86AS01B2P-	Sample2_FL4RA0R01CPF+ Sample2_FL4RA0R01CU3+	Sample3_FMD86AS02INV+	Sample4_FL4RA0R02JQE+ Sample4_FL4RA0R02G85+ Sample4_FL4RA0R02GG8+	G G	G G	T	T N T
179	SCL2Contig216	741	23	Y_Sample3_FMD86AS02F2WYF+ Y_Sample3_FMD86AS02IQUDR+ X_Sample1_FMD86AS01CRNWH+ Y_Sample4_FL4RA0R02F2ZVA- Y_Sample3_FMD86AS02INVEC+ X_Sample2_FL4RA0R01CPFC5+ Y_Sample4_FL4RA0R02G85BD+ X_Sample2_FL4RA0R01CU3CH+ X_Sample1_FMD86AS01B2PH8- Y_Sample4_FL4RA0R02JQEYO+ Y_Sample4_FL4RA0R02GG8K2+ X_Sample2_FL4RA0R01DWE78+ Y_Sample4_FL4RA0R02GOZZJ+ Y_Sample4_FL4RA0R02JLBTI+ X_Sample2_FL4RA0R01DZLDI- X_Sample2…	4	2	433	T/C	C	T	9	Sample1_FMD86AS01B2P-	Sample2_FL4RA0R01CU3+ Sample2_FL4RA0R01DWE+ Sample2_FL4RA0R01DZL-	Sample3_FMD86AS02INV+	Sample4_FL4RA0R02JQE+ Sample4_FL4RA0R02G85+ Sample4_FL4RA0R02GG8+ Sample4_FL4RA0R02JLB+	C	C C C	T	T T T T
180	SCL2Contig216	741	23	Y_Sample3_FMD86AS02F2WYF+ Y_Sample3_FMD86AS02IQUDR+ X_Sample1_FMD86AS01CRNWH+ Y_Sample4_FL4RA0R02F2ZVA- Y_Sample3_FMD86AS02INVEC+ X_Sample2_FL4RA0R01CPFC5+ Y_Sample4_FL4RA0R02G85BD+ X_Sample2_FL4RA0R01CU3CH+ X_Sample1_FMD86AS01B2PH8- Y_Sample4_FL4RA0R02JQEYO+ Y_Sample4_FL4RA0R02GG8K2+ X_Sample2_FL4RA0R01DWE78+ Y_Sample4_FL4RA0R02GOZZJ+ Y_Sample4_FL4RA0R02JLBTI+ X_Sample2_FL4RA0R01DZLDI- X_Sample2…	4	3	504	T/A	T	A	9		Sample2_FL4RA0R01CU3+ Sample2_FL4RA0R01DWE+ Sample2_FL4RA0R01DZL- Sample2_FL4RA0R01BMK+	Sample3_FMD86AS02HIH+	Sample4_FL4RA0R02GG8+ Sample4_FL4RA0R02JLB+ Sample4_FL4RA0R02GOZ+ Sample4_FL4RA0R02FML+		T T T T	A	A A A A
181	SCL2Contig216	741	23	Y_Sample3_FMD86AS02F2WYF+ Y_Sample3_FMD86AS02IQUDR+ X_Sample1_FMD86AS01CRNWH+ Y_Sample4_FL4RA0R02F2ZVA- Y_Sample3_FMD86AS02INVEC+ X_Sample2_FL4RA0R01CPFC5+ Y_Sample4_FL4RA0R02G85BD+ X_Sample2_FL4RA0R01CU3CH+ X_Sample1_FMD86AS01B2PH8- Y_Sample4_FL4RA0R02JQEYO+ Y_Sample4_FL4RA0R02GG8K2+ X_Sample2_FL4RA0R01DWE78+ Y_Sample4_FL4RA0R02GOZZJ+ Y_Sample4_FL4RA0R02JLBTI+ X_Sample2_FL4RA0R01DZLDI- X_Sample2…	4	4	652	G/T	T	G	7		Sample2_FL4RA0R01A05+ Sample2_FL4RA0R01BKV+ Sample2_FL4RA0R01A14+ Sample2_FL4RA0R01BA8+	Sample3_FMD86AS02HIH+	Sample4_FL4RA0R02FML+ Sample4_FL4RA0R02IBP+		T T T T	G	G G
182	SCL2Contig220	533	7	Y_Sample3_FMD86AS02F5G8B+ Y_Sample3_FMD86AS02GWOB2- X_Sample1_FMD86AS01BJG7F+ Y_Sample4_FL4RA0R02GCV2U+ X_Sample1_FMD86AS01C2PO6- Y_Sample3_FMD86AS02IAWUX+ X_Sample2_FL4RA0R01DXFWG+	1	1	167	G/A	A	G	5	Sample1_FMD86AS01BJG+ Sample1_FMD86AS01C2P-		Sample3_FMD86AS02F5G+ Sample3_FMD86AS02GWO-	Sample4_FL4RA0R02GCV+	A A		G G	G
183	SCL2Contig233	534	6	Y_Sample3_FMD86AS02FX79P+ X_Sample2_FL4RA0R01DXWBF+ Y_Sample3_FMD86AS02JMMZ7+ X_Sample2_FL4RA0R01DYEYS- X_Sample2_FL4RA0R01EKV1X+ Y_Sample3_FMD86AS02HYT4D+	2	1	422	C/G	G	C	4		Sample2_FL4RA0R01DYE- Sample2_FL4RA0R01EKV+	Sample3_FMD86AS02JMM+ Sample3_FMD86AS02HYT+			G G	C C
184	SCL2Contig233	534	6	Y_Sample3_FMD86AS02FX79P+ X_Sample2_FL4RA0R01DXWBF+ Y_Sample3_FMD86AS02JMMZ7+ X_Sample2_FL4RA0R01DYEYS- X_Sample2_FL4RA0R01EKV1X+ Y_Sample3_FMD86AS02HYT4D+	2	2	488	G/A	A	G	4		Sample2_FL4RA0R01DYE- Sample2_FL4RA0R01EKV+	Sample3_FMD86AS02JMM+ Sample3_FMD86AS02HYT+			A A	G G
185	SCL2Contig235	616	9	Y_Sample3_FMD86AS02G0LTW+ X_Sample2_FL4RA0R01CDGXK+ X_Sample2_FL4RA0R01C5MHJ+ Y_Sample4_FL4RA0R02FEY57- Y_Sample3_FMD86AS02GZWXX- X_Sample2_FL4RA0R01B4RY7+ X_Sample2_FL4RA0R01DBQSW+ Y_Sample3_FMD86AS02IHKBY- X_Sample2_FL4RA0R01BO4FD-	2	1	229	T/C	T	C	4		Sample2_FL4RA0R01CDG+ Sample2_FL4RA0R01C5M+	Sample3_FMD86AS02GZW-	Sample4_FL4RA0R02FEY-		T T	C	C
186	SCL2Contig235	616	9	Y_Sample3_FMD86AS02G0LTW+ X_Sample2_FL4RA0R01CDGXK+ X_Sample2_FL4RA0R01C5MHJ+ Y_Sample4_FL4RA0R02FEY57- Y_Sample3_FMD86AS02GZWXX- X_Sample2_FL4RA0R01B4RY7+ X_Sample2_FL4RA0R01DBQSW+ Y_Sample3_FMD86AS02IHKBY- X_Sample2_FL4RA0R01BO4FD-	2	2	405	C/T	T	C	5		Sample2_FL4RA0R01B4R+ Sample2_FL4RA0R01DBQ+ Sample2_FL4RA0R01BO4-	Sample3_FMD86AS02GZW- Sample3_FMD86AS02IHK-			T T T	C C
187	SCL2Contig251	898	25	Y_Sample3_FMD86AS02GQ550+ Y_Sample3_FMD86AS02F2O6T- X_Sample1_FMD86AS01CKOLD+ X_Sample2_FL4RA0R01CWQRH- Y_Sample3_FMD86AS02HJJCO+ Y_Sample4_FL4RA0R02H3PXD- X_Sample2_FL4RA0R01BQD7E- Y_Sample4_FL4RA0R02JIUB5+ Y_Sample4_FL4RA0R02IMUOT+ Y_Sample4_FL4RA0R02JK70V+ Y_Sample3_FMD86AS02IPPKH+ Y_Sample3_FMD86AS02GNUIZ+ Y_Sample4_FL4RA0R02ICMUZ+ Y_Sample3_FMD86AS02H17SQ+ Y_Sample4_FL4RA0R02GBOVR+ Y_Sample4…	3	1	802	G/A	A	G	9	Sample1_FMD86AS01EIX+	Sample2_FL4RA0R01AQ8+	Sample3_FMD86AS02IRB+ Sample3_FMD86AS02H8W+	Sample4_FL4RA0R02F79+ Sample4_FL4RA0R02HA9+ Sample4_FL4RA0R02JCN+ Sample4_FL4RA0R02GMG+ Sample4_FL4RA0R02HW1+	A	A	G G	G G G G G
188	SCL2Contig251	898	25	Y_Sample3_FMD86AS02GQ550+ Y_Sample3_FMD86AS02F2O6T- X_Sample1_FMD86AS01CKOLD+ X_Sample2_FL4RA0R01CWQRH- Y_Sample3_FMD86AS02HJJCO+ Y_Sample4_FL4RA0R02H3PXD- X_Sample2_FL4RA0R01BQD7E- Y_Sample4_FL4RA0R02JIUB5+ Y_Sample4_FL4RA0R02IMUOT+ Y_Sample4_FL4RA0R02JK70V+ Y_Sample3_FMD86AS02IPPKH+ Y_Sample3_FMD86AS02GNUIZ+ Y_Sample4_FL4RA0R02ICMUZ+ Y_Sample3_FMD86AS02H17SQ+ Y_Sample4_FL4RA0R02GBOVR+ Y_Sample4…	3	2	827	A/T	T	A	8	Sample1_FMD86AS01EIX+	Sample2_FL4RA0R01AQ8+	Sample3_FMD86AS02IRB+ Sample3_FMD86AS02H8W+	Sample4_FL4RA0R02HA9+ Sample4_FL4RA0R02JCN+ Sample4_FL4RA0R02GMG+ Sample4_FL4RA0R02HW1+	T	T	A A	A A A A
189	SCL2Contig251	898	25	Y_Sample3_FMD86AS02GQ550+ Y_Sample3_FMD86AS02F2O6T- X_Sample1_FMD86AS01CKOLD+ X_Sample2_FL4RA0R01CWQRH- Y_Sample3_FMD86AS02HJJCO+ Y_Sample4_FL4RA0R02H3PXD- X_Sample2_FL4RA0R01BQD7E- Y_Sample4_FL4RA0R02JIUB5+ Y_Sample4_FL4RA0R02IMUOT+ Y_Sample4_FL4RA0R02JK70V+ Y_Sample3_FMD86AS02IPPKH+ Y_Sample3_FMD86AS02GNUIZ+ Y_Sample4_FL4RA0R02ICMUZ+ Y_Sample3_FMD86AS02H17SQ+ Y_Sample4_FL4RA0R02GBOVR+ Y_Sample4…	3	3	860	A/C	C	A	6	Sample1_FMD86AS01EIX+	Sample2_FL4RA0R01AQ8+	Sample3_FMD86AS02H8W+	Sample4_FL4RA0R02HA9+ Sample4_FL4RA0R02GMG+ Sample4_FL4RA0R02HW1+	C	C	A	A A A
190	SCL2Contig252	317	4	Y_Sample3_FMD86AS02GSO2D- Y_Sample3_FMD86AS02J046S- X_Sample2_FL4RA0R01B7HMZ+ X_Sample2_FL4RA0R01C9TXD+	1	1	182	G/A	A	G	4		Sample2_FL4RA0R01B7H+ Sample2_FL4RA0R01C9T+	Sample3_FMD86AS02GSO- Sample3_FMD86AS02J04-			A A	G G
191	SCL2Contig273	356	9	Y_Sample3_FMD86AS02HF43J+ Y_Sample4_FL4RA0R02IH5YW+ Y_Sample4_FL4RA0R02HO6W7+ Y_Sample4_FL4RA0R02HPC8P+ X_Sample1_FMD86AS01B1JII+ X_Sample2_FL4RA0R01DIF5R- Y_Sample4_FL4RA0R02IQ733+ X_Sample1_FMD86AS01BNIDP+ Y_Sample4_FL4RA0R02IFCBH+	4	1	135	T/C	C	T	7	Sample1_FMD86AS01B1J+ Sample1_FMD86AS01BNI+	Sample2_FL4RA0R01DIF-	Sample3_FMD86AS02HF4+	Sample4_FL4RA0R02HO6+ Sample4_FL4RA0R02HPC+ Sample4_FL4RA0R02IQ7+	C C	C	T	T T T
192	SCL2Contig273	356	9	Y_Sample3_FMD86AS02HF43J+ Y_Sample4_FL4RA0R02IH5YW+ Y_Sample4_FL4RA0R02HO6W7+ Y_Sample4_FL4RA0R02HPC8P+ X_Sample1_FMD86AS01B1JII+ X_Sample2_FL4RA0R01DIF5R- Y_Sample4_FL4RA0R02IQ733+ X_Sample1_FMD86AS01BNIDP+ Y_Sample4_FL4RA0R02IFCBH+	4	2	170	G/T	T	G	8	Sample1_FMD86AS01B1J+ Sample1_FMD86AS01BNI+	Sample2_FL4RA0R01DIF-	Sample3_FMD86AS02HF4+	Sample4_FL4RA0R02HO6+ Sample4_FL4RA0R02HPC+ Sample4_FL4RA0R02IQ7+ Sample4_FL4RA0R02IH5+	T T	T	G	G G G G
193	SCL2Contig273	356	9	Y_Sample3_FMD86AS02HF43J+ Y_Sample4_FL4RA0R02IH5YW+ Y_Sample4_FL4RA0R02HO6W7+ Y_Sample4_FL4RA0R02HPC8P+ X_Sample1_FMD86AS01B1JII+ X_Sample2_FL4RA0R01DIF5R- Y_Sample4_FL4RA0R02IQ733+ X_Sample1_FMD86AS01BNIDP+ Y_Sample4_FL4RA0R02IFCBH+	4	3	196	T/C	C	T	9	Sample1_FMD86AS01B1J+ Sample1_FMD86AS01BNI+	Sample2_FL4RA0R01DIF-	Sample3_FMD86AS02HF4+	Sample4_FL4RA0R02HO6+ Sample4_FL4RA0R02HPC+ Sample4_FL4RA0R02IQ7+ Sample4_FL4RA0R02IH5+ Sample4_FL4RA0R02IFC+	C C	C	T	T T T T T
194	SCL2Contig273	356	9	Y_Sample3_FMD86AS02HF43J+ Y_Sample4_FL4RA0R02IH5YW+ Y_Sample4_FL4RA0R02HO6W7+ Y_Sample4_FL4RA0R02HPC8P+ X_Sample1_FMD86AS01B1JII+ X_Sample2_FL4RA0R01DIF5R- Y_Sample4_FL4RA0R02IQ733+ X_Sample1_FMD86AS01BNIDP+ Y_Sample4_FL4RA0R02IFCBH+	4	4	200	T/C	C	T	9	Sample1_FMD86AS01B1J+ Sample1_FMD86AS01BNI+	Sample2_FL4RA0R01DIF-	Sample3_FMD86AS02HF4+	Sample4_FL4RA0R02HO6+ Sample4_FL4RA0R02HPC+ Sample4_FL4RA0R02IQ7+ Sample4_FL4RA0R02IH5+ Sample4_FL4RA0R02IFC+	C C	C	T	T T T T T
195	SCL2Contig274	450	23	Y_Sample3_FMD86AS02HFF6U+ X_Sample1_FMD86AS01E0D4C+ X_Sample2_FL4RA0R01DKCMD+ Y_Sample3_FMD86AS02H01Z0+ X_Sample2_FL4RA0R01CXTYO+ X_Sample2_FL4RA0R01B16VF+ X_Sample1_FMD86AS01DR5EB- Y_Sample4_FL4RA0R02G5QWF+ X_Sample2_FL4RA0R01B4IJO+ Y_Sample4_FL4RA0R02FRYEC+ X_Sample1_FMD86AS01CTJTM+ Y_Sample4_FL4RA0R02H9V4P- X_Sample2_FL4RA0R01DY10C+ Y_Sample3_FMD86AS02IY0D5+ Y_Sample3_FMD86AS02IX2ZW- X_Sample2…	2	1	114	G/C	C	G	11	Sample1_FMD86AS01E0D+ Sample1_FMD86AS01DR5- Sample1_FMD86AS01CTJ+	Sample2_FL4RA0R01DKC+ Sample2_FL4RA0R01CXT+ Sample2_FL4RA0R01B16+ Sample2_FL4RA0R01B4I+	Sample3_FMD86AS02HFF+ Sample3_FMD86AS02H01+	Sample4_FL4RA0R02G5Q+ Sample4_FL4RA0R02FRY+	C C C	C C C C	G G	G G
196	SCL2Contig274	450	23	Y_Sample3_FMD86AS02HFF6U+ X_Sample1_FMD86AS01E0D4C+ X_Sample2_FL4RA0R01DKCMD+ Y_Sample3_FMD86AS02H01Z0+ X_Sample2_FL4RA0R01CXTYO+ X_Sample2_FL4RA0R01B16VF+ X_Sample1_FMD86AS01DR5EB- Y_Sample4_FL4RA0R02G5QWF+ X_Sample2_FL4RA0R01B4IJO+ Y_Sample4_FL4RA0R02FRYEC+ X_Sample1_FMD86AS01CTJTM+ Y_Sample4_FL4RA0R02H9V4P- X_Sample2_FL4RA0R01DY10C+ Y_Sample3_FMD86AS02IY0D5+ Y_Sample3_FMD86AS02IX2ZW- X_Sample2…	2	2	205	A/C	C	A	19	Sample1_FMD86AS01E0D+ Sample1_FMD86AS01DR5- Sample1_FMD86AS01CTJ+	Sample2_FL4RA0R01DKC+ Sample2_FL4RA0R01CXT+ Sample2_FL4RA0R01B16+ Sample2_FL4RA0R01B4I+ Sample2_FL4RA0R01DY1+ Sample2_FL4RA0R01BO7- Sample2_FL4RA0R01CMU+	Sample3_FMD86AS02HFF+ Sample3_FMD86AS02H01+ Sample3_FMD86AS02IY0+ Sample3_FMD86AS02IX2- Sample3_FMD86AS02IUZ+	Sample4_FL4RA0R02G5Q+ Sample4_FL4RA0R02FRY+ Sample4_FL4RA0R02H9V- Sample4_FL4RA0R02HA5+	A A A	A C A A A A A	A A C A A	A A A A
197	SCL2Contig291	815	12	Y_Sample3_FMD86AS02I4M61+ Y_Sample4_FL4RA0R02HZ83E- Y_Sample4_FL4RA0R02GAJRA+ Y_Sample4_FL4RA0R02J4M8C+ Y_Sample4_FL4RA0R02HUASL+ Y_Sample3_FMD86AS02FV7HT- Y_Sample4_FL4RA0R02FDSN3- X_Sample2_FL4RA0R01C9U8C- X_Sample2_FL4RA0R01A5GEN+ Y_Sample3_FMD86AS02FUIOR+ Y_Sample3_FMD86AS02JNT3P- X_Sample2_FL4RA0R01A7X2G-	1	1	502	T/C	C	T	5		Sample2_FL4RA0R01C9U- Sample2_FL4RA0R01A5G+	Sample3_FMD86AS02FUI+ Sample3_FMD86AS02JNT-	Sample4_FL4RA0R02FDS-		C C	T T	T
198	SCL2Contig314	288	7	Y_Sample4_FL4RA0R02F0X4O- Y_Sample4_FL4RA0R02GUMVU- Y_Sample3_FMD86AS02I6R1I+ X_Sample2_FL4RA0R01BPAOF- X_Sample1_FMD86AS01AQ4KL+ X_Sample2_FL4RA0R01BB54E+ X_Sample2_FL4RA0R01EAXF2+	3	1	142	C/T	T	C	5	Sample1_FMD86AS01AQ4+	Sample2_FL4RA0R01BPA-	Sample3_FMD86AS02I6R+	Sample4_FL4RA0R02F0X- Sample4_FL4RA0R02GUM-	T	T	C	C C
199	SCL2Contig314	288	7	Y_Sample4_FL4RA0R02F0X4O- Y_Sample4_FL4RA0R02GUMVU- Y_Sample3_FMD86AS02I6R1I+ X_Sample2_FL4RA0R01BPAOF- X_Sample1_FMD86AS01AQ4KL+ X_Sample2_FL4RA0R01BB54E+ X_Sample2_FL4RA0R01EAXF2+	3	2	203	C/T	T	C	6	Sample1_FMD86AS01AQ4+	Sample2_FL4RA0R01BPA- Sample2_FL4RA0R01BB5+ Sample2_FL4RA0R01EAX+	Sample3_FMD86AS02I6R+	Sample4_FL4RA0R02GUM-	T	T T T	C	C
200	SCL2Contig314	288	7	Y_Sample4_FL4RA0R02F0X4O- Y_Sample4_FL4RA0R02GUMVU- Y_Sample3_FMD86AS02I6R1I+ X_Sample2_FL4RA0R01BPAOF- X_Sample1_FMD86AS01AQ4KL+ X_Sample2_FL4RA0R01BB54E+ X_Sample2_FL4RA0R01EAXF2+	3	3	221	T/C	C	T	6	Sample1_FMD86AS01AQ4+	Sample2_FL4RA0R01BPA- Sample2_FL4RA0R01BB5+ Sample2_FL4RA0R01EAX+	Sample3_FMD86AS02I6R+	Sample4_FL4RA0R02GUM-	T	T C C	T	T
201	SCL2Contig328	521	41	Y_Sample4_FL4RA0R02F9RBR- X_Sample2_FL4RA0R01CXHAO- X_Sample1_FMD86AS01B5OBE+ X_Sample1_FMD86AS01EALQU+ Y_Sample3_FMD86AS02IH2T3+ Y_Sample3_FMD86AS02GM1RZ+ Y_Sample4_FL4RA0R02GEFW3+ Y_Sample3_FMD86AS02GO15Q- Y_Sample3_FMD86AS02JBZS6+ X_Sample2_FL4RA0R01BIIV9- X_Sample2_FL4RA0R01C11ES- X_Sample2_FL4RA0R01D4QOK- Y_Sample4_FL4RA0R02IGFEH- Y_Sample4_FL4RA0R02FRPU8- X_Sample2_FL4RA0R01ENVRI+ X_Sample2…	4	1	284	T/A	A	T	13	Sample1_FMD86AS01BJB+	Sample2_FL4RA0R01BII- Sample2_FL4RA0R01D4Q- Sample2_FL4RA0R01ENV+ Sample2_FL4RA0R01DB1+	Sample3_FMD86AS02GO1- Sample3_FMD86AS02H14- Sample3_FMD86AS02H6C- Sample3_FMD86AS02GYJ+	Sample4_FL4RA0R02IGF- Sample4_FL4RA0R02FRP- Sample4_FL4RA0R02GZ1+ Sample4_FL4RA0R02GS9+	T	T N T T	T A A T	N N T T
202	SCL2Contig328	521	41	Y_Sample4_FL4RA0R02F9RBR- X_Sample2_FL4RA0R01CXHAO- X_Sample1_FMD86AS01B5OBE+ X_Sample1_FMD86AS01EALQU+ Y_Sample3_FMD86AS02IH2T3+ Y_Sample3_FMD86AS02GM1RZ+ Y_Sample4_FL4RA0R02GEFW3+ Y_Sample3_FMD86AS02GO15Q- Y_Sample3_FMD86AS02JBZS6+ X_Sample2_FL4RA0R01BIIV9- X_Sample2_FL4RA0R01C11ES- X_Sample2_FL4RA0R01D4QOK- Y_Sample4_FL4RA0R02IGFEH- Y_Sample4_FL4RA0R02FRPU8- X_Sample2_FL4RA0R01ENVRI+ X_Sample2…	4	2	415	C/T	C	T	24	Sample1_FMD86AS01BJB+ Sample1_FMD86AS01DG4+	Sample2_FL4RA0R01ENV+ Sample2_FL4RA0R01DB1+ Sample2_FL4RA0R01DI9+ Sample2_FL4RA0R01B15+	Sample3_FMD86AS02H14- Sample3_FMD86AS02I9A- Sample3_FMD86AS02H6C- Sample3_FMD86AS02GYJ+ Sample3_FMD86AS02HRG- Sample3_FMD86AS02HRM- Sample3_FMD86AS02GOV+ Sample3_FMD86AS02GXG-	Sample4_FL4RA0R02GZ1+ Sample4_FL4RA0R02H4J- Sample4_FL4RA0R02GS9+ Sample4_FL4RA0R02FR3+ Sample4_FL4RA0R02FPN+ Sample4_FL4RA0R02FG5+ Sample4_FL4RA0R02FDG+ Sample4_FL4RA0R02GJ6+ Sample4_FL4RA0R02I3A+ Sample4_FL4RA0R02IH8+	C C	C C C C	T T T T T T T T	T T T T T T T T T T
203	SCL2Contig328	521	41	Y_Sample4_FL4RA0R02F9RBR- X_Sample2_FL4RA0R01CXHAO- X_Sample1_FMD86AS01B5OBE+ X_Sample1_FMD86AS01EALQU+ Y_Sample3_FMD86AS02IH2T3+ Y_Sample3_FMD86AS02GM1RZ+ Y_Sample4_FL4RA0R02GEFW3+ Y_Sample3_FMD86AS02GO15Q- Y_Sample3_FMD86AS02JBZS6+ X_Sample2_FL4RA0R01BIIV9- X_Sample2_FL4RA0R01C11ES- X_Sample2_FL4RA0R01D4QOK- Y_Sample4_FL4RA0R02IGFEH- Y_Sample4_FL4RA0R02FRPU8- X_Sample2_FL4RA0R01ENVRI+ X_Sample2…	4	3	430	A/G	A	G	27	Sample1_FMD86AS01BJB+ Sample1_FMD86AS01DG4+	Sample2_FL4RA0R01ENV+ Sample2_FL4RA0R01DB1+ Sample2_FL4RA0R01DI9+ Sample2_FL4RA0R01B15+	Sample3_FMD86AS02H14- Sample3_FMD86AS02I9A- Sample3_FMD86AS02H6C- Sample3_FMD86AS02GYJ+ Sample3_FMD86AS02HRG- Sample3_FMD86AS02HRM- Sample3_FMD86AS02GOV+ Sample3_FMD86AS02GXG- Sample3_FMD86AS02GAU+ Sample3_FMD86AS02IRW+ Sample3_FMD86AS02HKW+	Sample4_FL4RA0R02GZ1+ Sample4_FL4RA0R02H4J- Sample4_FL4RA0R02GS9+ Sample4_FL4RA0R02FR3+ Sample4_FL4RA0R02FPN+ Sample4_FL4RA0R02FG5+ Sample4_FL4RA0R02FDG+ Sample4_FL4RA0R02GJ6+ Sample4_FL4RA0R02I3A+ Sample4_FL4RA0R02IH8+	A A	A A A A	G G G G G G G G G G G	G G G G G G G G G G
204	SCL2Contig328	521	41	Y_Sample4_FL4RA0R02F9RBR- X_Sample2_FL4RA0R01CXHAO- X_Sample1_FMD86AS01B5OBE+ X_Sample1_FMD86AS01EALQU+ Y_Sample3_FMD86AS02IH2T3+ Y_Sample3_FMD86AS02GM1RZ+ Y_Sample4_FL4RA0R02GEFW3+ Y_Sample3_FMD86AS02GO15Q- Y_Sample3_FMD86AS02JBZS6+ X_Sample2_FL4RA0R01BIIV9- X_Sample2_FL4RA0R01C11ES- X_Sample2_FL4RA0R01D4QOK- Y_Sample4_FL4RA0R02IGFEH- Y_Sample4_FL4RA0R02FRPU8- X_Sample2_FL4RA0R01ENVRI+ X_Sample2…	4	4	478	C/T	C	T	26	Sample1_FMD86AS01BJB+ Sample1_FMD86AS01DG4+	Sample2_FL4RA0R01DB1+ Sample2_FL4RA0R01DI9+ Sample2_FL4RA0R01B15+	Sample3_FMD86AS02H14- Sample3_FMD86AS02I9A- Sample3_FMD86AS02H6C- Sample3_FMD86AS02GYJ+ Sample3_FMD86AS02HRG- Sample3_FMD86AS02HRM- Sample3_FMD86AS02GOV+ Sample3_FMD86AS02GXG- Sample3_FMD86AS02GAU+ Sample3_FMD86AS02IRW+ Sample3_FMD86AS02HKW+	Sample4_FL4RA0R02GZ1+ Sample4_FL4RA0R02H4J- Sample4_FL4RA0R02GS9+ Sample4_FL4RA0R02FR3+ Sample4_FL4RA0R02FPN+ Sample4_FL4RA0R02FG5+ Sample4_FL4RA0R02FDG+ Sample4_FL4RA0R02GJ6+ Sample4_FL4RA0R02I3A+ Sample4_FL4RA0R02IH8+	C C	C C C	T T T T T T T T T T T	T T T T T T T T T T
205	SCL2Contig340	640	25	Y_Sample4_FL4RA0R02FJ0LW- Y_Sample3_FMD86AS02FTZ2B- Y_Sample3_FMD86AS02F7UQF+ Y_Sample4_FL4RA0R02HSWIV- X_Sample2_FL4RA0R01B62AK- Y_Sample3_FMD86AS02J28B0+ X_Sample2_FL4RA0R01AWCIA+ X_Sample2_FL4RA0R01CSQJD- Y_Sample3_FMD86AS02FTU4Q+ X_Sample2_FL4RA0R01CAX3S- Y_Sample3_FMD86AS02J4QNW+ Y_Sample4_FL4RA0R02G5QHB+ Y_Sample4_FL4RA0R02I1RFB+ X_Sample2_FL4RA0R01AQUAC+ X_Sample2_FL4RA0R01DXUVY+ X_Sample2…	3	1	344	C/T	T	C	10		Sample2_FL4RA0R01CAX- Sample2_FL4RA0R01AWC+ Sample2_FL4RA0R01AQU+ Sample2_FL4RA0R01DXU+	Sample3_FMD86AS02FTZ- Sample3_FMD86AS02F7U+ Sample3_FMD86AS02FTU+	Sample4_FL4RA0R02HSW- Sample4_FL4RA0R02G5Q+ Sample4_FL4RA0R02I1R+		T T T T	C C C	C C C
206	SCL2Contig340	640	25	Y_Sample4_FL4RA0R02FJ0LW- Y_Sample3_FMD86AS02FTZ2B- Y_Sample3_FMD86AS02F7UQF+ Y_Sample4_FL4RA0R02HSWIV- X_Sample2_FL4RA0R01B62AK- Y_Sample3_FMD86AS02J28B0+ X_Sample2_FL4RA0R01AWCIA+ X_Sample2_FL4RA0R01CSQJD- Y_Sample3_FMD86AS02FTU4Q+ X_Sample2_FL4RA0R01CAX3S- Y_Sample3_FMD86AS02J4QNW+ Y_Sample4_FL4RA0R02G5QHB+ Y_Sample4_FL4RA0R02I1RFB+ X_Sample2_FL4RA0R01AQUAC+ X_Sample2_FL4RA0R01DXUVY+ X_Sample2…	3	2	476	C/T	T	C	12	Sample1_FMD86AS01DQP-	Sample2_FL4RA0R01AQU+ Sample2_FL4RA0R01DXU+ Sample2_FL4RA0R01CLS+ Sample2_FL4RA0R01AWU+ Sample2_FL4RA0R01BE9+	Sample3_FMD86AS02G2O+	Sample4_FL4RA0R02I1R+ Sample4_FL4RA0R02I38+ Sample4_FL4RA0R02HQD+ Sample4_FL4RA0R02FU0+ Sample4_FL4RA0R02HHF+	T	T T T T T	C	C C C C C
207	SCL2Contig340	640	25	Y_Sample4_FL4RA0R02FJ0LW- Y_Sample3_FMD86AS02FTZ2B- Y_Sample3_FMD86AS02F7UQF+ Y_Sample4_FL4RA0R02HSWIV- X_Sample2_FL4RA0R01B62AK- Y_Sample3_FMD86AS02J28B0+ X_Sample2_FL4RA0R01AWCIA+ X_Sample2_FL4RA0R01CSQJD- Y_Sample3_FMD86AS02FTU4Q+ X_Sample2_FL4RA0R01CAX3S- Y_Sample3_FMD86AS02J4QNW+ Y_Sample4_FL4RA0R02G5QHB+ Y_Sample4_FL4RA0R02I1RFB+ X_Sample2_FL4RA0R01AQUAC+ X_Sample2_FL4RA0R01DXUVY+ X_Sample2…	3	3	519	T/C	T	C	11	Sample1_FMD86AS01DQP-	Sample2_FL4RA0R01DXU+ Sample2_FL4RA0R01CLS+ Sample2_FL4RA0R01AWU+ Sample2_FL4RA0R01BE9+	Sample3_FMD86AS02G2O+	Sample4_FL4RA0R02I38+ Sample4_FL4RA0R02HQD+ Sample4_FL4RA0R02FU0+ Sample4_FL4RA0R02HHF+ Sample4_FL4RA0R02FI7+	T	T T T T	C	C C C C C
208	SCL2Contig344	205	12	Y_Sample4_FL4RA0R02FOXJT+ Y_Sample4_FL4RA0R02G6MX1+ Y_Sample4_FL4RA0R02GRKK6+ X_Sample1_FMD86AS01DWR17+ X_Sample2_FL4RA0R01C06KD+ X_Sample1_FMD86AS01D2O4L+ X_Sample2_FL4RA0R01D94TX+ X_Sample2_FL4RA0R01CU0LN+ Y_Sample3_FMD86AS02IR9X4+ X_Sample2_FL4RA0R01EY8WT+ Y_Sample4_FL4RA0R02IXHA5+ Y_Sample4_FL4RA0R02IKX2V+	1	1	182	G/A	A	G	8	Sample1_FMD86AS01D2O+	Sample2_FL4RA0R01C06+ Sample2_FL4RA0R01EY8+	Sample3_FMD86AS02IR9+	Sample4_FL4RA0R02G6M+ Sample4_FL4RA0R02IXH+ Sample4_FL4RA0R02IKX+ Sample4_FL4RA0R02GRK+	A	A A	G	G G G G
209	SCL2Contig356	237	25	Y_Sample4_FL4RA0R02FUXWJ+ X_Sample2_FL4RA0R01B23EY+ X_Sample1_FMD86AS01CNORB- Y_Sample3_FMD86AS02I5MLH+ X_Sample2_FL4RA0R01D24FH+ X_Sample2_FL4RA0R01D3BFG+ Y_Sample3_FMD86AS02GOZKW+ Y_Sample3_FMD86AS02FWLMT+ Y_Sample3_FMD86AS02HWI7M+ Y_Sample3_FMD86AS02H6GCZ+ X_Sample2_FL4RA0R01B1BJ5- X_Sample2_FL4RA0R01CLHBJ- X_Sample1_FMD86AS01AQNVU+ X_Sample2_FL4RA0R01AG6M9+ X_Sample1_FMD86AS01DP0YF+ X_Sample2…	1	1	130	C/G	G	C	25	Sample1_FMD86AS01CNO- Sample1_FMD86AS01AQN+ Sample1_FMD86AS01DP0+ Sample1_FMD86AS01AW4+ Sample1_FMD86AS01EIL+ Sample1_FMD86AS01B0D- Sample1_FMD86AS01CU8+ Sample1_FMD86AS01EMJ+	Sample2_FL4RA0R01B23+ Sample2_FL4RA0R01D24+ Sample2_FL4RA0R01D3B+ Sample2_FL4RA0R01B1B- Sample2_FL4RA0R01CLH- Sample2_FL4RA0R01AZI+ Sample2_FL4RA0R01DUD+ Sample2_FL4RA0R01D0N- Sample2_FL4RA0R01AG6+ Sample2_FL4RA0R01B79+	Sample3_FMD86AS02I5M+ Sample3_FMD86AS02GOZ+ Sample3_FMD86AS02FWL+ Sample3_FMD86AS02HWI+ Sample3_FMD86AS02H6G+	Sample4_FL4RA0R02FUX+ Sample4_FL4RA0R02GEF+	G G G G G G G G	G G G G G G G G G G	C C C C C	C C
210	SCL2Contig390	424	14	Y_Sample4_FL4RA0R02GIHD4+ Y_Sample4_FL4RA0R02FUKQM+ Y_Sample3_FMD86AS02FK0SD+ Y_Sample4_FL4RA0R02GNIXM+ Y_Sample4_FL4RA0R02I3D2M+ X_Sample2_FL4RA0R01CRPLY+ Y_Sample4_FL4RA0R02FXPKG+ Y_Sample3_FMD86AS02G6LBM+ Y_Sample3_FMD86AS02JV8VK+ Y_Sample4_FL4RA0R02FQI6B+ X_Sample1_FMD86AS01EMWSQ+ Y_Sample3_FMD86AS02FNJ06+ X_Sample1_FMD86AS01DDKDR+ X_Sample1_FMD86AS01DF2DA+	1	1	194	G/A	A	G	12	Sample1_FMD86AS01DDK+	Sample2_FL4RA0R01CRP+	Sample3_FMD86AS02FK0+ Sample3_FMD86AS02G6L+ Sample3_FMD86AS02JV8+ Sample3_FMD86AS02FNJ+	Sample4_FL4RA0R02GIH+ Sample4_FL4RA0R02FUK+ Sample4_FL4RA0R02GNI+ Sample4_FL4RA0R02I3D+ Sample4_FL4RA0R02FXP+ Sample4_FL4RA0R02FQI+	A	A	G G G G	G G G G G G
211	SCL2Contig402	1031	42	Y_Sample4_FL4RA0R02GRARY- Y_Sample3_FMD86AS02JCJ9K- X_Sample1_FMD86AS01DBABC- Y_Sample3_FMD86AS02FLY7M- X_Sample2_FL4RA0R01BRKI0+ X_Sample2_FL4RA0R01EJFQB- Y_Sample4_FL4RA0R02I5PUS+ Y_Sample4_FL4RA0R02FNXO3+ X_Sample2_FL4RA0R01C643Z+ Y_Sample3_FMD86AS02JOV1K- Y_Sample4_FL4RA0R02GUXUV- X_Sample1_FMD86AS01ETF66+ Y_Sample3_FMD86AS02H0Q7V- Y_Sample3_FMD86AS02HM0YG- Y_Sample3_FMD86AS02JBZWX+ Y_Sample3…	7	1	173	T/C	C	T	4	Sample1_FMD86AS01DBA-	Sample2_FL4RA0R01BRK+	Sample3_FMD86AS02FLY-	Sample4_FL4RA0R02GRA-	C	C	T	T
212	SCL2Contig402	1031	42	Y_Sample4_FL4RA0R02GRARY- Y_Sample3_FMD86AS02JCJ9K- X_Sample1_FMD86AS01DBABC- Y_Sample3_FMD86AS02FLY7M- X_Sample2_FL4RA0R01BRKI0+ X_Sample2_FL4RA0R01EJFQB- Y_Sample4_FL4RA0R02I5PUS+ Y_Sample4_FL4RA0R02FNXO3+ X_Sample2_FL4RA0R01C643Z+ Y_Sample3_FMD86AS02JOV1K- Y_Sample4_FL4RA0R02GUXUV- X_Sample1_FMD86AS01ETF66+ Y_Sample3_FMD86AS02H0Q7V- Y_Sample3_FMD86AS02HM0YG- Y_Sample3_FMD86AS02JBZWX+ Y_Sample3…	7	2	272	A/G	A	G	4		Sample2_FL4RA0R01BRK+ Sample2_FL4RA0R01EJF-		Sample4_FL4RA0R02I5P+ Sample4_FL4RA0R02FNX+		A A		G G
213	SCL2Contig402	1031	42	Y_Sample4_FL4RA0R02GRARY- Y_Sample3_FMD86AS02JCJ9K- X_Sample1_FMD86AS01DBABC- Y_Sample3_FMD86AS02FLY7M- X_Sample2_FL4RA0R01BRKI0+ X_Sample2_FL4RA0R01EJFQB- Y_Sample4_FL4RA0R02I5PUS+ Y_Sample4_FL4RA0R02FNXO3+ X_Sample2_FL4RA0R01C643Z+ Y_Sample3_FMD86AS02JOV1K- Y_Sample4_FL4RA0R02GUXUV- X_Sample1_FMD86AS01ETF66+ Y_Sample3_FMD86AS02H0Q7V- Y_Sample3_FMD86AS02HM0YG- Y_Sample3_FMD86AS02JBZWX+ Y_Sample3…	7	3	505	C/T	C	T	9	Sample1_FMD86AS01ETF+	Sample2_FL4RA0R01C64+ Sample2_FL4RA0R01BVX+	Sample3_FMD86AS02JOV- Sample3_FMD86AS02H0Q- Sample3_FMD86AS02HM0- Sample3_FMD86AS02FUX+ Sample3_FMD86AS02HE0+	Sample4_FL4RA0R02GUX-	C	C C	T T T T T	T
214	SCL2Contig402	1031	42	Y_Sample4_FL4RA0R02GRARY- Y_Sample3_FMD86AS02JCJ9K- X_Sample1_FMD86AS01DBABC- Y_Sample3_FMD86AS02FLY7M- X_Sample2_FL4RA0R01BRKI0+ X_Sample2_FL4RA0R01EJFQB- Y_Sample4_FL4RA0R02I5PUS+ Y_Sample4_FL4RA0R02FNXO3+ X_Sample2_FL4RA0R01C643Z+ Y_Sample3_FMD86AS02JOV1K- Y_Sample4_FL4RA0R02GUXUV- X_Sample1_FMD86AS01ETF66+ Y_Sample3_FMD86AS02H0Q7V- Y_Sample3_FMD86AS02HM0YG- Y_Sample3_FMD86AS02JBZWX+ Y_Sample3…	7	4	536	A/G	A	G	13	Sample1_FMD86AS01ETF+	Sample2_FL4RA0R01C64+ Sample2_FL4RA0R01BVX+ Sample2_FL4RA0R01BES+	Sample3_FMD86AS02JOV- Sample3_FMD86AS02H0Q- Sample3_FMD86AS02HM0- Sample3_FMD86AS02FUX+ Sample3_FMD86AS02HE0+ Sample3_FMD86AS02H8J+	Sample4_FL4RA0R02GUX- Sample4_FL4RA0R02GEY- Sample4_FL4RA0R02I78+	A	A A A	G G G G G G	G G G
215	SCL2Contig402	1031	42	Y_Sample4_FL4RA0R02GRARY- Y_Sample3_FMD86AS02JCJ9K- X_Sample1_FMD86AS01DBABC- Y_Sample3_FMD86AS02FLY7M- X_Sample2_FL4RA0R01BRKI0+ X_Sample2_FL4RA0R01EJFQB- Y_Sample4_FL4RA0R02I5PUS+ Y_Sample4_FL4RA0R02FNXO3+ X_Sample2_FL4RA0R01C643Z+ Y_Sample3_FMD86AS02JOV1K- Y_Sample4_FL4RA0R02GUXUV- X_Sample1_FMD86AS01ETF66+ Y_Sample3_FMD86AS02H0Q7V- Y_Sample3_FMD86AS02HM0YG- Y_Sample3_FMD86AS02JBZWX+ Y_Sample3…	7	5	578	C/A	A	C	15	Sample1_FMD86AS01ETF+	Sample2_FL4RA0R01BVX+ Sample2_FL4RA0R01BES+	Sample3_FMD86AS02JOV- Sample3_FMD86AS02H0Q- Sample3_FMD86AS02HM0- Sample3_FMD86AS02FUX+ Sample3_FMD86AS02HE0+ Sample3_FMD86AS02H8J+ Sample3_FMD86AS02JBZ+ Sample3_FMD86AS02JTO+ Sample3_FMD86AS02JL1+ Sample3_FMD86AS02HUG+	Sample4_FL4RA0R02GEY- Sample4_FL4RA0R02I78+	A	A A	C C C C C C C C C C	C C
216	SCL2Contig402	1031	42	Y_Sample4_FL4RA0R02GRARY- Y_Sample3_FMD86AS02JCJ9K- X_Sample1_FMD86AS01DBABC- Y_Sample3_FMD86AS02FLY7M- X_Sample2_FL4RA0R01BRKI0+ X_Sample2_FL4RA0R01EJFQB- Y_Sample4_FL4RA0R02I5PUS+ Y_Sample4_FL4RA0R02FNXO3+ X_Sample2_FL4RA0R01C643Z+ Y_Sample3_FMD86AS02JOV1K- Y_Sample4_FL4RA0R02GUXUV- X_Sample1_FMD86AS01ETF66+ Y_Sample3_FMD86AS02H0Q7V- Y_Sample3_FMD86AS02HM0YG- Y_Sample3_FMD86AS02JBZWX+ Y_Sample3…	7	6	644	T/C	C	T	14		Sample2_FL4RA0R01BVX+ Sample2_FL4RA0R01BES+	Sample3_FMD86AS02JOV- Sample3_FMD86AS02H0Q- Sample3_FMD86AS02HM0- Sample3_FMD86AS02FUX+ Sample3_FMD86AS02HE0+ Sample3_FMD86AS02H8J+ Sample3_FMD86AS02JBZ+ Sample3_FMD86AS02JTO+ Sample3_FMD86AS02JL1+ Sample3_FMD86AS02HUG+	Sample4_FL4RA0R02GEY- Sample4_FL4RA0R02I78+		T T	T T T T T T T C T C	T T
217	SCL2Contig402	1031	42	Y_Sample4_FL4RA0R02GRARY- Y_Sample3_FMD86AS02JCJ9K- X_Sample1_FMD86AS01DBABC- Y_Sample3_FMD86AS02FLY7M- X_Sample2_FL4RA0R01BRKI0+ X_Sample2_FL4RA0R01EJFQB- Y_Sample4_FL4RA0R02I5PUS+ Y_Sample4_FL4RA0R02FNXO3+ X_Sample2_FL4RA0R01C643Z+ Y_Sample3_FMD86AS02JOV1K- Y_Sample4_FL4RA0R02GUXUV- X_Sample1_FMD86AS01ETF66+ Y_Sample3_FMD86AS02H0Q7V- Y_Sample3_FMD86AS02HM0YG- Y_Sample3_FMD86AS02JBZWX+ Y_Sample3…	7	7	656	A/G	G	A	13		Sample2_FL4RA0R01BVX+ Sample2_FL4RA0R01BES+	Sample3_FMD86AS02H0Q- Sample3_FMD86AS02HM0- Sample3_FMD86AS02FUX+ Sample3_FMD86AS02HE0+ Sample3_FMD86AS02H8J+ Sample3_FMD86AS02JBZ+ Sample3_FMD86AS02JTO+ Sample3_FMD86AS02JL1+ Sample3_FMD86AS02HUG+	Sample4_FL4RA0R02GEY- Sample4_FL4RA0R02I78+		N N	A N N N N G N G N	N N
218	SCL2Contig425	377	16	Y_Sample4_FL4RA0R02H8E7C+ X_Sample1_FMD86AS01DL3ER- Y_Sample4_FL4RA0R02FKNTA+ Y_Sample3_FMD86AS02IY08W+ Y_Sample4_FL4RA0R02FXYQU- X_Sample1_FMD86AS01DRQEO- X_Sample2_FL4RA0R01ANAY8+ X_Sample2_FL4RA0R01BDMEO+ X_Sample2_FL4RA0R01BA7BC+ X_Sample2_FL4RA0R01DUT3P- Y_Sample3_FMD86AS02IDR88+ Y_Sample4_FL4RA0R02HFBWZ+ X_Sample2_FL4RA0R01C2ESV+ Y_Sample3_FMD86AS02I4JLJ+ Y_Sample4_FL4RA0R02JRVV5- Y_Sample4…	1	1	224	G/A	A	G	12	Sample1_FMD86AS01DL3-	Sample2_FL4RA0R01ANA+ Sample2_FL4RA0R01BA7+ Sample2_FL4RA0R01DUT- Sample2_FL4RA0R01C2E+ Sample2_FL4RA0R01BDM+	Sample3_FMD86AS02IDR+ Sample3_FMD86AS02I4J+	Sample4_FL4RA0R02H8E+ Sample4_FL4RA0R02FXY- Sample4_FL4RA0R02HFB+ Sample4_FL4RA0R02JRV-	A	A A A A A	G G	G G G G
219	SCL2Contig457	120	9	Y_Sample4_FL4RA0R02I6JHI+ Y_Sample4_FL4RA0R02G4KBW+ X_Sample1_FMD86AS01CUDUA+ X_Sample1_FMD86AS01DJOQU+ X_Sample2_FL4RA0R01B26ES+ Y_Sample3_FMD86AS02GXJQ1+ Y_Sample3_FMD86AS02HKNK2+ X_Sample1_FMD86AS01B3CIC+ X_Sample1_FMD86AS01CRIKO+	2	1	24	A/G	G	A	9	Sample1_FMD86AS01CUD+ Sample1_FMD86AS01DJO+ Sample1_FMD86AS01B3C+ Sample1_FMD86AS01CRI+	Sample2_FL4RA0R01B26+	Sample3_FMD86AS02GXJ+ Sample3_FMD86AS02HKN+	Sample4_FL4RA0R02I6J+ Sample4_FL4RA0R02G4K+	A G G G	A	A A	A A
220	SCL2Contig457	120	9	Y_Sample4_FL4RA0R02I6JHI+ Y_Sample4_FL4RA0R02G4KBW+ X_Sample1_FMD86AS01CUDUA+ X_Sample1_FMD86AS01DJOQU+ X_Sample2_FL4RA0R01B26ES+ Y_Sample3_FMD86AS02GXJQ1+ Y_Sample3_FMD86AS02HKNK2+ X_Sample1_FMD86AS01B3CIC+ X_Sample1_FMD86AS01CRIKO+	2	2	88	A/C	C	A	9	Sample1_FMD86AS01CUD+ Sample1_FMD86AS01DJO+ Sample1_FMD86AS01B3C+ Sample1_FMD86AS01CRI+	Sample2_FL4RA0R01B26+	Sample3_FMD86AS02GXJ+ Sample3_FMD86AS02HKN+	Sample4_FL4RA0R02I6J+ Sample4_FL4RA0R02G4K+	C C C C	C	A A	A A
221	SCL2Contig475	448	14	Y_Sample4_FL4RA0R02IMNXV+ Y_Sample4_FL4RA0R02JU9AS+ Y_Sample4_FL4RA0R02GVY49+ Y_Sample4_FL4RA0R02IJICL- Y_Sample3_FMD86AS02IQZ5Z- Y_Sample4_FL4RA0R02IBF57+ Y_Sample4_FL4RA0R02GJ3YS+ Y_Sample4_FL4RA0R02JWKIA+ X_Sample2_FL4RA0R01A01EA+ X_Sample1_FMD86AS01EC80G+ X_Sample2_FL4RA0R01CGDTV+ X_Sample2_FL4RA0R01DLN5Y+ X_Sample2_FL4RA0R01BPLTN+ X_Sample2_FL4RA0R01C1IAZ+	1	1	293	T/C	C	T	11	Sample1_FMD86AS01EC8+	Sample2_FL4RA0R01A01+ Sample2_FL4RA0R01DLN+ Sample2_FL4RA0R01CGD+ Sample2_FL4RA0R01BPL+	Sample3_FMD86AS02IQZ-	Sample4_FL4RA0R02GVY+ Sample4_FL4RA0R02IJI- Sample4_FL4RA0R02IBF+ Sample4_FL4RA0R02GJ3+ Sample4_FL4RA0R02JWK+	C	C C C C	T	T T T T T
222	SCL2Contig486	567	10	Y_Sample4_FL4RA0R02IYWEU+ Y_Sample4_FL4RA0R02G84DW- Y_Sample3_FMD86AS02HU6OE+ X_Sample2_FL4RA0R01DSX94+ X_Sample2_FL4RA0R01ADRG1- Y_Sample3_FMD86AS02FQKH6- X_Sample2_FL4RA0R01AOU5E+ Y_Sample4_FL4RA0R02HG74R+ Y_Sample4_FL4RA0R02IHCWY+ Y_Sample4_FL4RA0R02IHMRL+	3	1	280	A/G	G	A	4		Sample2_FL4RA0R01DSX+ Sample2_FL4RA0R01ADR-	Sample3_FMD86AS02HU6+	Sample4_FL4RA0R02G84-		G G	A	A
223	SCL2Contig486	567	10	Y_Sample4_FL4RA0R02IYWEU+ Y_Sample4_FL4RA0R02G84DW- Y_Sample3_FMD86AS02HU6OE+ X_Sample2_FL4RA0R01DSX94+ X_Sample2_FL4RA0R01ADRG1- Y_Sample3_FMD86AS02FQKH6- X_Sample2_FL4RA0R01AOU5E+ Y_Sample4_FL4RA0R02HG74R+ Y_Sample4_FL4RA0R02IHCWY+ Y_Sample4_FL4RA0R02IHMRL+	3	2	290	A/G	G	A	4		Sample2_FL4RA0R01DSX+ Sample2_FL4RA0R01ADR-	Sample3_FMD86AS02HU6+	Sample4_FL4RA0R02G84-		G G	A	A
224	SCL2Contig486	567	10	Y_Sample4_FL4RA0R02IYWEU+ Y_Sample4_FL4RA0R02G84DW- Y_Sample3_FMD86AS02HU6OE+ X_Sample2_FL4RA0R01DSX94+ X_Sample2_FL4RA0R01ADRG1- Y_Sample3_FMD86AS02FQKH6- X_Sample2_FL4RA0R01AOU5E+ Y_Sample4_FL4RA0R02HG74R+ Y_Sample4_FL4RA0R02IHCWY+ Y_Sample4_FL4RA0R02IHMRL+	3	3	370	T/C	T	C	7		Sample2_FL4RA0R01DSX+ Sample2_FL4RA0R01ADR- Sample2_FL4RA0R01AOU+	Sample3_FMD86AS02FQK-	Sample4_FL4RA0R02HG7+ Sample4_FL4RA0R02IHC+ Sample4_FL4RA0R02IHM+		T T T	T	C C T
225	SCL2Contig507	1057	80	Y_Sample4_FL4RA0R02JOFZT- Y_Sample4_FL4RA0R02GZZXW- X_Sample2_FL4RA0R01BI80P+ Y_Sample3_FMD86AS02FR7RF+ Y_Sample4_FL4RA0R02FRL0V+ Y_Sample3_FMD86AS02FL225- X_Sample2_FL4RA0R01ESUG8+ X_Sample2_FL4RA0R01A037L+ X_Sample2_FL4RA0R01EG3LU+ X_Sample2_FL4RA0R01AMLHE+ X_Sample2_FL4RA0R01AYIYU+ Y_Sample4_FL4RA0R02IN51T+ Y_Sample4_FL4RA0R02FULHS+ Y_Sample4_FL4RA0R02FT5XD- Y_Sample4_FL4RA0R02IHD00- Y_Sample4…	3	1	548	A/G	G	A	21		Sample2_FL4RA0R01DE1+ Sample2_FL4RA0R01BT6+ Sample2_FL4RA0R01D64- Sample2_FL4RA0R01EI2+ Sample2_FL4RA0R01D7N+ Sample2_FL4RA0R01EWB+ Sample2_FL4RA0R01AK3+ Sample2_FL4RA0R01DRE+ Sample2_FL4RA0R01CRQ- Sample2_FL4RA0R01AOD+ Sample2_FL4RA0R01DD8+		Sample4_FL4RA0R02F7N+ Sample4_FL4RA0R02FYE+ Sample4_FL4RA0R02II9- Sample4_FL4RA0R02HIZ+ Sample4_FL4RA0R02HKB+ Sample4_FL4RA0R02I5P- Sample4_FL4RA0R02J20+ Sample4_FL4RA0R02F53+ Sample4_FL4RA0R02I7S+ Sample4_FL4RA0R02GRK+		A A A A A A A A A G G		A A A A A A A A A A
226	SCL2Contig507	1057	80	Y_Sample4_FL4RA0R02JOFZT- Y_Sample4_FL4RA0R02GZZXW- X_Sample2_FL4RA0R01BI80P+ Y_Sample3_FMD86AS02FR7RF+ Y_Sample4_FL4RA0R02FRL0V+ Y_Sample3_FMD86AS02FL225- X_Sample2_FL4RA0R01ESUG8+ X_Sample2_FL4RA0R01A037L+ X_Sample2_FL4RA0R01EG3LU+ X_Sample2_FL4RA0R01AMLHE+ X_Sample2_FL4RA0R01AYIYU+ Y_Sample4_FL4RA0R02IN51T+ Y_Sample4_FL4RA0R02FULHS+ Y_Sample4_FL4RA0R02FT5XD- Y_Sample4_FL4RA0R02IHD00- Y_Sample4…	3	2	689	A/G	G	A	31	Sample1_FMD86AS01AFE+ Sample1_FMD86AS01C7G-	Sample2_FL4RA0R01CRQ- Sample2_FL4RA0R01AOD+ Sample2_FL4RA0R01DD8+ Sample2_FL4RA0R01CY7+ Sample2_FL4RA0R01D69+ Sample2_FL4RA0R01AZP- Sample2_FL4RA0R01DMU+ Sample2_FL4RA0R01D0Y+ Sample2_FL4RA0R01BW5+ Sample2_FL4RA0R01BSW+ Sample2_FL4RA0R01CAX- Sample2_FL4RA0R01DJA-	Sample3_FMD86AS02FKD+ Sample3_FMD86AS02JIT- Sample3_FMD86AS02IY1+	Sample4_FL4RA0R02HKB+ Sample4_FL4RA0R02J20+ Sample4_FL4RA0R02F53+ Sample4_FL4RA0R02I7S+ Sample4_FL4RA0R02GRK+ Sample4_FL4RA0R02FVD+ Sample4_FL4RA0R02FS0+ Sample4_FL4RA0R02HLX+ Sample4_FL4RA0R02JIY+ Sample4_FL4RA0R02FOD+ Sample4_FL4RA0R02GZM+ Sample4_FL4RA0R02GYS+ Sample4_FL4RA0R02IKS+ Sample4_FL4RA0R02GVA+	A A	A A A A A A A A A A A A	A A A	A A G G A A A A A A A A A A
227	SCL2Contig507	1057	80	Y_Sample4_FL4RA0R02JOFZT- Y_Sample4_FL4RA0R02GZZXW- X_Sample2_FL4RA0R01BI80P+ Y_Sample3_FMD86AS02FR7RF+ Y_Sample4_FL4RA0R02FRL0V+ Y_Sample3_FMD86AS02FL225- X_Sample2_FL4RA0R01ESUG8+ X_Sample2_FL4RA0R01A037L+ X_Sample2_FL4RA0R01EG3LU+ X_Sample2_FL4RA0R01AMLHE+ X_Sample2_FL4RA0R01AYIYU+ Y_Sample4_FL4RA0R02IN51T+ Y_Sample4_FL4RA0R02FULHS+ Y_Sample4_FL4RA0R02FT5XD- Y_Sample4_FL4RA0R02IHD00- Y_Sample4…	3	3	774	C/A	A	C	34	Sample1_FMD86AS01AFE+ Sample1_FMD86AS01C7G- Sample1_FMD86AS01AUD+ Sample1_FMD86AS01AL2+	Sample2_FL4RA0R01CY7+ Sample2_FL4RA0R01DMU+ Sample2_FL4RA0R01D0Y+ Sample2_FL4RA0R01BW5+ Sample2_FL4RA0R01BSW+ Sample2_FL4RA0R01CAX- Sample2_FL4RA0R01A13+ Sample2_FL4RA0R01DJA- Sample2_FL4RA0R01CJW+	Sample3_FMD86AS02FKD+ Sample3_FMD86AS02JIT- Sample3_FMD86AS02IY1+ Sample3_FMD86AS02FK6+	Sample4_FL4RA0R02GRK+ Sample4_FL4RA0R02FVD+ Sample4_FL4RA0R02FS0+ Sample4_FL4RA0R02HLX+ Sample4_FL4RA0R02JIY+ Sample4_FL4RA0R02FOD+ Sample4_FL4RA0R02GZM+ Sample4_FL4RA0R02GYS+ Sample4_FL4RA0R02IKS+ Sample4_FL4RA0R02GVA+ Sample4_FL4RA0R02GAE+ Sample4_FL4RA0R02F94+ Sample4_FL4RA0R02F4X+ Sample4_FL4RA0R02GAJ+ Sample4_FL4RA0R02HA5+ Sample4_FL4RA0R02HL1+ Sample4_FL4RA0R02JIG+	A A A A	A A A A A A A A A	C C C C	C C C C C C C C C C C C C C C C C
228	SCL2Contig515	540	38	Y_Sample4_FL4RA0R02JYOGW- X_Sample2_FL4RA0R01ALIET- Y_Sample4_FL4RA0R02JABVR+ X_Sample2_FL4RA0R01ADSCT+ X_Sample2_FL4RA0R01ASXXO+ Y_Sample4_FL4RA0R02IPWR9- Y_Sample4_FL4RA0R02HRHBY+ X_Sample2_FL4RA0R01CCR7J+ X_Sample2_FL4RA0R01B3SA9+ X_Sample2_FL4RA0R01CDQJO+ X_Sample2_FL4RA0R01BQ6JQ+ X_Sample2_FL4RA0R01CFY5L+ Y_Sample3_FMD86AS02IBG4K+ Y_Sample4_FL4RA0R02I6W8D+ X_Sample2_FL4RA0R01AD41P+ Y_Sample3…	2	1	239	C/T	C	T	22	Sample1_FMD86AS01DG7+ Sample1_FMD86AS01DBM+	Sample2_FL4RA0R01ALI- Sample2_FL4RA0R01ADS+ Sample2_FL4RA0R01ASX+ Sample2_FL4RA0R01CCR+ Sample2_FL4RA0R01B3S+ Sample2_FL4RA0R01CDQ+ Sample2_FL4RA0R01BQ6+ Sample2_FL4RA0R01CFY+ Sample2_FL4RA0R01AD4+ Sample2_FL4RA0R01AGW+ Sample2_FL4RA0R01D6F+ Sample2_FL4RA0R01DMY+	Sample3_FMD86AS02IBG+ Sample3_FMD86AS02HVA+ Sample3_FMD86AS02H3K+ Sample3_FMD86AS02F8C+	Sample4_FL4RA0R02JAB+ Sample4_FL4RA0R02IPW- Sample4_FL4RA0R02I6W+ Sample4_FL4RA0R02IQM+	C C	C C C T T T T T C C C C	C C C C	C C C C
229	SCL2Contig515	540	38	Y_Sample4_FL4RA0R02JYOGW- X_Sample2_FL4RA0R01ALIET- Y_Sample4_FL4RA0R02JABVR+ X_Sample2_FL4RA0R01ADSCT+ X_Sample2_FL4RA0R01ASXXO+ Y_Sample4_FL4RA0R02IPWR9- Y_Sample4_FL4RA0R02HRHBY+ X_Sample2_FL4RA0R01CCR7J+ X_Sample2_FL4RA0R01B3SA9+ X_Sample2_FL4RA0R01CDQJO+ X_Sample2_FL4RA0R01BQ6JQ+ X_Sample2_FL4RA0R01CFY5L+ Y_Sample3_FMD86AS02IBG4K+ Y_Sample4_FL4RA0R02I6W8D+ X_Sample2_FL4RA0R01AD41P+ Y_Sample3…	2	2	495	T/C	C	T	5	Sample1_FMD86AS01EO4+ Sample1_FMD86AS01EEY+			Sample4_FL4RA0R02JWO+ Sample4_FL4RA0R02JGE+ Sample4_FL4RA0R02FUK+	C C			T T T
230	SCL3Contig3	1288	157	X_Sample1_FMD86AS01A55SZ+ Y_Sample3_FMD86AS02FMD6K- Y_Sample3_FMD86AS02G0GF4+ X_Sample1_FMD86AS01A57EX+ Y_Sample4_FL4RA0R02IOODZ+ Y_Sample3_FMD86AS02IA447+ Y_Sample4_FL4RA0R02JK964+ Y_Sample3_FMD86AS02HVX72+ Y_Sample4_FL4RA0R02IYTJB- Y_Sample3_FMD86AS02IQ1T5- Y_Sample4_FL4RA0R02G4C8H+ X_Sample2_FL4RA0R01BBSKJ- Y_Sample4_FL4RA0R02HSF9C- Y_Sample4_FL4RA0R02F24G4+ Y_Sample4_FL4RA0R02GIQO6- Y_Sample4…	4	1	634	C/T	T	C	43	Sample1_FMD86AS01EJY-	Sample2_FL4RA0R01B6I+ Sample2_FL4RA0R01BCY+ Sample2_FL4RA0R01AU2+	Sample3_FMD86AS02I3P+ Sample3_FMD86AS02JM8+ Sample3_FMD86AS02JOB- Sample3_FMD86AS02HS2+ Sample3_FMD86AS02FGZ+ Sample3_FMD86AS02ITL+ Sample3_FMD86AS02G13- Sample3_FMD86AS02JJS- Sample3_FMD86AS02JSI+ Sample3_FMD86AS02GSK+ Sample3_FMD86AS02FUP+ Sample3_FMD86AS02GGD- Sample3_FMD86AS02I1J+ Sample3_FMD86AS02IOR+ Sample3_FMD86AS02GF4- Sample3_FMD86AS02F9U+ Sample3_FMD86AS02I58+ Sample3_FMD86AS02IMG- Sam…	Sample4_FL4RA0R02FYY- Sample4_FL4RA0R02F86- Sample4_FL4RA0R02JYQ+ Sample4_FL4RA0R02I82- Sample4_FL4RA0R02JF3+ Sample4_FL4RA0R02JKJ+ Sample4_FL4RA0R02F69- Sample4_FL4RA0R02FJO+ Sample4_FL4RA0R02H17- Sample4_FL4RA0R02IBA+ Sample4_FL4RA0R02FPT- Sample4_FL4RA0R02H0F- Sample4_FL4RA0R02F8T- Sample4_FL4RA0R02JI6- Sample4_FL4RA0R02JBJ+ Sample4_FL4RA0R02F4P+ Sample4_FL4RA0R02F3C+	C	C C C	C C C C C C C C C C C C C C C C C C T C C T	C C C C C C C C C C C C C C C C C
231	SCL3Contig3	1288	157	X_Sample1_FMD86AS01A55SZ+ Y_Sample3_FMD86AS02FMD6K- Y_Sample3_FMD86AS02G0GF4+ X_Sample1_FMD86AS01A57EX+ Y_Sample4_FL4RA0R02IOODZ+ Y_Sample3_FMD86AS02IA447+ Y_Sample4_FL4RA0R02JK964+ Y_Sample3_FMD86AS02HVX72+ Y_Sample4_FL4RA0R02IYTJB- Y_Sample3_FMD86AS02IQ1T5- Y_Sample4_FL4RA0R02G4C8H+ X_Sample2_FL4RA0R01BBSKJ- Y_Sample4_FL4RA0R02HSF9C- Y_Sample4_FL4RA0R02F24G4+ Y_Sample4_FL4RA0R02GIQO6- Y_Sample4…	4	2	894	A/G	G	A	44	Sample1_FMD86AS01DSZ+ Sample1_FMD86AS01EJX+ Sample1_FMD86AS01DYM+ Sample1_FMD86AS01ETN+ Sample1_FMD86AS01D3E+ Sample1_FMD86AS01EI5+ Sample1_FMD86AS01BAQ+ Sample1_FMD86AS01CTF+ Sample1_FMD86AS01CG3- Sample1_FMD86AS01EG1+	Sample2_FL4RA0R01A05- Sample2_FL4RA0R01B88+ Sample2_FL4RA0R01DRT+ Sample2_FL4RA0R01ADR+ Sample2_FL4RA0R01CBT+	Sample3_FMD86AS02GZB+ Sample3_FMD86AS02JZK+ Sample3_FMD86AS02JMW+ Sample3_FMD86AS02IJ3- Sample3_FMD86AS02HYU+ Sample3_FMD86AS02FZ4+ Sample3_FMD86AS02GEA+ Sample3_FMD86AS02HJH+ Sample3_FMD86AS02GNS+	Sample4_FL4RA0R02H24+ Sample4_FL4RA0R02G22- Sample4_FL4RA0R02GKP- Sample4_FL4RA0R02INE+ Sample4_FL4RA0R02GB4- Sample4_FL4RA0R02GFS+ Sample4_FL4RA0R02IWQ- Sample4_FL4RA0R02JRI+ Sample4_FL4RA0R02JMO+ Sample4_FL4RA0R02JBG- Sample4_FL4RA0R02GA2+ Sample4_FL4RA0R02IAL+ Sample4_FL4RA0R02JUT+ Sample4_FL4RA0R02JB9+ Sample4_FL4RA0R02IUM+ Sample4_FL4RA0R02HDM+ Sample4_FL4RA0R02GSG+ Sample4_FL4RA0R02HGM+ Sam…	A A A A A A A A A A	A A A A A	A A A A A A A A A	A A A A A A A A A A G G G A A A A A A A
232	SCL3Contig3	1288	157	X_Sample1_FMD86AS01A55SZ+ Y_Sample3_FMD86AS02FMD6K- Y_Sample3_FMD86AS02G0GF4+ X_Sample1_FMD86AS01A57EX+ Y_Sample4_FL4RA0R02IOODZ+ Y_Sample3_FMD86AS02IA447+ Y_Sample4_FL4RA0R02JK964+ Y_Sample3_FMD86AS02HVX72+ Y_Sample4_FL4RA0R02IYTJB- Y_Sample3_FMD86AS02IQ1T5- Y_Sample4_FL4RA0R02G4C8H+ X_Sample2_FL4RA0R01BBSKJ- Y_Sample4_FL4RA0R02HSF9C- Y_Sample4_FL4RA0R02F24G4+ Y_Sample4_FL4RA0R02GIQO6- Y_Sample4…	4	3	973	T/A	A	T	38	Sample1_FMD86AS01DYM+ Sample1_FMD86AS01D3E+ Sample1_FMD86AS01EI5+ Sample1_FMD86AS01BAQ+ Sample1_FMD86AS01CTF+ Sample1_FMD86AS01CG3- Sample1_FMD86AS01EG1+ Sample1_FMD86AS01A6T+ Sample1_FMD86AS01D3X- Sample1_FMD86AS01DVA- Sample1_FMD86AS01DVS- Sample1_FMD86AS01AUX+ Sample1_FMD86AS01EPV+ Sample1_FMD86AS01AK8- Sample1_FMD86AS01DTT+ Sample1_FMD86AS01A4M-	Sample2_FL4RA0R01DRT+ Sample2_FL4RA0R01ADR+ Sample2_FL4RA0R01CBT+	Sample3_FMD86AS02JMW+ Sample3_FMD86AS02HYU+ Sample3_FMD86AS02FZ4+ Sample3_FMD86AS02GEA+ Sample3_FMD86AS02HJH+ Sample3_FMD86AS02GNS+	Sample4_FL4RA0R02JMO+ Sample4_FL4RA0R02JBG- Sample4_FL4RA0R02IUM+ Sample4_FL4RA0R02HDM+ Sample4_FL4RA0R02GSG+ Sample4_FL4RA0R02HGM+ Sample4_FL4RA0R02IFI+ Sample4_FL4RA0R02FSR+ Sample4_FL4RA0R02ICW+ Sample4_FL4RA0R02IPH+ Sample4_FL4RA0R02FJN+ Sample4_FL4RA0R02G1N- Sample4_FL4RA0R02GY8+	T T T T T T T T T T T T T T A A	T T T	T T T T T T	T T T T T T T T T T T T T
233	SCL3Contig3	1288	157	X_Sample1_FMD86AS01A55SZ+ Y_Sample3_FMD86AS02FMD6K- Y_Sample3_FMD86AS02G0GF4+ X_Sample1_FMD86AS01A57EX+ Y_Sample4_FL4RA0R02IOODZ+ Y_Sample3_FMD86AS02IA447+ Y_Sample4_FL4RA0R02JK964+ Y_Sample3_FMD86AS02HVX72+ Y_Sample4_FL4RA0R02IYTJB- Y_Sample3_FMD86AS02IQ1T5- Y_Sample4_FL4RA0R02G4C8H+ X_Sample2_FL4RA0R01BBSKJ- Y_Sample4_FL4RA0R02HSF9C- Y_Sample4_FL4RA0R02F24G4+ Y_Sample4_FL4RA0R02GIQO6- Y_Sample4…	4	4	1119	G/T	T	G	18	Sample1_FMD86AS01D3X- Sample1_FMD86AS01DVA- Sample1_FMD86AS01DVS- Sample1_FMD86AS01A4M- Sample1_FMD86AS01BUP+ Sample1_FMD86AS01DLT- Sample1_FMD86AS01C2S+ Sample1_FMD86AS01BHK+		Sample3_FMD86AS02F9A+ Sample3_FMD86AS02JJ2+ Sample3_FMD86AS02G4T+	Sample4_FL4RA0R02GSG+ Sample4_FL4RA0R02IFI+ Sample4_FL4RA0R02IPH+ Sample4_FL4RA0R02GY8+ Sample4_FL4RA0R02GN5+ Sample4_FL4RA0R02HPU+ Sample4_FL4RA0R02HUX+	T T T T T T T T		G G G	G G G G G G G
234	SCL3Contig6	380	35	X_Sample1_FMD86AS01A9JRW+ Y_Sample3_FMD86AS02F1BZM+ Y_Sample3_FMD86AS02J1HK2+ Y_Sample3_FMD86AS02GZL1E- X_Sample1_FMD86AS01D4DGZ+ X_Sample1_FMD86AS01CEGK0+ Y_Sample4_FL4RA0R02GXPDK+ Y_Sample3_FMD86AS02GI581- Y_Sample3_FMD86AS02GGRRO+ Y_Sample4_FL4RA0R02JEEMO+ Y_Sample3_FMD86AS02HFRL2+ Y_Sample3_FMD86AS02IS5TZ+ Y_Sample3_FMD86AS02H92R1+ Y_Sample3_FMD86AS02GSGGL- Y_Sample3_FMD86AS02GU2YD- Y_Sample3…	4	1	195	A/C	A	C	22	Sample1_FMD86AS01A9J+ Sample1_FMD86AS01D4D+ Sample1_FMD86AS01CEG+ Sample1_FMD86AS01BEM+ Sample1_FMD86AS01DWL+		Sample3_FMD86AS02F1B+ Sample3_FMD86AS02J1H+ Sample3_FMD86AS02GZL- Sample3_FMD86AS02GI5- Sample3_FMD86AS02GGR+ Sample3_FMD86AS02IS5+ Sample3_FMD86AS02HFR+ Sample3_FMD86AS02H92+ Sample3_FMD86AS02GSG- Sample3_FMD86AS02GU2- Sample3_FMD86AS02G5D- Sample3_FMD86AS02JH1+ Sample3_FMD86AS02IK0+ Sample3_FMD86AS02IIT+ Sample3_FMD86AS02HQU-	Sample4_FL4RA0R02GXP+ Sample4_FL4RA0R02JEE+	A A A A A		C C C C C C C C C C C C C C C	C C
235	SCL3Contig6	380	35	X_Sample1_FMD86AS01A9JRW+ Y_Sample3_FMD86AS02F1BZM+ Y_Sample3_FMD86AS02J1HK2+ Y_Sample3_FMD86AS02GZL1E- X_Sample1_FMD86AS01D4DGZ+ X_Sample1_FMD86AS01CEGK0+ Y_Sample4_FL4RA0R02GXPDK+ Y_Sample3_FMD86AS02GI581- Y_Sample3_FMD86AS02GGRRO+ Y_Sample4_FL4RA0R02JEEMO+ Y_Sample3_FMD86AS02HFRL2+ Y_Sample3_FMD86AS02IS5TZ+ Y_Sample3_FMD86AS02H92R1+ Y_Sample3_FMD86AS02GSGGL- Y_Sample3_FMD86AS02GU2YD- Y_Sample3…	4	2	258	T/C	C	T	26	Sample1_FMD86AS01BEM+ Sample1_FMD86AS01DWL+ Sample1_FMD86AS01B6S+ Sample1_FMD86AS01CET+ Sample1_FMD86AS01CS4+ Sample1_FMD86AS01CTQ- Sample1_FMD86AS01BIF+ Sample1_FMD86AS01D6I+		Sample3_FMD86AS02GZL- Sample3_FMD86AS02GI5- Sample3_FMD86AS02GGR+ Sample3_FMD86AS02IS5+ Sample3_FMD86AS02H92+ Sample3_FMD86AS02GSG- Sample3_FMD86AS02GU2- Sample3_FMD86AS02G5D- Sample3_FMD86AS02JH1+ Sample3_FMD86AS02IK0+ Sample3_FMD86AS02IIT+ Sample3_FMD86AS02HDU- Sample3_FMD86AS02I8G+ Sample3_FMD86AS02HQU- Sample3_FMD86AS02FW0+ Sample3_FMD86AS02G80+ Sample3_FMD86AS02JEJ+	Sample4_FL4RA0R02GXP+	C C C C C C C C		T T T T T T T T T T T T T T T T T	T
236	SCL3Contig6	380	35	X_Sample1_FMD86AS01A9JRW+ Y_Sample3_FMD86AS02F1BZM+ Y_Sample3_FMD86AS02J1HK2+ Y_Sample3_FMD86AS02GZL1E- X_Sample1_FMD86AS01D4DGZ+ X_Sample1_FMD86AS01CEGK0+ Y_Sample4_FL4RA0R02GXPDK+ Y_Sample3_FMD86AS02GI581- Y_Sample3_FMD86AS02GGRRO+ Y_Sample4_FL4RA0R02JEEMO+ Y_Sample3_FMD86AS02HFRL2+ Y_Sample3_FMD86AS02IS5TZ+ Y_Sample3_FMD86AS02H92R1+ Y_Sample3_FMD86AS02GSGGL- Y_Sample3_FMD86AS02GU2YD- Y_Sample3…	4	3	306	G/A	A	G	25	Sample1_FMD86AS01BEM+ Sample1_FMD86AS01DWL+ Sample1_FMD86AS01B6S+ Sample1_FMD86AS01CET+ Sample1_FMD86AS01CS4+ Sample1_FMD86AS01CTQ- Sample1_FMD86AS01BIF+ Sample1_FMD86AS01D6I+		Sample3_FMD86AS02GGR+ Sample3_FMD86AS02IS5+ Sample3_FMD86AS02H92+ Sample3_FMD86AS02GSG- Sample3_FMD86AS02GU2- Sample3_FMD86AS02G5D- Sample3_FMD86AS02JH1+ Sample3_FMD86AS02IK0+ Sample3_FMD86AS02IIT+ Sample3_FMD86AS02HDU- Sample3_FMD86AS02I8G+ Sample3_FMD86AS02HQU- Sample3_FMD86AS02FW0+ Sample3_FMD86AS02G80+ Sample3_FMD86AS02JEJ+ Sample3_FMD86AS02GXK+ Sample3_FMD86AS02HRX+		A A A A A A A A		G G G G G G G G G G G G G G G G G
237	SCL3Contig6	380	35	X_Sample1_FMD86AS01A9JRW+ Y_Sample3_FMD86AS02F1BZM+ Y_Sample3_FMD86AS02J1HK2+ Y_Sample3_FMD86AS02GZL1E- X_Sample1_FMD86AS01D4DGZ+ X_Sample1_FMD86AS01CEGK0+ Y_Sample4_FL4RA0R02GXPDK+ Y_Sample3_FMD86AS02GI581- Y_Sample3_FMD86AS02GGRRO+ Y_Sample4_FL4RA0R02JEEMO+ Y_Sample3_FMD86AS02HFRL2+ Y_Sample3_FMD86AS02IS5TZ+ Y_Sample3_FMD86AS02H92R1+ Y_Sample3_FMD86AS02GSGGL- Y_Sample3_FMD86AS02GU2YD- Y_Sample3…	4	4	343	A/G	G	A	11	Sample1_FMD86AS01BEM+ Sample1_FMD86AS01B6S+ Sample1_FMD86AS01BIF+ Sample1_FMD86AS01D6I+		Sample3_FMD86AS02GSG- Sample3_FMD86AS02GU2- Sample3_FMD86AS02G5D- Sample3_FMD86AS02IIT+ Sample3_FMD86AS02JEJ+ Sample3_FMD86AS02GXK+ Sample3_FMD86AS02HRX+		A A A A		A A A A A G G
238	SCL3Contig19	578	20	X_Sample1_FMD86AS01BFY7Z+ X_Sample2_FL4RA0R01BR9XK- Y_Sample4_FL4RA0R02GKO15+ Y_Sample4_FL4RA0R02GVZW9+ Y_Sample4_FL4RA0R02HDG9M+ X_Sample2_FL4RA0R01CWTEH- X_Sample2_FL4RA0R01DUFUB- X_Sample2_FL4RA0R01CB8RY- Y_Sample3_FMD86AS02GBNFF+ Y_Sample4_FL4RA0R02JNF9D+ Y_Sample4_FL4RA0R02G0TRW- Y_Sample3_FMD86AS02FQO5K- X_Sample2_FL4RA0R01EFRE3- Y_Sample4_FL4RA0R02IA5AL+ Y_Sample4_FL4RA0R02IIZHV+ Y_Sample4…	1	1	198	A/T	A	T	4	Sample1_FMD86AS01BFY+	Sample2_FL4RA0R01BR9-		Sample4_FL4RA0R02GKO+ Sample4_FL4RA0R02GVZ+	A	A		T T
239	SCL3Contig24	493	81	X_Sample1_FMD86AS01BPUPU- Y_Sample3_FMD86AS02JLD59+ X_Sample2_FL4RA0R01AW8WE+ Y_Sample4_FL4RA0R02IV4QU- Y_Sample3_FMD86AS02H0O4L+ X_Sample1_FMD86AS01DXFC4+ Y_Sample3_FMD86AS02IVFK0- X_Sample1_FMD86AS01EWL5E+ Y_Sample3_FMD86AS02F09PK+ Y_Sample3_FMD86AS02I4EMV+ Y_Sample3_FMD86AS02HVCKF+ Y_Sample3_FMD86AS02IY9K5+ Y_Sample3_FMD86AS02I9I4X+ X_Sample1_FMD86AS01ECV6Y+ Y_Sample3_FMD86AS02J1I1I+ Y_Sample3…	2	1	88	A/G	A	G	10	Sample1_FMD86AS01BPU-	Sample2_FL4RA0R01AW8+	Sample3_FMD86AS02JLD+ Sample3_FMD86AS02H0O+ Sample3_FMD86AS02F09+ Sample3_FMD86AS02I4E+ Sample3_FMD86AS02HVC+ Sample3_FMD86AS02IY9+ Sample3_FMD86AS02I9I+	Sample4_FL4RA0R02IV4-	A	A	G G G G G G G	G
240	SCL3Contig24	493	81	X_Sample1_FMD86AS01BPUPU- Y_Sample3_FMD86AS02JLD59+ X_Sample2_FL4RA0R01AW8WE+ Y_Sample4_FL4RA0R02IV4QU- Y_Sample3_FMD86AS02H0O4L+ X_Sample1_FMD86AS01DXFC4+ Y_Sample3_FMD86AS02IVFK0- X_Sample1_FMD86AS01EWL5E+ Y_Sample3_FMD86AS02F09PK+ Y_Sample3_FMD86AS02I4EMV+ Y_Sample3_FMD86AS02HVCKF+ Y_Sample3_FMD86AS02IY9K5+ Y_Sample3_FMD86AS02I9I4X+ X_Sample1_FMD86AS01ECV6Y+ Y_Sample3_FMD86AS02J1I1I+ Y_Sample3…	2	2	237	T/C	T	C	47	Sample1_FMD86AS01DXF+ Sample1_FMD86AS01EWL+ Sample1_FMD86AS01ECV+ Sample1_FMD86AS01B4V+ Sample1_FMD86AS01BUI- Sample1_FMD86AS01CWU+ Sample1_FMD86AS01ELH+ Sample1_FMD86AS01BP0+ Sample1_FMD86AS01D1T+ Sample1_FMD86AS01DHB+ Sample1_FMD86AS01CYT+ Sample1_FMD86AS01CJ7+ Sample1_FMD86AS01CNZ+ Sample1_FMD86AS01EPE+	Sample2_FL4RA0R01AW8+	Sample3_FMD86AS02H0O+ Sample3_FMD86AS02IVF- Sample3_FMD86AS02F09+ Sample3_FMD86AS02I4E+ Sample3_FMD86AS02HVC+ Sample3_FMD86AS02I9I+ Sample3_FMD86AS02J1I+ Sample3_FMD86AS02H3V+ Sample3_FMD86AS02JX8+ Sample3_FMD86AS02I5P+ Sample3_FMD86AS02HQH- Sample3_FMD86AS02G5H+ Sample3_FMD86AS02G0D+ Sample3_FMD86AS02HYY+ Sample3_FMD86AS02HQ1+ Sample3_FMD86AS02JBX+ Sample3_FMD86AS02IPP+ Sample3_FMD86AS02IBO- Sam…	Sample4_FL4RA0R02IV4- Sample4_FL4RA0R02F60- Sample4_FL4RA0R02HSV+ Sample4_FL4RA0R02F1P+ Sample4_FL4RA0R02JA3+ Sample4_FL4RA0R02JTA+ Sample4_FL4RA0R02H6H+ Sample4_FL4RA0R02G8N+ Sample4_FL4RA0R02GG9+ Sample4_FL4RA0R02JK2+	T T T T T T T T T T T T T T	T	T T T T T T T T T T T T T T T T T T T T T T	T T T C C T T T T T
241	SCL3Contig37	312	16	X_Sample1_FMD86AS01CAK0H+ X_Sample1_FMD86AS01EV2HE+ X_Sample1_FMD86AS01CGO5O+ X_Sample2_FL4RA0R01A2EIB+ X_Sample2_FL4RA0R01CIJYH+ X_Sample2_FL4RA0R01DB0QA+ X_Sample2_FL4RA0R01DJS6A+ X_Sample2_FL4RA0R01D6MRZ+ Y_Sample3_FMD86AS02H9VPY+ Y_Sample4_FL4RA0R02H2FBM+ Y_Sample4_FL4RA0R02JKPKA+ X_Sample1_FMD86AS01APQEP+ X_Sample1_FMD86AS01D6J9M+ X_Sample1_FMD86AS01CEI11+ X_Sample2_FL4RA0R01C105T- X_Sample1…	2	1	155	G/A	G	A	12	Sample1_FMD86AS01CAK+ Sample1_FMD86AS01EV2+ Sample1_FMD86AS01CGO+ Sample1_FMD86AS01APQ+ Sample1_FMD86AS01BLN+	Sample2_FL4RA0R01A2E+ Sample2_FL4RA0R01CIJ+ Sample2_FL4RA0R01DB0+ Sample2_FL4RA0R01DJS+ Sample2_FL4RA0R01D6M+		Sample4_FL4RA0R02H2F+ Sample4_FL4RA0R02JKP+	G G G G G	G G G G G		A A
242	SCL3Contig37	312	16	X_Sample1_FMD86AS01CAK0H+ X_Sample1_FMD86AS01EV2HE+ X_Sample1_FMD86AS01CGO5O+ X_Sample2_FL4RA0R01A2EIB+ X_Sample2_FL4RA0R01CIJYH+ X_Sample2_FL4RA0R01DB0QA+ X_Sample2_FL4RA0R01DJS6A+ X_Sample2_FL4RA0R01D6MRZ+ Y_Sample3_FMD86AS02H9VPY+ Y_Sample4_FL4RA0R02H2FBM+ Y_Sample4_FL4RA0R02JKPKA+ X_Sample1_FMD86AS01APQEP+ X_Sample1_FMD86AS01D6J9M+ X_Sample1_FMD86AS01CEI11+ X_Sample2_FL4RA0R01C105T- X_Sample1…	2	2	289	G/A	G	A	10	Sample1_FMD86AS01APQ+ Sample1_FMD86AS01D6J+ Sample1_FMD86AS01CEI+ Sample1_FMD86AS01BLN+	Sample2_FL4RA0R01DJS+ Sample2_FL4RA0R01D6M+ Sample2_FL4RA0R01C10-	Sample3_FMD86AS02H9V+	Sample4_FL4RA0R02H2F+ Sample4_FL4RA0R02JKP+	A G G A	G G G	G	G G
243	SCL3Contig38	1244	82	X_Sample1_FMD86AS01COTXN+ Y_Sample4_FL4RA0R02HPYFK+ Y_Sample4_FL4RA0R02IE0GV- Y_Sample4_FL4RA0R02JSLEI- Y_Sample3_FMD86AS02F1PJ4- Y_Sample4_FL4RA0R02G4SGA+ Y_Sample4_FL4RA0R02IKP9D- Y_Sample4_FL4RA0R02H0R9P+ Y_Sample4_FL4RA0R02FN6SG- Y_Sample4_FL4RA0R02IWY4U+ Y_Sample4_FL4RA0R02IGSC1- X_Sample2_FL4RA0R01BAKIL+ Y_Sample4_FL4RA0R02II078+ Y_Sample4_FL4RA0R02GHZ97- Y_Sample3_FMD86AS02FDUAJ+ X_Sample2…	13	1	198	T/C	T	C	5	Sample1_FMD86AS01COT+		Sample3_FMD86AS02F1P-	Sample4_FL4RA0R02HPY+ Sample4_FL4RA0R02JSL- Sample4_FL4RA0R02IE0-	T		T	C T C
244	SCL3Contig38	1244	82	X_Sample1_FMD86AS01COTXN+ Y_Sample4_FL4RA0R02HPYFK+ Y_Sample4_FL4RA0R02IE0GV- Y_Sample4_FL4RA0R02JSLEI- Y_Sample3_FMD86AS02F1PJ4- Y_Sample4_FL4RA0R02G4SGA+ Y_Sample4_FL4RA0R02IKP9D- Y_Sample4_FL4RA0R02H0R9P+ Y_Sample4_FL4RA0R02FN6SG- Y_Sample4_FL4RA0R02IWY4U+ Y_Sample4_FL4RA0R02IGSC1- X_Sample2_FL4RA0R01BAKIL+ Y_Sample4_FL4RA0R02II078+ Y_Sample4_FL4RA0R02GHZ97- Y_Sample3_FMD86AS02FDUAJ+ X_Sample2…	13	2	252	C/T	T	C	8			Sample3_FMD86AS02F1P-	Sample4_FL4RA0R02HPY+ Sample4_FL4RA0R02JSL- Sample4_FL4RA0R02IE0- Sample4_FL4RA0R02G4S+ Sample4_FL4RA0R02H0R+ Sample4_FL4RA0R02FN6- Sample4_FL4RA0R02IWY+			T	C T C T T T T
245	SCL3Contig38	1244	82	X_Sample1_FMD86AS01COTXN+ Y_Sample4_FL4RA0R02HPYFK+ Y_Sample4_FL4RA0R02IE0GV- Y_Sample4_FL4RA0R02JSLEI- Y_Sample3_FMD86AS02F1PJ4- Y_Sample4_FL4RA0R02G4SGA+ Y_Sample4_FL4RA0R02IKP9D- Y_Sample4_FL4RA0R02H0R9P+ Y_Sample4_FL4RA0R02FN6SG- Y_Sample4_FL4RA0R02IWY4U+ Y_Sample4_FL4RA0R02IGSC1- X_Sample2_FL4RA0R01BAKIL+ Y_Sample4_FL4RA0R02II078+ Y_Sample4_FL4RA0R02GHZ97- Y_Sample3_FMD86AS02FDUAJ+ X_Sample2…	13	3	273	C/T	T	C	10		Sample2_FL4RA0R01BAK+	Sample3_FMD86AS02F1P-	Sample4_FL4RA0R02HPY+ Sample4_FL4RA0R02JSL- Sample4_FL4RA0R02IE0- Sample4_FL4RA0R02G4S+ Sample4_FL4RA0R02H0R+ Sample4_FL4RA0R02FN6- Sample4_FL4RA0R02IWY+ Sample4_FL4RA0R02IGS-		T	T	C T C T T T T T
246	SCL3Contig38	1244	82	X_Sample1_FMD86AS01COTXN+ Y_Sample4_FL4RA0R02HPYFK+ Y_Sample4_FL4RA0R02IE0GV- Y_Sample4_FL4RA0R02JSLEI- Y_Sample3_FMD86AS02F1PJ4- Y_Sample4_FL4RA0R02G4SGA+ Y_Sample4_FL4RA0R02IKP9D- Y_Sample4_FL4RA0R02H0R9P+ Y_Sample4_FL4RA0R02FN6SG- Y_Sample4_FL4RA0R02IWY4U+ Y_Sample4_FL4RA0R02IGSC1- X_Sample2_FL4RA0R01BAKIL+ Y_Sample4_FL4RA0R02II078+ Y_Sample4_FL4RA0R02GHZ97- Y_Sample3_FMD86AS02FDUAJ+ X_Sample2…	13	4	345	C/A	A	C	21		Sample2_FL4RA0R01BAK+ Sample2_FL4RA0R01CGY- Sample2_FL4RA0R01DSI+ Sample2_FL4RA0R01C54+ Sample2_FL4RA0R01DN0- Sample2_FL4RA0R01BW6- Sample2_FL4RA0R01B3B- Sample2_FL4RA0R01BGB-	Sample3_FMD86AS02F1P- Sample3_FMD86AS02FDU+ Sample3_FMD86AS02G1Y+	Sample4_FL4RA0R02G4S+ Sample4_FL4RA0R02H0R+ Sample4_FL4RA0R02FN6- Sample4_FL4RA0R02IWY+ Sample4_FL4RA0R02IGS- Sample4_FL4RA0R02II0+ Sample4_FL4RA0R02IKP- Sample4_FL4RA0R02GHZ- Sample4_FL4RA0R02JPC+ Sample4_FL4RA0R02F6L+		A A A A C C C C	C C C	C C C C C C C C C C
247	SCL3Contig38	1244	82	X_Sample1_FMD86AS01COTXN+ Y_Sample4_FL4RA0R02HPYFK+ Y_Sample4_FL4RA0R02IE0GV- Y_Sample4_FL4RA0R02JSLEI- Y_Sample3_FMD86AS02F1PJ4- Y_Sample4_FL4RA0R02G4SGA+ Y_Sample4_FL4RA0R02IKP9D- Y_Sample4_FL4RA0R02H0R9P+ Y_Sample4_FL4RA0R02FN6SG- Y_Sample4_FL4RA0R02IWY4U+ Y_Sample4_FL4RA0R02IGSC1- X_Sample2_FL4RA0R01BAKIL+ Y_Sample4_FL4RA0R02II078+ Y_Sample4_FL4RA0R02GHZ97- Y_Sample3_FMD86AS02FDUAJ+ X_Sample2…	13	5	420	A/G	G	A	26		Sample2_FL4RA0R01BAK+ Sample2_FL4RA0R01CGY- Sample2_FL4RA0R01DSI+ Sample2_FL4RA0R01C54+ Sample2_FL4RA0R01ACF- Sample2_FL4RA0R01DN0- Sample2_FL4RA0R01BW6- Sample2_FL4RA0R01B3B- Sample2_FL4RA0R01BGB- Sample2_FL4RA0R01BJP-	Sample3_FMD86AS02F1P- Sample3_FMD86AS02FDU+ Sample3_FMD86AS02G1Y+ Sample3_FMD86AS02H8V-	Sample4_FL4RA0R02G4S+ Sample4_FL4RA0R02H0R+ Sample4_FL4RA0R02FN6- Sample4_FL4RA0R02IWY+ Sample4_FL4RA0R02IGS- Sample4_FL4RA0R02II0+ Sample4_FL4RA0R02IKP- Sample4_FL4RA0R02GHZ- Sample4_FL4RA0R02JPC+ Sample4_FL4RA0R02F6L+ Sample4_FL4RA0R02HQF- Sample4_FL4RA0R02FWC+		A A A A A A A A A A	A A A G	A A A A A A A A A A G G
248	SCL3Contig38	1244	82	X_Sample1_FMD86AS01COTXN+ Y_Sample4_FL4RA0R02HPYFK+ Y_Sample4_FL4RA0R02IE0GV- Y_Sample4_FL4RA0R02JSLEI- Y_Sample3_FMD86AS02F1PJ4- Y_Sample4_FL4RA0R02G4SGA+ Y_Sample4_FL4RA0R02IKP9D- Y_Sample4_FL4RA0R02H0R9P+ Y_Sample4_FL4RA0R02FN6SG- Y_Sample4_FL4RA0R02IWY4U+ Y_Sample4_FL4RA0R02IGSC1- X_Sample2_FL4RA0R01BAKIL+ Y_Sample4_FL4RA0R02II078+ Y_Sample4_FL4RA0R02GHZ97- Y_Sample3_FMD86AS02FDUAJ+ X_Sample2…	13	6	430	T/C	C	T	26		Sample2_FL4RA0R01BAK+ Sample2_FL4RA0R01CGY- Sample2_FL4RA0R01DSI+ Sample2_FL4RA0R01C54+ Sample2_FL4RA0R01ACF- Sample2_FL4RA0R01DN0- Sample2_FL4RA0R01BW6- Sample2_FL4RA0R01B3B- Sample2_FL4RA0R01BGB- Sample2_FL4RA0R01BJP- Sample2_FL4RA0R01AMW+	Sample3_FMD86AS02F1P- Sample3_FMD86AS02FDU+ Sample3_FMD86AS02G1Y+ Sample3_FMD86AS02H8V-	Sample4_FL4RA0R02G4S+ Sample4_FL4RA0R02H0R+ Sample4_FL4RA0R02FN6- Sample4_FL4RA0R02IWY+ Sample4_FL4RA0R02IGS- Sample4_FL4RA0R02II0+ Sample4_FL4RA0R02GHZ- Sample4_FL4RA0R02JPC+ Sample4_FL4RA0R02F6L+ Sample4_FL4RA0R02HQF- Sample4_FL4RA0R02FWC+		T T T T T C C C C T C	T T T C	T T T T T T T T T C T
249	SCL3Contig38	1244	82	X_Sample1_FMD86AS01COTXN+ Y_Sample4_FL4RA0R02HPYFK+ Y_Sample4_FL4RA0R02IE0GV- Y_Sample4_FL4RA0R02JSLEI- Y_Sample3_FMD86AS02F1PJ4- Y_Sample4_FL4RA0R02G4SGA+ Y_Sample4_FL4RA0R02IKP9D- Y_Sample4_FL4RA0R02H0R9P+ Y_Sample4_FL4RA0R02FN6SG- Y_Sample4_FL4RA0R02IWY4U+ Y_Sample4_FL4RA0R02IGSC1- X_Sample2_FL4RA0R01BAKIL+ Y_Sample4_FL4RA0R02II078+ Y_Sample4_FL4RA0R02GHZ97- Y_Sample3_FMD86AS02FDUAJ+ X_Sample2…	13	7	489	C/A	A	C	22		Sample2_FL4RA0R01DSI+ Sample2_FL4RA0R01C54+ Sample2_FL4RA0R01DN0- Sample2_FL4RA0R01BW6- Sample2_FL4RA0R01B3B- Sample2_FL4RA0R01BGB- Sample2_FL4RA0R01BJP- Sample2_FL4RA0R01AMW+	Sample3_FMD86AS02G1Y+ Sample3_FMD86AS02H8V-	Sample4_FL4RA0R02G4S+ Sample4_FL4RA0R02H0R+ Sample4_FL4RA0R02FN6- Sample4_FL4RA0R02IWY+ Sample4_FL4RA0R02IGS- Sample4_FL4RA0R02II0+ Sample4_FL4RA0R02GHZ- Sample4_FL4RA0R02F6L+ Sample4_FL4RA0R02HQF- Sample4_FL4RA0R02FWC+ Sample4_FL4RA0R02IOH- Sample4_FL4RA0R02GY2+		C C A A A A C A	C A	C C C C C C C C A A A A
250	SCL3Contig38	1244	82	X_Sample1_FMD86AS01COTXN+ Y_Sample4_FL4RA0R02HPYFK+ Y_Sample4_FL4RA0R02IE0GV- Y_Sample4_FL4RA0R02JSLEI- Y_Sample3_FMD86AS02F1PJ4- Y_Sample4_FL4RA0R02G4SGA+ Y_Sample4_FL4RA0R02IKP9D- Y_Sample4_FL4RA0R02H0R9P+ Y_Sample4_FL4RA0R02FN6SG- Y_Sample4_FL4RA0R02IWY4U+ Y_Sample4_FL4RA0R02IGSC1- X_Sample2_FL4RA0R01BAKIL+ Y_Sample4_FL4RA0R02II078+ Y_Sample4_FL4RA0R02GHZ97- Y_Sample3_FMD86AS02FDUAJ+ X_Sample2…	13	8	501	C/T	T	C	21		Sample2_FL4RA0R01DSI+ Sample2_FL4RA0R01C54+ Sample2_FL4RA0R01DN0- Sample2_FL4RA0R01BW6- Sample2_FL4RA0R01B3B- Sample2_FL4RA0R01BGB- Sample2_FL4RA0R01BJP- Sample2_FL4RA0R01AMW+	Sample3_FMD86AS02H8V-	Sample4_FL4RA0R02G4S+ Sample4_FL4RA0R02H0R+ Sample4_FL4RA0R02FN6- Sample4_FL4RA0R02IWY+ Sample4_FL4RA0R02IGS- Sample4_FL4RA0R02II0+ Sample4_FL4RA0R02GHZ- Sample4_FL4RA0R02F6L+ Sample4_FL4RA0R02HQF- Sample4_FL4RA0R02FWC+ Sample4_FL4RA0R02IOH- Sample4_FL4RA0R02GY2+		C C T T T T C T	T	C C C C C C C C T T T T
251	SCL3Contig38	1244	82	X_Sample1_FMD86AS01COTXN+ Y_Sample4_FL4RA0R02HPYFK+ Y_Sample4_FL4RA0R02IE0GV- Y_Sample4_FL4RA0R02JSLEI- Y_Sample3_FMD86AS02F1PJ4- Y_Sample4_FL4RA0R02G4SGA+ Y_Sample4_FL4RA0R02IKP9D- Y_Sample4_FL4RA0R02H0R9P+ Y_Sample4_FL4RA0R02FN6SG- Y_Sample4_FL4RA0R02IWY4U+ Y_Sample4_FL4RA0R02IGSC1- X_Sample2_FL4RA0R01BAKIL+ Y_Sample4_FL4RA0R02II078+ Y_Sample4_FL4RA0R02GHZ97- Y_Sample3_FMD86AS02FDUAJ+ X_Sample2…	13	9	514	C/G	G	C	17		Sample2_FL4RA0R01DSI+ Sample2_FL4RA0R01DN0- Sample2_FL4RA0R01BW6- Sample2_FL4RA0R01B3B- Sample2_FL4RA0R01BGB- Sample2_FL4RA0R01BJP- Sample2_FL4RA0R01AMW+	Sample3_FMD86AS02H8V- Sample3_FMD86AS02FJ8-	Sample4_FL4RA0R02IGS- Sample4_FL4RA0R02II0+ Sample4_FL4RA0R02GHZ- Sample4_FL4RA0R02F6L+ Sample4_FL4RA0R02HQF- Sample4_FL4RA0R02FWC+ Sample4_FL4RA0R02IOH- Sample4_FL4RA0R02GY2+		C C G G G C C	C C	C C C C C C C C
252	SCL3Contig38	1244	82	X_Sample1_FMD86AS01COTXN+ Y_Sample4_FL4RA0R02HPYFK+ Y_Sample4_FL4RA0R02IE0GV- Y_Sample4_FL4RA0R02JSLEI- Y_Sample3_FMD86AS02F1PJ4- Y_Sample4_FL4RA0R02G4SGA+ Y_Sample4_FL4RA0R02IKP9D- Y_Sample4_FL4RA0R02H0R9P+ Y_Sample4_FL4RA0R02FN6SG- Y_Sample4_FL4RA0R02IWY4U+ Y_Sample4_FL4RA0R02IGSC1- X_Sample2_FL4RA0R01BAKIL+ Y_Sample4_FL4RA0R02II078+ Y_Sample4_FL4RA0R02GHZ97- Y_Sample3_FMD86AS02FDUAJ+ X_Sample2…	13	10	556	G/A	A	G	15		Sample2_FL4RA0R01DSI+ Sample2_FL4RA0R01DN0- Sample2_FL4RA0R01BW6- Sample2_FL4RA0R01B3B- Sample2_FL4RA0R01BGB- Sample2_FL4RA0R01AMW+ Sample2_FL4RA0R01EJA+	Sample3_FMD86AS02FJ8- Sample3_FMD86AS02GX1+	Sample4_FL4RA0R02GHZ- Sample4_FL4RA0R02HQF- Sample4_FL4RA0R02FWC+ Sample4_FL4RA0R02IOH- Sample4_FL4RA0R02GY2+ Sample4_FL4RA0R02I23+		G G A A A G G	G G	G G G G G G
253	SCL3Contig38	1244	82	X_Sample1_FMD86AS01COTXN+ Y_Sample4_FL4RA0R02HPYFK+ Y_Sample4_FL4RA0R02IE0GV- Y_Sample4_FL4RA0R02JSLEI- Y_Sample3_FMD86AS02F1PJ4- Y_Sample4_FL4RA0R02G4SGA+ Y_Sample4_FL4RA0R02IKP9D- Y_Sample4_FL4RA0R02H0R9P+ Y_Sample4_FL4RA0R02FN6SG- Y_Sample4_FL4RA0R02IWY4U+ Y_Sample4_FL4RA0R02IGSC1- X_Sample2_FL4RA0R01BAKIL+ Y_Sample4_FL4RA0R02II078+ Y_Sample4_FL4RA0R02GHZ97- Y_Sample3_FMD86AS02FDUAJ+ X_Sample2…	13	11	618	C/T	T	C	12		Sample2_FL4RA0R01AMW+ Sample2_FL4RA0R01EJA+ Sample2_FL4RA0R01CVV+	Sample3_FMD86AS02FJ8- Sample3_FMD86AS02GX1+	Sample4_FL4RA0R02FWC+ Sample4_FL4RA0R02IOH- Sample4_FL4RA0R02GY2+ Sample4_FL4RA0R02I23+ Sample4_FL4RA0R02JG0- Sample4_FL4RA0R02HPP+ Sample4_FL4RA0R02JVJ-		T T T	C C	C C C C C C C
254	SCL3Contig38	1244	82	X_Sample1_FMD86AS01COTXN+ Y_Sample4_FL4RA0R02HPYFK+ Y_Sample4_FL4RA0R02IE0GV- Y_Sample4_FL4RA0R02JSLEI- Y_Sample3_FMD86AS02F1PJ4- Y_Sample4_FL4RA0R02G4SGA+ Y_Sample4_FL4RA0R02IKP9D- Y_Sample4_FL4RA0R02H0R9P+ Y_Sample4_FL4RA0R02FN6SG- Y_Sample4_FL4RA0R02IWY4U+ Y_Sample4_FL4RA0R02IGSC1- X_Sample2_FL4RA0R01BAKIL+ Y_Sample4_FL4RA0R02II078+ Y_Sample4_FL4RA0R02GHZ97- Y_Sample3_FMD86AS02FDUAJ+ X_Sample2…	13	12	759	C/T	C	T	16		Sample2_FL4RA0R01EJA+ Sample2_FL4RA0R01CVV+ Sample2_FL4RA0R01B8I+ Sample2_FL4RA0R01CVV- Sample2_FL4RA0R01BKE- Sample2_FL4RA0R01DR4+ Sample2_FL4RA0R01CPI-	Sample3_FMD86AS02F1Q+ Sample3_FMD86AS02F1W+	Sample4_FL4RA0R02JG0- Sample4_FL4RA0R02HPP+ Sample4_FL4RA0R02JVJ- Sample4_FL4RA0R02JBS- Sample4_FL4RA0R02JKR+ Sample4_FL4RA0R02JYL- Sample4_FL4RA0R02G5Z+		C C C C C C C	T T	T T T T T T T
255	SCL3Contig38	1244	82	X_Sample1_FMD86AS01COTXN+ Y_Sample4_FL4RA0R02HPYFK+ Y_Sample4_FL4RA0R02IE0GV- Y_Sample4_FL4RA0R02JSLEI- Y_Sample3_FMD86AS02F1PJ4- Y_Sample4_FL4RA0R02G4SGA+ Y_Sample4_FL4RA0R02IKP9D- Y_Sample4_FL4RA0R02H0R9P+ Y_Sample4_FL4RA0R02FN6SG- Y_Sample4_FL4RA0R02IWY4U+ Y_Sample4_FL4RA0R02IGSC1- X_Sample2_FL4RA0R01BAKIL+ Y_Sample4_FL4RA0R02II078+ Y_Sample4_FL4RA0R02GHZ97- Y_Sample3_FMD86AS02FDUAJ+ X_Sample2…	13	13	838	A/C	C	A	17		Sample2_FL4RA0R01CVV- Sample2_FL4RA0R01BKE- Sample2_FL4RA0R01DR4+ Sample2_FL4RA0R01CPI-	Sample3_FMD86AS02F1Q+ Sample3_FMD86AS02F1W+ Sample3_FMD86AS02GDK- Sample3_FMD86AS02GLF+	Sample4_FL4RA0R02JBS- Sample4_FL4RA0R02JKR+ Sample4_FL4RA0R02JYL- Sample4_FL4RA0R02G5Z+ Sample4_FL4RA0R02IJT- Sample4_FL4RA0R02IXL- Sample4_FL4RA0R02JJO+ Sample4_FL4RA0R02GGA+ Sample4_FL4RA0R02F07+		C C C C	A A A A	A A A A A A A A A
256	SCL3Contig46	489	21	X_Sample1_FMD86AS01DH3JN+ Y_Sample4_FL4RA0R02F8S4A- Y_Sample4_FL4RA0R02F8ZFS- X_Sample2_FL4RA0R01EE3DU+ Y_Sample4_FL4RA0R02IXHPF+ X_Sample2_FL4RA0R01B6LH5- Y_Sample3_FMD86AS02H5Z7Y+ Y_Sample4_FL4RA0R02FLVTC- X_Sample1_FMD86AS01A8L95+ X_Sample1_FMD86AS01CO71P+ Y_Sample4_FL4RA0R02IJ5G2+ X_Sample1_FMD86AS01AGX15+ X_Sample2_FL4RA0R01BSO7I+ Y_Sample3_FMD86AS02HNLHG+ Y_Sample4_FL4RA0R02F85HO+ Y_Sample4…	2	1	277	A/G	G	A	15	Sample1_FMD86AS01A8L+	Sample2_FL4RA0R01EE3+ Sample2_FL4RA0R01B6L- Sample2_FL4RA0R01BSO+	Sample3_FMD86AS02H5Z+ Sample3_FMD86AS02HNL+ Sample3_FMD86AS02F7M+	Sample4_FL4RA0R02F8S- Sample4_FL4RA0R02F8Z- Sample4_FL4RA0R02IXH+ Sample4_FL4RA0R02FLV- Sample4_FL4RA0R02F85+ Sample4_FL4RA0R02GE1+ Sample4_FL4RA0R02HHW+ Sample4_FL4RA0R02F7C+	G	G G G	A A A	A A A A A A A A
257	SCL3Contig46	489	21	X_Sample1_FMD86AS01DH3JN+ Y_Sample4_FL4RA0R02F8S4A- Y_Sample4_FL4RA0R02F8ZFS- X_Sample2_FL4RA0R01EE3DU+ Y_Sample4_FL4RA0R02IXHPF+ X_Sample2_FL4RA0R01B6LH5- Y_Sample3_FMD86AS02H5Z7Y+ Y_Sample4_FL4RA0R02FLVTC- X_Sample1_FMD86AS01A8L95+ X_Sample1_FMD86AS01CO71P+ Y_Sample4_FL4RA0R02IJ5G2+ X_Sample1_FMD86AS01AGX15+ X_Sample2_FL4RA0R01BSO7I+ Y_Sample3_FMD86AS02HNLHG+ Y_Sample4_FL4RA0R02F85HO+ Y_Sample4…	2	2	358	T/C	C	T	19	Sample1_FMD86AS01A8L+ Sample1_FMD86AS01AGX+ Sample1_FMD86AS01CO7+	Sample2_FL4RA0R01B6L- Sample2_FL4RA0R01BSO+	Sample3_FMD86AS02H5Z+ Sample3_FMD86AS02HNL+ Sample3_FMD86AS02F7M+	Sample4_FL4RA0R02F8S- Sample4_FL4RA0R02F8Z- Sample4_FL4RA0R02IXH+ Sample4_FL4RA0R02FLV- Sample4_FL4RA0R02IJ5+ Sample4_FL4RA0R02F85+ Sample4_FL4RA0R02GE1+ Sample4_FL4RA0R02HHW+ Sample4_FL4RA0R02F7C+ Sample4_FL4RA0R02HRH+ Sample4_FL4RA0R02J2F+	T T T	T T	T T T	T T T T T T T T T C C
258	SCL3Contig49	716	153	X_Sample1_FMD86AS01DQMJY- X_Sample1_FMD86AS01EIJJJ- X_Sample2_FL4RA0R01CHG30- Y_Sample4_FL4RA0R02IPSQC+ Y_Sample4_FL4RA0R02FGGRO+ X_Sample2_FL4RA0R01CE9DP- Y_Sample4_FL4RA0R02FFOJE- Y_Sample4_FL4RA0R02GFVXT- X_Sample2_FL4RA0R01BE6EO- X_Sample2_FL4RA0R01B3LZ8- Y_Sample4_FL4RA0R02IAH3H+ X_Sample2_FL4RA0R01CJXPZ- X_Sample2_FL4RA0R01A2UCY+ X_Sample2_FL4RA0R01EM4YJ+ X_Sample2_FL4RA0R01DGWR8+ X_Sample2…	19	1	184	C/T	C	T	17		Sample2_FL4RA0R01CHG- Sample2_FL4RA0R01CE9- Sample2_FL4RA0R01BE6- Sample2_FL4RA0R01B3L- Sample2_FL4RA0R01CJX- Sample2_FL4RA0R01DB6+ Sample2_FL4RA0R01AEX- Sample2_FL4RA0R01ECM- Sample2_FL4RA0R01EI7-	Sample3_FMD86AS02FMF-	Sample4_FL4RA0R02IPS+ Sample4_FL4RA0R02FGG+ Sample4_FL4RA0R02FFO- Sample4_FL4RA0R02GFV- Sample4_FL4RA0R02IAH+ Sample4_FL4RA0R02FMY- Sample4_FL4RA0R02I6R+		C T T T T T T T T	T	C C C C T T T
259	SCL3Contig49	716	153	X_Sample1_FMD86AS01DQMJY- X_Sample1_FMD86AS01EIJJJ- X_Sample2_FL4RA0R01CHG30- Y_Sample4_FL4RA0R02IPSQC+ Y_Sample4_FL4RA0R02FGGRO+ X_Sample2_FL4RA0R01CE9DP- Y_Sample4_FL4RA0R02FFOJE- Y_Sample4_FL4RA0R02GFVXT- X_Sample2_FL4RA0R01BE6EO- X_Sample2_FL4RA0R01B3LZ8- Y_Sample4_FL4RA0R02IAH3H+ X_Sample2_FL4RA0R01CJXPZ- X_Sample2_FL4RA0R01A2UCY+ X_Sample2_FL4RA0R01EM4YJ+ X_Sample2_FL4RA0R01DGWR8+ X_Sample2…	19	2	235	A/G	A	G	31		Sample2_FL4RA0R01CHG- Sample2_FL4RA0R01CE9- Sample2_FL4RA0R01BE6- Sample2_FL4RA0R01B3L- Sample2_FL4RA0R01CJX- Sample2_FL4RA0R01DB6+ Sample2_FL4RA0R01AEX- Sample2_FL4RA0R01ECM- Sample2_FL4RA0R01EI7- Sample2_FL4RA0R01A2U+ Sample2_FL4RA0R01EM4+ Sample2_FL4RA0R01DGW+ Sample2_FL4RA0R01C3K- Sample2_FL4RA0R01AKS- Sample2_FL4RA0R01AU9- Sample2_FL4RA0R01AU0- Sample2_FL4RA0R01AU3- Sample2_FL4RA0R01EHC- Sam…	Sample3_FMD86AS02FMF- Sample3_FMD86AS02GES+ Sample3_FMD86AS02JBJ+	Sample4_FL4RA0R02IPS+ Sample4_FL4RA0R02FGG+ Sample4_FL4RA0R02FFO- Sample4_FL4RA0R02GFV- Sample4_FL4RA0R02IAH+ Sample4_FL4RA0R02FMY- Sample4_FL4RA0R02I6R+ Sample4_FL4RA0R02HZK+ Sample4_FL4RA0R02FIU-		A A A A A A A A A A A A A A A G G G A	A A A	A A A A A A A A A
260	SCL3Contig49	716	153	X_Sample1_FMD86AS01DQMJY- X_Sample1_FMD86AS01EIJJJ- X_Sample2_FL4RA0R01CHG30- Y_Sample4_FL4RA0R02IPSQC+ Y_Sample4_FL4RA0R02FGGRO+ X_Sample2_FL4RA0R01CE9DP- Y_Sample4_FL4RA0R02FFOJE- Y_Sample4_FL4RA0R02GFVXT- X_Sample2_FL4RA0R01BE6EO- X_Sample2_FL4RA0R01B3LZ8- Y_Sample4_FL4RA0R02IAH3H+ X_Sample2_FL4RA0R01CJXPZ- X_Sample2_FL4RA0R01A2UCY+ X_Sample2_FL4RA0R01EM4YJ+ X_Sample2_FL4RA0R01DGWR8+ X_Sample2…	19	3	257	G/T	T	G	32		Sample2_FL4RA0R01CE9- Sample2_FL4RA0R01BE6- Sample2_FL4RA0R01B3L- Sample2_FL4RA0R01CJX- Sample2_FL4RA0R01DB6+ Sample2_FL4RA0R01AEX- Sample2_FL4RA0R01ECM- Sample2_FL4RA0R01EI7- Sample2_FL4RA0R01A2U+ Sample2_FL4RA0R01EM4+ Sample2_FL4RA0R01DGW+ Sample2_FL4RA0R01C3K- Sample2_FL4RA0R01AKS- Sample2_FL4RA0R01AU9- Sample2_FL4RA0R01AU0- Sample2_FL4RA0R01AU3- Sample2_FL4RA0R01EHC- Sample2_FL4RA0R01EPW- Sam…	Sample3_FMD86AS02FMF- Sample3_FMD86AS02GES+ Sample3_FMD86AS02JBJ+	Sample4_FL4RA0R02IPS+ Sample4_FL4RA0R02FGG+ Sample4_FL4RA0R02FFO- Sample4_FL4RA0R02GFV- Sample4_FL4RA0R02IAH+ Sample4_FL4RA0R02FMY- Sample4_FL4RA0R02I6R+ Sample4_FL4RA0R02HZK+ Sample4_FL4RA0R02FIU- Sample4_FL4RA0R02IOB+		G G G G G G G G G G G G G G G G G G G	T T T	G G G G T T T T T T
261	SCL3Contig49	716	153	X_Sample1_FMD86AS01DQMJY- X_Sample1_FMD86AS01EIJJJ- X_Sample2_FL4RA0R01CHG30- Y_Sample4_FL4RA0R02IPSQC+ Y_Sample4_FL4RA0R02FGGRO+ X_Sample2_FL4RA0R01CE9DP- Y_Sample4_FL4RA0R02FFOJE- Y_Sample4_FL4RA0R02GFVXT- X_Sample2_FL4RA0R01BE6EO- X_Sample2_FL4RA0R01B3LZ8- Y_Sample4_FL4RA0R02IAH3H+ X_Sample2_FL4RA0R01CJXPZ- X_Sample2_FL4RA0R01A2UCY+ X_Sample2_FL4RA0R01EM4YJ+ X_Sample2_FL4RA0R01DGWR8+ X_Sample2…	19	4	265	T/C	C	T	32		Sample2_FL4RA0R01CE9- Sample2_FL4RA0R01BE6- Sample2_FL4RA0R01B3L- Sample2_FL4RA0R01CJX- Sample2_FL4RA0R01DB6+ Sample2_FL4RA0R01AEX- Sample2_FL4RA0R01ECM- Sample2_FL4RA0R01EI7- Sample2_FL4RA0R01A2U+ Sample2_FL4RA0R01EM4+ Sample2_FL4RA0R01DGW+ Sample2_FL4RA0R01C3K- Sample2_FL4RA0R01AKS- Sample2_FL4RA0R01AU9- Sample2_FL4RA0R01AU0- Sample2_FL4RA0R01AU3- Sample2_FL4RA0R01EHC- Sample2_FL4RA0R01EPW- Sam…	Sample3_FMD86AS02FMF- Sample3_FMD86AS02GES+ Sample3_FMD86AS02JBJ+	Sample4_FL4RA0R02IPS+ Sample4_FL4RA0R02FGG+ Sample4_FL4RA0R02FFO- Sample4_FL4RA0R02GFV- Sample4_FL4RA0R02IAH+ Sample4_FL4RA0R02FMY- Sample4_FL4RA0R02I6R+ Sample4_FL4RA0R02HZK+ Sample4_FL4RA0R02FIU- Sample4_FL4RA0R02IOB+		C C C C C C C C C C C C C C C C C C C	C C C	T T T T C C C C C C
262	SCL3Contig49	716	153	X_Sample1_FMD86AS01DQMJY- X_Sample1_FMD86AS01EIJJJ- X_Sample2_FL4RA0R01CHG30- Y_Sample4_FL4RA0R02IPSQC+ Y_Sample4_FL4RA0R02FGGRO+ X_Sample2_FL4RA0R01CE9DP- Y_Sample4_FL4RA0R02FFOJE- Y_Sample4_FL4RA0R02GFVXT- X_Sample2_FL4RA0R01BE6EO- X_Sample2_FL4RA0R01B3LZ8- Y_Sample4_FL4RA0R02IAH3H+ X_Sample2_FL4RA0R01CJXPZ- X_Sample2_FL4RA0R01A2UCY+ X_Sample2_FL4RA0R01EM4YJ+ X_Sample2_FL4RA0R01DGWR8+ X_Sample2…	19	5	277	A/T	T	A	36		Sample2_FL4RA0R01CE9- Sample2_FL4RA0R01BE6- Sample2_FL4RA0R01B3L- Sample2_FL4RA0R01CJX- Sample2_FL4RA0R01DB6+ Sample2_FL4RA0R01AEX- Sample2_FL4RA0R01ECM- Sample2_FL4RA0R01EI7- Sample2_FL4RA0R01A2U+ Sample2_FL4RA0R01EM4+ Sample2_FL4RA0R01DGW+ Sample2_FL4RA0R01C3K- Sample2_FL4RA0R01AKS- Sample2_FL4RA0R01AU9- Sample2_FL4RA0R01AU0- Sample2_FL4RA0R01AU3- Sample2_FL4RA0R01EHC- Sample2_FL4RA0R01EPW- Sam…	Sample3_FMD86AS02FMF- Sample3_FMD86AS02GES+ Sample3_FMD86AS02JBJ+ Sample3_FMD86AS02FEC-	Sample4_FL4RA0R02IPS+ Sample4_FL4RA0R02FGG+ Sample4_FL4RA0R02FFO- Sample4_FL4RA0R02GFV- Sample4_FL4RA0R02IAH+ Sample4_FL4RA0R02FMY- Sample4_FL4RA0R02I6R+ Sample4_FL4RA0R02HZK+ Sample4_FL4RA0R02FIU- Sample4_FL4RA0R02IOB+ Sample4_FL4RA0R02HAP- Sample4_FL4RA0R02JOC+		T T T T T T T T T T T T T T T T T T T T	T T T T	A A A A T T T T T T T T
263	SCL3Contig49	716	153	X_Sample1_FMD86AS01DQMJY- X_Sample1_FMD86AS01EIJJJ- X_Sample2_FL4RA0R01CHG30- Y_Sample4_FL4RA0R02IPSQC+ Y_Sample4_FL4RA0R02FGGRO+ X_Sample2_FL4RA0R01CE9DP- Y_Sample4_FL4RA0R02FFOJE- Y_Sample4_FL4RA0R02GFVXT- X_Sample2_FL4RA0R01BE6EO- X_Sample2_FL4RA0R01B3LZ8- Y_Sample4_FL4RA0R02IAH3H+ X_Sample2_FL4RA0R01CJXPZ- X_Sample2_FL4RA0R01A2UCY+ X_Sample2_FL4RA0R01EM4YJ+ X_Sample2_FL4RA0R01DGWR8+ X_Sample2…	19	6	283	C/T	T	C	38		Sample2_FL4RA0R01CE9- Sample2_FL4RA0R01BE6- Sample2_FL4RA0R01B3L- Sample2_FL4RA0R01CJX- Sample2_FL4RA0R01DB6+ Sample2_FL4RA0R01AEX- Sample2_FL4RA0R01ECM- Sample2_FL4RA0R01EI7- Sample2_FL4RA0R01A2U+ Sample2_FL4RA0R01EM4+ Sample2_FL4RA0R01DGW+ Sample2_FL4RA0R01C3K- Sample2_FL4RA0R01AKS- Sample2_FL4RA0R01AU9- Sample2_FL4RA0R01AU0- Sample2_FL4RA0R01AU3- Sample2_FL4RA0R01EHC- Sample2_FL4RA0R01EPW- Sam…	Sample3_FMD86AS02FMF- Sample3_FMD86AS02GES+ Sample3_FMD86AS02JBJ+ Sample3_FMD86AS02FEC-	Sample4_FL4RA0R02IPS+ Sample4_FL4RA0R02FGG+ Sample4_FL4RA0R02FFO- Sample4_FL4RA0R02GFV- Sample4_FL4RA0R02IAH+ Sample4_FL4RA0R02FMY- Sample4_FL4RA0R02I6R+ Sample4_FL4RA0R02HZK+ Sample4_FL4RA0R02FIU- Sample4_FL4RA0R02IOB+ Sample4_FL4RA0R02HAP- Sample4_FL4RA0R02JOC+ Sample4_FL4RA0R02HFY-		T T T T T T T T T T T T T T T T T T T T T	T T T T	C C C C T T T T T T T T T
264	SCL3Contig49	716	153	X_Sample1_FMD86AS01DQMJY- X_Sample1_FMD86AS01EIJJJ- X_Sample2_FL4RA0R01CHG30- Y_Sample4_FL4RA0R02IPSQC+ Y_Sample4_FL4RA0R02FGGRO+ X_Sample2_FL4RA0R01CE9DP- Y_Sample4_FL4RA0R02FFOJE- Y_Sample4_FL4RA0R02GFVXT- X_Sample2_FL4RA0R01BE6EO- X_Sample2_FL4RA0R01B3LZ8- Y_Sample4_FL4RA0R02IAH3H+ X_Sample2_FL4RA0R01CJXPZ- X_Sample2_FL4RA0R01A2UCY+ X_Sample2_FL4RA0R01EM4YJ+ X_Sample2_FL4RA0R01DGWR8+ X_Sample2…	19	7	337	C/T	C	T	58	Sample1_FMD86AS01D20+	Sample2_FL4RA0R01CE9- Sample2_FL4RA0R01BE6- Sample2_FL4RA0R01CJX- Sample2_FL4RA0R01DB6+ Sample2_FL4RA0R01AEX- Sample2_FL4RA0R01ECM- Sample2_FL4RA0R01EI7- Sample2_FL4RA0R01A2U+ Sample2_FL4RA0R01EM4+ Sample2_FL4RA0R01DGW+ Sample2_FL4RA0R01C3K- Sample2_FL4RA0R01AKS- Sample2_FL4RA0R01AU9- Sample2_FL4RA0R01AU0- Sample2_FL4RA0R01AU3- Sample2_FL4RA0R01EHC- Sample2_FL4RA0R01EPW- Sample2_FL4RA0R01D2F- Sam…	Sample3_FMD86AS02FMF- Sample3_FMD86AS02GES+ Sample3_FMD86AS02JBJ+ Sample3_FMD86AS02FEC- Sample3_FMD86AS02GKJ+ Sample3_FMD86AS02HMM+ Sample3_FMD86AS02J09+ Sample3_FMD86AS02G1F-	Sample4_FL4RA0R02FFO- Sample4_FL4RA0R02GFV- Sample4_FL4RA0R02IAH+ Sample4_FL4RA0R02FMY- Sample4_FL4RA0R02I6R+ Sample4_FL4RA0R02HZK+ Sample4_FL4RA0R02FIU- Sample4_FL4RA0R02IOB+ Sample4_FL4RA0R02HAP- Sample4_FL4RA0R02JOC+ Sample4_FL4RA0R02IMJ+ Sample4_FL4RA0R02HFY- Sample4_FL4RA0R02FQE+ Sample4_FL4RA0R02JAM+ Sample4_FL4RA0R02I4H+	C	C C C C C C C C C C C C C C C C C C C C C C C T C C C C C C C C C C	C C C C C C C C	T T C C C C C C C C T C C C C
265	SCL3Contig49	716	153	X_Sample1_FMD86AS01DQMJY- X_Sample1_FMD86AS01EIJJJ- X_Sample2_FL4RA0R01CHG30- Y_Sample4_FL4RA0R02IPSQC+ Y_Sample4_FL4RA0R02FGGRO+ X_Sample2_FL4RA0R01CE9DP- Y_Sample4_FL4RA0R02FFOJE- Y_Sample4_FL4RA0R02GFVXT- X_Sample2_FL4RA0R01BE6EO- X_Sample2_FL4RA0R01B3LZ8- Y_Sample4_FL4RA0R02IAH3H+ X_Sample2_FL4RA0R01CJXPZ- X_Sample2_FL4RA0R01A2UCY+ X_Sample2_FL4RA0R01EM4YJ+ X_Sample2_FL4RA0R01DGWR8+ X_Sample2…	19	8	349	A/G	A	G	59	Sample1_FMD86AS01D20+	Sample2_FL4RA0R01CE9- Sample2_FL4RA0R01BE6- Sample2_FL4RA0R01CJX- Sample2_FL4RA0R01DB6+ Sample2_FL4RA0R01AEX- Sample2_FL4RA0R01ECM- Sample2_FL4RA0R01EI7- Sample2_FL4RA0R01A2U+ Sample2_FL4RA0R01EM4+ Sample2_FL4RA0R01DGW+ Sample2_FL4RA0R01C3K- Sample2_FL4RA0R01AKS- Sample2_FL4RA0R01AU9- Sample2_FL4RA0R01AU0- Sample2_FL4RA0R01AU3- Sample2_FL4RA0R01EHC- Sample2_FL4RA0R01EPW- Sample2_FL4RA0R01D2F- Sam…	Sample3_FMD86AS02FMF- Sample3_FMD86AS02GES+ Sample3_FMD86AS02JBJ+ Sample3_FMD86AS02FEC- Sample3_FMD86AS02GKJ+ Sample3_FMD86AS02HMM+ Sample3_FMD86AS02J09+ Sample3_FMD86AS02G1F-	Sample4_FL4RA0R02FMY- Sample4_FL4RA0R02I6R+ Sample4_FL4RA0R02HZK+ Sample4_FL4RA0R02FIU- Sample4_FL4RA0R02IOB+ Sample4_FL4RA0R02HAP- Sample4_FL4RA0R02JOC+ Sample4_FL4RA0R02IMJ+ Sample4_FL4RA0R02HFY- Sample4_FL4RA0R02FQE+ Sample4_FL4RA0R02JAM+ Sample4_FL4RA0R02I4H+	A	A A A A A A A A A A A A A A A A A A A A A A A G A A A A A A A A A A A A A A	A A A A A A A A	A A A A A A A G A A A A
266	SCL3Contig49	716	153	X_Sample1_FMD86AS01DQMJY- X_Sample1_FMD86AS01EIJJJ- X_Sample2_FL4RA0R01CHG30- Y_Sample4_FL4RA0R02IPSQC+ Y_Sample4_FL4RA0R02FGGRO+ X_Sample2_FL4RA0R01CE9DP- Y_Sample4_FL4RA0R02FFOJE- Y_Sample4_FL4RA0R02GFVXT- X_Sample2_FL4RA0R01BE6EO- X_Sample2_FL4RA0R01B3LZ8- Y_Sample4_FL4RA0R02IAH3H+ X_Sample2_FL4RA0R01CJXPZ- X_Sample2_FL4RA0R01A2UCY+ X_Sample2_FL4RA0R01EM4YJ+ X_Sample2_FL4RA0R01DGWR8+ X_Sample2…	19	9	394	T/C	C	T	65	Sample1_FMD86AS01D20+ Sample1_FMD86AS01A3N+ Sample1_FMD86AS01C20+ Sample1_FMD86AS01DLC+	Sample2_FL4RA0R01C3K- Sample2_FL4RA0R01AKS- Sample2_FL4RA0R01AU9- Sample2_FL4RA0R01AU0- Sample2_FL4RA0R01AU3- Sample2_FL4RA0R01EHC- Sample2_FL4RA0R01EPW- Sample2_FL4RA0R01D2F- Sample2_FL4RA0R01EFW+ Sample2_FL4RA0R01B61+ Sample2_FL4RA0R01B6V+ Sample2_FL4RA0R01A1I+ Sample2_FL4RA0R01BK4- Sample2_FL4RA0R01AYW+ Sample2_FL4RA0R01CB4+ Sample2_FL4RA0R01B3R+ Sample2_FL4RA0R01BAI- Sample2_FL4RA0R01DS0+ Sam…	Sample3_FMD86AS02GES+ Sample3_FMD86AS02JBJ+ Sample3_FMD86AS02FEC- Sample3_FMD86AS02GKJ+ Sample3_FMD86AS02HMM+ Sample3_FMD86AS02J09+ Sample3_FMD86AS02G1F- Sample3_FMD86AS02IUC+ Sample3_FMD86AS02IAM-	Sample4_FL4RA0R02HZK+ Sample4_FL4RA0R02FIU- Sample4_FL4RA0R02IOB+ Sample4_FL4RA0R02HAP- Sample4_FL4RA0R02JOC+ Sample4_FL4RA0R02IMJ+ Sample4_FL4RA0R02HFY- Sample4_FL4RA0R02FQE+ Sample4_FL4RA0R02JAM+ Sample4_FL4RA0R02I4H+ Sample4_FL4RA0R02IAX+ Sample4_FL4RA0R02GXQ+	T T T T	T T T T T T T T T T T T T C T T T T T T T T T T T T T T T T T T T T T T T T T T	T T T T T T T T T	T T T T T C T T T T T T
267	SCL3Contig49	716	153	X_Sample1_FMD86AS01DQMJY- X_Sample1_FMD86AS01EIJJJ- X_Sample2_FL4RA0R01CHG30- Y_Sample4_FL4RA0R02IPSQC+ Y_Sample4_FL4RA0R02FGGRO+ X_Sample2_FL4RA0R01CE9DP- Y_Sample4_FL4RA0R02FFOJE- Y_Sample4_FL4RA0R02GFVXT- X_Sample2_FL4RA0R01BE6EO- X_Sample2_FL4RA0R01B3LZ8- Y_Sample4_FL4RA0R02IAH3H+ X_Sample2_FL4RA0R01CJXPZ- X_Sample2_FL4RA0R01A2UCY+ X_Sample2_FL4RA0R01EM4YJ+ X_Sample2_FL4RA0R01DGWR8+ X_Sample2…	19	10	397	T/C	C	T	67	Sample1_FMD86AS01D20+ Sample1_FMD86AS01A3N+ Sample1_FMD86AS01C20+ Sample1_FMD86AS01DLC+	Sample2_FL4RA0R01C3K- Sample2_FL4RA0R01AKS- Sample2_FL4RA0R01AU9- Sample2_FL4RA0R01AU0- Sample2_FL4RA0R01AU3- Sample2_FL4RA0R01EHC- Sample2_FL4RA0R01EPW- Sample2_FL4RA0R01D2F- Sample2_FL4RA0R01EFW+ Sample2_FL4RA0R01B61+ Sample2_FL4RA0R01B6V+ Sample2_FL4RA0R01A1I+ Sample2_FL4RA0R01BK4- Sample2_FL4RA0R01AYW+ Sample2_FL4RA0R01CB4+ Sample2_FL4RA0R01B3R+ Sample2_FL4RA0R01BAI- Sample2_FL4RA0R01DS0+ Sam…	Sample3_FMD86AS02GES+ Sample3_FMD86AS02JBJ+ Sample3_FMD86AS02FEC- Sample3_FMD86AS02GKJ+ Sample3_FMD86AS02HMM+ Sample3_FMD86AS02J09+ Sample3_FMD86AS02G1F- Sample3_FMD86AS02IUC+ Sample3_FMD86AS02IAM-	Sample4_FL4RA0R02HZK+ Sample4_FL4RA0R02FIU- Sample4_FL4RA0R02IOB+ Sample4_FL4RA0R02HAP- Sample4_FL4RA0R02JOC+ Sample4_FL4RA0R02IMJ+ Sample4_FL4RA0R02HFY- Sample4_FL4RA0R02FQE+ Sample4_FL4RA0R02JAM+ Sample4_FL4RA0R02I4H+ Sample4_FL4RA0R02IAX+ Sample4_FL4RA0R02FR3+ Sample4_FL4RA0R02GXQ+	T T T T	T T T T T T T T T T T T T T T T T T T T T T T T T T T T T T T T T T T T T T T T T	T T T C T T T T T	T T T T T T T T C T T T T
268	SCL3Contig49	716	153	X_Sample1_FMD86AS01DQMJY- X_Sample1_FMD86AS01EIJJJ- X_Sample2_FL4RA0R01CHG30- Y_Sample4_FL4RA0R02IPSQC+ Y_Sample4_FL4RA0R02FGGRO+ X_Sample2_FL4RA0R01CE9DP- Y_Sample4_FL4RA0R02FFOJE- Y_Sample4_FL4RA0R02GFVXT- X_Sample2_FL4RA0R01BE6EO- X_Sample2_FL4RA0R01B3LZ8- Y_Sample4_FL4RA0R02IAH3H+ X_Sample2_FL4RA0R01CJXPZ- X_Sample2_FL4RA0R01A2UCY+ X_Sample2_FL4RA0R01EM4YJ+ X_Sample2_FL4RA0R01DGWR8+ X_Sample2…	19	11	439	T/C	T	C	83	Sample1_FMD86AS01D20+ Sample1_FMD86AS01A3N+ Sample1_FMD86AS01C20+ Sample1_FMD86AS01DLC+ Sample1_FMD86AS01ECY+ Sample1_FMD86AS01CYL- Sample1_FMD86AS01A56+	Sample2_FL4RA0R01AU0- Sample2_FL4RA0R01AU3- Sample2_FL4RA0R01EHC- Sample2_FL4RA0R01EPW- Sample2_FL4RA0R01EFW+ Sample2_FL4RA0R01B61+ Sample2_FL4RA0R01B6V+ Sample2_FL4RA0R01A1I+ Sample2_FL4RA0R01AYW+ Sample2_FL4RA0R01CB4+ Sample2_FL4RA0R01B3R+ Sample2_FL4RA0R01BAI- Sample2_FL4RA0R01DS0+ Sample2_FL4RA0R01ASH+ Sample2_FL4RA0R01BOX+ Sample2_FL4RA0R01CA9+ Sample2_FL4RA0R01CND- Sample2_FL4RA0R01B4N+ Sam…	Sample3_FMD86AS02FEC- Sample3_FMD86AS02GKJ+ Sample3_FMD86AS02HMM+ Sample3_FMD86AS02J09+ Sample3_FMD86AS02G1F- Sample3_FMD86AS02IUC+ Sample3_FMD86AS02IAM- Sample3_FMD86AS02JPI+ Sample3_FMD86AS02F7C+ Sample3_FMD86AS02JFG+	Sample4_FL4RA0R02FIU- Sample4_FL4RA0R02HAP- Sample4_FL4RA0R02JOC+ Sample4_FL4RA0R02IMJ+ Sample4_FL4RA0R02HFY- Sample4_FL4RA0R02FQE+ Sample4_FL4RA0R02JAM+ Sample4_FL4RA0R02I4H+ Sample4_FL4RA0R02IAX+ Sample4_FL4RA0R02H42+ Sample4_FL4RA0R02FR3+ Sample4_FL4RA0R02GXQ+ Sample4_FL4RA0R02IDT+ Sample4_FL4RA0R02IT7+ Sample4_FL4RA0R02GB0+ Sample4_FL4RA0R02H97+ Sample4_FL4RA0R02IRF+	T T T T T T T	T T T T T T T T C T T T T T T T T T T T T T T T T T T T T T T T T T T T T T T T T T T T T T T T T	T T T T T T T T T T	T T T C T T T T T T T T T T T T T
269	SCL3Contig49	716	153	X_Sample1_FMD86AS01DQMJY- X_Sample1_FMD86AS01EIJJJ- X_Sample2_FL4RA0R01CHG30- Y_Sample4_FL4RA0R02IPSQC+ Y_Sample4_FL4RA0R02FGGRO+ X_Sample2_FL4RA0R01CE9DP- Y_Sample4_FL4RA0R02FFOJE- Y_Sample4_FL4RA0R02GFVXT- X_Sample2_FL4RA0R01BE6EO- X_Sample2_FL4RA0R01B3LZ8- Y_Sample4_FL4RA0R02IAH3H+ X_Sample2_FL4RA0R01CJXPZ- X_Sample2_FL4RA0R01A2UCY+ X_Sample2_FL4RA0R01EM4YJ+ X_Sample2_FL4RA0R01DGWR8+ X_Sample2…	19	12	451	T/C	C	T	86	Sample1_FMD86AS01D20+ Sample1_FMD86AS01A3N+ Sample1_FMD86AS01C20+ Sample1_FMD86AS01DLC+ Sample1_FMD86AS01ECY+ Sample1_FMD86AS01CYL- Sample1_FMD86AS01A56+	Sample2_FL4RA0R01B61+ Sample2_FL4RA0R01B6V+ Sample2_FL4RA0R01A1I+ Sample2_FL4RA0R01AYW+ Sample2_FL4RA0R01CB4+ Sample2_FL4RA0R01B3R+ Sample2_FL4RA0R01BAI- Sample2_FL4RA0R01DS0+ Sample2_FL4RA0R01ASH+ Sample2_FL4RA0R01BOX+ Sample2_FL4RA0R01CA9+ Sample2_FL4RA0R01CND- Sample2_FL4RA0R01B4N+ Sample2_FL4RA0R01DEW+ Sample2_FL4RA0R01ELN- Sample2_FL4RA0R01APZ- Sample2_FL4RA0R01EBI+ Sample2_FL4RA0R01AJ1+ Sam…	Sample3_FMD86AS02FEC- Sample3_FMD86AS02GKJ+ Sample3_FMD86AS02HMM+ Sample3_FMD86AS02J09+ Sample3_FMD86AS02G1F- Sample3_FMD86AS02IUC+ Sample3_FMD86AS02IAM- Sample3_FMD86AS02JPI+ Sample3_FMD86AS02F7C+ Sample3_FMD86AS02FPR+ Sample3_FMD86AS02JFG+	Sample4_FL4RA0R02HAP- Sample4_FL4RA0R02JOC+ Sample4_FL4RA0R02IMJ+ Sample4_FL4RA0R02HFY- Sample4_FL4RA0R02FQE+ Sample4_FL4RA0R02JAM+ Sample4_FL4RA0R02I4H+ Sample4_FL4RA0R02IAX+ Sample4_FL4RA0R02H42+ Sample4_FL4RA0R02FR3+ Sample4_FL4RA0R02GXQ+ Sample4_FL4RA0R02IDT+ Sample4_FL4RA0R02IT7+ Sample4_FL4RA0R02GB0+ Sample4_FL4RA0R02H97+ Sample4_FL4RA0R02IRF+ Sample4_FL4RA0R02F4I- Sample4_FL4RA0R02GRO- Sam…	T T T T T T T	T T T C T T T T T T T T T T T T T T T T T T T T T T T T T T T T T T T T T T T T T T T T T T T	T T T T T T T T T T T	T T C T T T T T T T T T T T T T T T T T T
270	SCL3Contig49	716	153	X_Sample1_FMD86AS01DQMJY- X_Sample1_FMD86AS01EIJJJ- X_Sample2_FL4RA0R01CHG30- Y_Sample4_FL4RA0R02IPSQC+ Y_Sample4_FL4RA0R02FGGRO+ X_Sample2_FL4RA0R01CE9DP- Y_Sample4_FL4RA0R02FFOJE- Y_Sample4_FL4RA0R02GFVXT- X_Sample2_FL4RA0R01BE6EO- X_Sample2_FL4RA0R01B3LZ8- Y_Sample4_FL4RA0R02IAH3H+ X_Sample2_FL4RA0R01CJXPZ- X_Sample2_FL4RA0R01A2UCY+ X_Sample2_FL4RA0R01EM4YJ+ X_Sample2_FL4RA0R01DGWR8+ X_Sample2…	19	13	473	A/G	G	A	87	Sample1_FMD86AS01D20+ Sample1_FMD86AS01A3N+ Sample1_FMD86AS01C20+ Sample1_FMD86AS01DLC+ Sample1_FMD86AS01ECY+ Sample1_FMD86AS01CYL- Sample1_FMD86AS01A56+	Sample2_FL4RA0R01A1I+ Sample2_FL4RA0R01AYW+ Sample2_FL4RA0R01CB4+ Sample2_FL4RA0R01B3R+ Sample2_FL4RA0R01BAI- Sample2_FL4RA0R01DS0+ Sample2_FL4RA0R01CND- Sample2_FL4RA0R01B4N+ Sample2_FL4RA0R01DEW+ Sample2_FL4RA0R01ELN- Sample2_FL4RA0R01APZ- Sample2_FL4RA0R01EBI+ Sample2_FL4RA0R01AJ1+ Sample2_FL4RA0R01DQ4+ Sample2_FL4RA0R01BAH+ Sample2_FL4RA0R01C4Q+ Sample2_FL4RA0R01D4V- Sample2_FL4RA0R01BQZ+ Sam…	Sample3_FMD86AS02FEC- Sample3_FMD86AS02GKJ+ Sample3_FMD86AS02HMM+ Sample3_FMD86AS02J09+ Sample3_FMD86AS02G1F- Sample3_FMD86AS02IUC+ Sample3_FMD86AS02IAM- Sample3_FMD86AS02JPI+ Sample3_FMD86AS02F7C+ Sample3_FMD86AS02FPR+ Sample3_FMD86AS02JFG+ Sample3_FMD86AS02G7S+	Sample4_FL4RA0R02HFY- Sample4_FL4RA0R02FQE+ Sample4_FL4RA0R02JAM+ Sample4_FL4RA0R02I4H+ Sample4_FL4RA0R02IAX+ Sample4_FL4RA0R02H42+ Sample4_FL4RA0R02FR3+ Sample4_FL4RA0R02GXQ+ Sample4_FL4RA0R02IDT+ Sample4_FL4RA0R02IT7+ Sample4_FL4RA0R02GB0+ Sample4_FL4RA0R02H97+ Sample4_FL4RA0R02IRF+ Sample4_FL4RA0R02F4I- Sample4_FL4RA0R02GRO- Sample4_FL4RA0R02ITS+ Sample4_FL4RA0R02GQ5+ Sample4_FL4RA0R02HFO+ Sam…	A A A A A A A	A A A A A A A A A A A A A A A A A A A A A A A A A A G G G G G A A A A A A A A A A A A A A A A A	A A A A A A A A A A A A	A A A A A A A A A A A A A A A A A A A A
271	SCL3Contig49	716	153	X_Sample1_FMD86AS01DQMJY- X_Sample1_FMD86AS01EIJJJ- X_Sample2_FL4RA0R01CHG30- Y_Sample4_FL4RA0R02IPSQC+ Y_Sample4_FL4RA0R02FGGRO+ X_Sample2_FL4RA0R01CE9DP- Y_Sample4_FL4RA0R02FFOJE- Y_Sample4_FL4RA0R02GFVXT- X_Sample2_FL4RA0R01BE6EO- X_Sample2_FL4RA0R01B3LZ8- Y_Sample4_FL4RA0R02IAH3H+ X_Sample2_FL4RA0R01CJXPZ- X_Sample2_FL4RA0R01A2UCY+ X_Sample2_FL4RA0R01EM4YJ+ X_Sample2_FL4RA0R01DGWR8+ X_Sample2…	19	14	515	G/A	A	G	83	Sample1_FMD86AS01D20+ Sample1_FMD86AS01A3N+ Sample1_FMD86AS01C20+ Sample1_FMD86AS01DLC+ Sample1_FMD86AS01ECY+ Sample1_FMD86AS01CYL- Sample1_FMD86AS01A56+ Sample1_FMD86AS01DUQ+ Sample1_FMD86AS01AL3+ Sample1_FMD86AS01CEI+	Sample2_FL4RA0R01DEW+ Sample2_FL4RA0R01ELN- Sample2_FL4RA0R01APZ- Sample2_FL4RA0R01EBI+ Sample2_FL4RA0R01AJ1+ Sample2_FL4RA0R01DQ4+ Sample2_FL4RA0R01BAH+ Sample2_FL4RA0R01C4Q+ Sample2_FL4RA0R01D4V- Sample2_FL4RA0R01BQZ+ Sample2_FL4RA0R01BRH+ Sample2_FL4RA0R01DKF+ Sample2_FL4RA0R01AWF+ Sample2_FL4RA0R01BR0+ Sample2_FL4RA0R01DJ9+ Sample2_FL4RA0R01BNM- Sample2_FL4RA0R01C5G- Sample2_FL4RA0R01D36+ Sam…	Sample3_FMD86AS02G1F- Sample3_FMD86AS02IUC+ Sample3_FMD86AS02IAM- Sample3_FMD86AS02JPI+ Sample3_FMD86AS02F7C+ Sample3_FMD86AS02FPR+ Sample3_FMD86AS02JFG+ Sample3_FMD86AS02F9Z+ Sample3_FMD86AS02GQ6+ Sample3_FMD86AS02G7S+ Sample3_FMD86AS02H8W+	Sample4_FL4RA0R02I4H+ Sample4_FL4RA0R02H42+ Sample4_FL4RA0R02FR3+ Sample4_FL4RA0R02GXQ+ Sample4_FL4RA0R02IDT+ Sample4_FL4RA0R02IT7+ Sample4_FL4RA0R02GB0+ Sample4_FL4RA0R02H97+ Sample4_FL4RA0R02IRF+ Sample4_FL4RA0R02F4I- Sample4_FL4RA0R02GRO- Sample4_FL4RA0R02ITS+ Sample4_FL4RA0R02GQ5+ Sample4_FL4RA0R02HFO+ Sample4_FL4RA0R02I2C+ Sample4_FL4RA0R02JLL- Sample4_FL4RA0R02FDO+	G G G G G G G G G G	G G G G G G G G G G G G G G G G G G G G G G G G G G G G G G G G G G G G A A A A G G G G G	G G G G G G G G G G G	G G G G G G G G G G G G G G G G G
272	SCL3Contig49	716	153	X_Sample1_FMD86AS01DQMJY- X_Sample1_FMD86AS01EIJJJ- X_Sample2_FL4RA0R01CHG30- Y_Sample4_FL4RA0R02IPSQC+ Y_Sample4_FL4RA0R02FGGRO+ X_Sample2_FL4RA0R01CE9DP- Y_Sample4_FL4RA0R02FFOJE- Y_Sample4_FL4RA0R02GFVXT- X_Sample2_FL4RA0R01BE6EO- X_Sample2_FL4RA0R01B3LZ8- Y_Sample4_FL4RA0R02IAH3H+ X_Sample2_FL4RA0R01CJXPZ- X_Sample2_FL4RA0R01A2UCY+ X_Sample2_FL4RA0R01EM4YJ+ X_Sample2_FL4RA0R01DGWR8+ X_Sample2…	19	15	517	A/G	A	G	81	Sample1_FMD86AS01D20+ Sample1_FMD86AS01A3N+ Sample1_FMD86AS01C20+ Sample1_FMD86AS01DLC+ Sample1_FMD86AS01ECY+ Sample1_FMD86AS01CYL- Sample1_FMD86AS01A56+ Sample1_FMD86AS01DUQ+ Sample1_FMD86AS01AL3+ Sample1_FMD86AS01CEI+	Sample2_FL4RA0R01DEW+ Sample2_FL4RA0R01ELN- Sample2_FL4RA0R01APZ- Sample2_FL4RA0R01EBI+ Sample2_FL4RA0R01AJ1+ Sample2_FL4RA0R01DQ4+ Sample2_FL4RA0R01BAH+ Sample2_FL4RA0R01C4Q+ Sample2_FL4RA0R01D4V- Sample2_FL4RA0R01BQZ+ Sample2_FL4RA0R01BRH+ Sample2_FL4RA0R01DKF+ Sample2_FL4RA0R01AWF+ Sample2_FL4RA0R01BR0+ Sample2_FL4RA0R01DJ9+ Sample2_FL4RA0R01BNM- Sample2_FL4RA0R01C5G- Sample2_FL4RA0R01D36+ Sam…	Sample3_FMD86AS02IUC+ Sample3_FMD86AS02IAM- Sample3_FMD86AS02JPI+ Sample3_FMD86AS02F7C+ Sample3_FMD86AS02FPR+ Sample3_FMD86AS02JFG+ Sample3_FMD86AS02F9Z+ Sample3_FMD86AS02GQ6+ Sample3_FMD86AS02G7S+ Sample3_FMD86AS02H8W+	Sample4_FL4RA0R02I4H+ Sample4_FL4RA0R02H42+ Sample4_FL4RA0R02FR3+ Sample4_FL4RA0R02GXQ+ Sample4_FL4RA0R02IDT+ Sample4_FL4RA0R02GB0+ Sample4_FL4RA0R02H97+ Sample4_FL4RA0R02IRF+ Sample4_FL4RA0R02F4I- Sample4_FL4RA0R02GRO- Sample4_FL4RA0R02ITS+ Sample4_FL4RA0R02GQ5+ Sample4_FL4RA0R02HFO+ Sample4_FL4RA0R02I2C+ Sample4_FL4RA0R02JLL- Sample4_FL4RA0R02FDO+	A A A A A A A A A A	A A A A A A A A A A A A A A A A A A A A A A A A A A A A A A A A A A A A A A A A A A A G G	A A A A A A A A A A	A A A A A A A A A A A A A A A A
273	SCL3Contig49	716	153	X_Sample1_FMD86AS01DQMJY- X_Sample1_FMD86AS01EIJJJ- X_Sample2_FL4RA0R01CHG30- Y_Sample4_FL4RA0R02IPSQC+ Y_Sample4_FL4RA0R02FGGRO+ X_Sample2_FL4RA0R01CE9DP- Y_Sample4_FL4RA0R02FFOJE- Y_Sample4_FL4RA0R02GFVXT- X_Sample2_FL4RA0R01BE6EO- X_Sample2_FL4RA0R01B3LZ8- Y_Sample4_FL4RA0R02IAH3H+ X_Sample2_FL4RA0R01CJXPZ- X_Sample2_FL4RA0R01A2UCY+ X_Sample2_FL4RA0R01EM4YJ+ X_Sample2_FL4RA0R01DGWR8+ X_Sample2…	19	16	563	T/C	T	C	80	Sample1_FMD86AS01A3N+ Sample1_FMD86AS01C20+ Sample1_FMD86AS01DLC+ Sample1_FMD86AS01ECY+ Sample1_FMD86AS01CYL- Sample1_FMD86AS01A56+ Sample1_FMD86AS01DUQ+ Sample1_FMD86AS01AL3+ Sample1_FMD86AS01CEI+	Sample2_FL4RA0R01DQ4+ Sample2_FL4RA0R01C4Q+ Sample2_FL4RA0R01D4V- Sample2_FL4RA0R01BQZ+ Sample2_FL4RA0R01BRH+ Sample2_FL4RA0R01DKF+ Sample2_FL4RA0R01AWF+ Sample2_FL4RA0R01BR0+ Sample2_FL4RA0R01DJ9+ Sample2_FL4RA0R01BNM- Sample2_FL4RA0R01C5G- Sample2_FL4RA0R01D36+ Sample2_FL4RA0R01A7T- Sample2_FL4RA0R01AG2- Sample2_FL4RA0R01EOI- Sample2_FL4RA0R01DUK- Sample2_FL4RA0R01ESA- Sample2_FL4RA0R01B6N+ Sam…	Sample3_FMD86AS02IAM- Sample3_FMD86AS02JPI+ Sample3_FMD86AS02F7C+ Sample3_FMD86AS02FPR+ Sample3_FMD86AS02JFG+ Sample3_FMD86AS02F9Z+ Sample3_FMD86AS02GQ6+ Sample3_FMD86AS02G7S+ Sample3_FMD86AS02H8W+	Sample4_FL4RA0R02FR3+ Sample4_FL4RA0R02GXQ+ Sample4_FL4RA0R02IDT+ Sample4_FL4RA0R02IT7+ Sample4_FL4RA0R02GB0+ Sample4_FL4RA0R02H97+ Sample4_FL4RA0R02IRF+ Sample4_FL4RA0R02F4I- Sample4_FL4RA0R02GRO- Sample4_FL4RA0R02ITS+ Sample4_FL4RA0R02GQ5+ Sample4_FL4RA0R02HFO+ Sample4_FL4RA0R02I2C+ Sample4_FL4RA0R02JLL- Sample4_FL4RA0R02FDO+ Sample4_FL4RA0R02GEU+ Sample4_FL4RA0R02G0G+ Sample4_FL4RA0R02IOG+ Sam…	T T T T T T T T T	T T T T T T T T T T T T T T T T T T T T T T T T T T T T T T T T T T T T T T T T T T T	C C C C C C C C C	C C C C C C C C C C C C C C C C C C C
274	SCL3Contig49	716	153	X_Sample1_FMD86AS01DQMJY- X_Sample1_FMD86AS01EIJJJ- X_Sample2_FL4RA0R01CHG30- Y_Sample4_FL4RA0R02IPSQC+ Y_Sample4_FL4RA0R02FGGRO+ X_Sample2_FL4RA0R01CE9DP- Y_Sample4_FL4RA0R02FFOJE- Y_Sample4_FL4RA0R02GFVXT- X_Sample2_FL4RA0R01BE6EO- X_Sample2_FL4RA0R01B3LZ8- Y_Sample4_FL4RA0R02IAH3H+ X_Sample2_FL4RA0R01CJXPZ- X_Sample2_FL4RA0R01A2UCY+ X_Sample2_FL4RA0R01EM4YJ+ X_Sample2_FL4RA0R01DGWR8+ X_Sample2…	19	17	654	A/T	T	A	36	Sample1_FMD86AS01DUQ+ Sample1_FMD86AS01AL3+ Sample1_FMD86AS01CEI+	Sample2_FL4RA0R01CKA+ Sample2_FL4RA0R01AE0+ Sample2_FL4RA0R01DH0+ Sample2_FL4RA0R01CQK+ Sample2_FL4RA0R01C8A- Sample2_FL4RA0R01CUN- Sample2_FL4RA0R01AS1+ Sample2_FL4RA0R01BSU+ Sample2_FL4RA0R01BCN+ Sample2_FL4RA0R01CFZ+ Sample2_FL4RA0R01EW2+ Sample2_FL4RA0R01CS0- Sample2_FL4RA0R01DFA- Sample2_FL4RA0R01B6C+ Sample2_FL4RA0R01A7S+ Sample2_FL4RA0R01EUW+	Sample3_FMD86AS02F7C+ Sample3_FMD86AS02F9Z+ Sample3_FMD86AS02GQ6+ Sample3_FMD86AS02G7S+ Sample3_FMD86AS02H8W+	Sample4_FL4RA0R02IRF+ Sample4_FL4RA0R02F4I- Sample4_FL4RA0R02GRO- Sample4_FL4RA0R02ITS+ Sample4_FL4RA0R02GQ5+ Sample4_FL4RA0R02HFO+ Sample4_FL4RA0R02I2C+ Sample4_FL4RA0R02FDO+ Sample4_FL4RA0R02GEU+ Sample4_FL4RA0R02G0G+ Sample4_FL4RA0R02IOG+ Sample4_FL4RA0R02FSV+	T T T	T T T T T T T T T T T T T T T T	A A A A A	A A A A A A A A A A A A
275	SCL3Contig49	716	153	X_Sample1_FMD86AS01DQMJY- X_Sample1_FMD86AS01EIJJJ- X_Sample2_FL4RA0R01CHG30- Y_Sample4_FL4RA0R02IPSQC+ Y_Sample4_FL4RA0R02FGGRO+ X_Sample2_FL4RA0R01CE9DP- Y_Sample4_FL4RA0R02FFOJE- Y_Sample4_FL4RA0R02GFVXT- X_Sample2_FL4RA0R01BE6EO- X_Sample2_FL4RA0R01B3LZ8- Y_Sample4_FL4RA0R02IAH3H+ X_Sample2_FL4RA0R01CJXPZ- X_Sample2_FL4RA0R01A2UCY+ X_Sample2_FL4RA0R01EM4YJ+ X_Sample2_FL4RA0R01DGWR8+ X_Sample2…	19	18	660	A/T	T	A	35	Sample1_FMD86AS01DUQ+ Sample1_FMD86AS01AL3+ Sample1_FMD86AS01CEI+	Sample2_FL4RA0R01CKA+ Sample2_FL4RA0R01AE0+ Sample2_FL4RA0R01CQK+ Sample2_FL4RA0R01C8A- Sample2_FL4RA0R01CUN- Sample2_FL4RA0R01AS1+ Sample2_FL4RA0R01BSU+ Sample2_FL4RA0R01BCN+ Sample2_FL4RA0R01CFZ+ Sample2_FL4RA0R01EW2+ Sample2_FL4RA0R01CS0- Sample2_FL4RA0R01DFA- Sample2_FL4RA0R01B6C+ Sample2_FL4RA0R01A7S+ Sample2_FL4RA0R01EUW+	Sample3_FMD86AS02F7C+ Sample3_FMD86AS02F9Z+ Sample3_FMD86AS02GQ6+ Sample3_FMD86AS02G7S+ Sample3_FMD86AS02H8W+	Sample4_FL4RA0R02IRF+ Sample4_FL4RA0R02F4I- Sample4_FL4RA0R02GRO- Sample4_FL4RA0R02ITS+ Sample4_FL4RA0R02GQ5+ Sample4_FL4RA0R02HFO+ Sample4_FL4RA0R02I2C+ Sample4_FL4RA0R02FDO+ Sample4_FL4RA0R02GEU+ Sample4_FL4RA0R02G0G+ Sample4_FL4RA0R02IOG+ Sample4_FL4RA0R02FSV+	T T T	T T T T T T T T T T T T T T T	A A A A A	A A A A A A A A A A A A
276	SCL3Contig49	716	153	X_Sample1_FMD86AS01DQMJY- X_Sample1_FMD86AS01EIJJJ- X_Sample2_FL4RA0R01CHG30- Y_Sample4_FL4RA0R02IPSQC+ Y_Sample4_FL4RA0R02FGGRO+ X_Sample2_FL4RA0R01CE9DP- Y_Sample4_FL4RA0R02FFOJE- Y_Sample4_FL4RA0R02GFVXT- X_Sample2_FL4RA0R01BE6EO- X_Sample2_FL4RA0R01B3LZ8- Y_Sample4_FL4RA0R02IAH3H+ X_Sample2_FL4RA0R01CJXPZ- X_Sample2_FL4RA0R01A2UCY+ X_Sample2_FL4RA0R01EM4YJ+ X_Sample2_FL4RA0R01DGWR8+ X_Sample2…	19	19	676	G/C	G	C	6		Sample2_FL4RA0R01C8A- Sample2_FL4RA0R01CUN- Sample2_FL4RA0R01CS0- Sample2_FL4RA0R01DFA- Sample2_FL4RA0R01EUW+		Sample4_FL4RA0R02HFO+		G G C C C		G
277	SCL3Contig77	777	35	X_Sample2_FL4RA0R01AEANH+ X_Sample2_FL4RA0R01C41CQ- Y_Sample4_FL4RA0R02G8AKW- X_Sample1_FMD86AS01EGL9D+ Y_Sample3_FMD86AS02IS46R- Y_Sample4_FL4RA0R02I0XWJ+ X_Sample2_FL4RA0R01CBCCH+ X_Sample2_FL4RA0R01DJW2E+ X_Sample2_FL4RA0R01B0F86- Y_Sample4_FL4RA0R02GM7SH- X_Sample2_FL4RA0R01DT2HI- Y_Sample3_FMD86AS02HM9G7+ Y_Sample4_FL4RA0R02G3AK5+ Y_Sample4_FL4RA0R02IE30W- X_Sample2_FL4RA0R01BNX8T+ X_Sample2…	3	1	557	A/G	G	A	13	Sample1_FMD86AS01D0T-	Sample2_FL4RA0R01D93+ Sample2_FL4RA0R01CY5+ Sample2_FL4RA0R01ATH+ Sample2_FL4RA0R01EG2+ Sample2_FL4RA0R01ANN+	Sample3_FMD86AS02FO9+ Sample3_FMD86AS02GBS+	Sample4_FL4RA0R02INY+ Sample4_FL4RA0R02FFP+ Sample4_FL4RA0R02FJK+ Sample4_FL4RA0R02GR9+ Sample4_FL4RA0R02JMW+	G	G G G G G	A A	A A A A A
278	SCL3Contig77	777	35	X_Sample2_FL4RA0R01AEANH+ X_Sample2_FL4RA0R01C41CQ- Y_Sample4_FL4RA0R02G8AKW- X_Sample1_FMD86AS01EGL9D+ Y_Sample3_FMD86AS02IS46R- Y_Sample4_FL4RA0R02I0XWJ+ X_Sample2_FL4RA0R01CBCCH+ X_Sample2_FL4RA0R01DJW2E+ X_Sample2_FL4RA0R01B0F86- Y_Sample4_FL4RA0R02GM7SH- X_Sample2_FL4RA0R01DT2HI- Y_Sample3_FMD86AS02HM9G7+ Y_Sample4_FL4RA0R02G3AK5+ Y_Sample4_FL4RA0R02IE30W- X_Sample2_FL4RA0R01BNX8T+ X_Sample2…	3	2	703	C/A	C	A	11	Sample1_FMD86AS01D0T- Sample1_FMD86AS01C73- Sample1_FMD86AS01CAT+	Sample2_FL4RA0R01EG2+ Sample2_FL4RA0R01ANN+ Sample2_FL4RA0R01CJT+ Sample2_FL4RA0R01B41+	Sample3_FMD86AS02GBS+ Sample3_FMD86AS02ICN+ Sample3_FMD86AS02HZ3+	Sample4_FL4RA0R02JMW+	C A C	C C A C	C C C	C
279	SCL3Contig77	777	35	X_Sample2_FL4RA0R01AEANH+ X_Sample2_FL4RA0R01C41CQ- Y_Sample4_FL4RA0R02G8AKW- X_Sample1_FMD86AS01EGL9D+ Y_Sample3_FMD86AS02IS46R- Y_Sample4_FL4RA0R02I0XWJ+ X_Sample2_FL4RA0R01CBCCH+ X_Sample2_FL4RA0R01DJW2E+ X_Sample2_FL4RA0R01B0F86- Y_Sample4_FL4RA0R02GM7SH- X_Sample2_FL4RA0R01DT2HI- Y_Sample3_FMD86AS02HM9G7+ Y_Sample4_FL4RA0R02G3AK5+ Y_Sample4_FL4RA0R02IE30W- X_Sample2_FL4RA0R01BNX8T+ X_Sample2…	3	3	705	T/C	T	C	11	Sample1_FMD86AS01D0T- Sample1_FMD86AS01C73- Sample1_FMD86AS01CAT+	Sample2_FL4RA0R01EG2+ Sample2_FL4RA0R01ANN+ Sample2_FL4RA0R01CJT+ Sample2_FL4RA0R01B41+	Sample3_FMD86AS02GBS+ Sample3_FMD86AS02ICN+ Sample3_FMD86AS02HZ3+	Sample4_FL4RA0R02JMW+	T C T	T T C T	T T T	T
280	SCL3Contig85	730	23	X_Sample2_FL4RA0R01ALXMH+ X_Sample2_FL4RA0R01DU9TD+ X_Sample2_FL4RA0R01DKPGK- X_Sample2_FL4RA0R01B7PJ9- X_Sample2_FL4RA0R01B2F80- X_Sample2_FL4RA0R01CM0I1+ X_Sample2_FL4RA0R01CDDFC- Y_Sample3_FMD86AS02GCPXF+ Y_Sample4_FL4RA0R02HTOWA+ X_Sample1_FMD86AS01DZ9TC+ X_Sample2_FL4RA0R01A54JV+ X_Sample1_FMD86AS01EQSL6+ X_Sample1_FMD86AS01CFFU3+ X_Sample2_FL4RA0R01AZCQ6+ X_Sample2_FL4RA0R01BHBHN+ X_Sample2…	1	1	411	A/T	A	T	5		Sample2_FL4RA0R01B2F- Sample2_FL4RA0R01CM0+ Sample2_FL4RA0R01CDD-	Sample3_FMD86AS02GCP+	Sample4_FL4RA0R02HTO+		A A A	T	T
281	SCL3Contig87	771	53	X_Sample2_FL4RA0R01AMAY0+ Y_Sample4_FL4RA0R02IUDWG+ Y_Sample4_FL4RA0R02FDJNP+ Y_Sample4_FL4RA0R02G6JPW+ X_Sample2_FL4RA0R01BJO62+ X_Sample2_FL4RA0R01A72K4- Y_Sample4_FL4RA0R02GHQIJ- X_Sample2_FL4RA0R01AFSVN+ Y_Sample4_FL4RA0R02HGU34- X_Sample2_FL4RA0R01ET48K- X_Sample2_FL4RA0R01ARY1J- X_Sample2_FL4RA0R01ARU9K- X_Sample2_FL4RA0R01BPF3U- X_Sample2_FL4RA0R01A0HML- X_Sample2_FL4RA0R01ASOM6- X_Sample2…	3	1	60	G/C	G	C	8		Sample2_FL4RA0R01AMA+ Sample2_FL4RA0R01BJO+ Sample2_FL4RA0R01A72- Sample2_FL4RA0R01ET4- Sample2_FL4RA0R01ARY-		Sample4_FL4RA0R02IUD+ Sample4_FL4RA0R02FDJ+ Sample4_FL4RA0R02G6J+		G G G G G		C C C
282	SCL3Contig87	771	53	X_Sample2_FL4RA0R01AMAY0+ Y_Sample4_FL4RA0R02IUDWG+ Y_Sample4_FL4RA0R02FDJNP+ Y_Sample4_FL4RA0R02G6JPW+ X_Sample2_FL4RA0R01BJO62+ X_Sample2_FL4RA0R01A72K4- Y_Sample4_FL4RA0R02GHQIJ- X_Sample2_FL4RA0R01AFSVN+ Y_Sample4_FL4RA0R02HGU34- X_Sample2_FL4RA0R01ET48K- X_Sample2_FL4RA0R01ARY1J- X_Sample2_FL4RA0R01ARU9K- X_Sample2_FL4RA0R01BPF3U- X_Sample2_FL4RA0R01A0HML- X_Sample2_FL4RA0R01ASOM6- X_Sample2…	3	2	257	T/C	T	C	18		Sample2_FL4RA0R01A72- Sample2_FL4RA0R01ET4- Sample2_FL4RA0R01ARY- Sample2_FL4RA0R01ARU- Sample2_FL4RA0R01BPF- Sample2_FL4RA0R01AFS+ Sample2_FL4RA0R01A0H- Sample2_FL4RA0R01ECD+ Sample2_FL4RA0R01EG7+ Sample2_FL4RA0R01ASO- Sample2_FL4RA0R01BMR+ Sample2_FL4RA0R01EM1+ Sample2_FL4RA0R01ENE+		Sample4_FL4RA0R02GHQ- Sample4_FL4RA0R02I5A- Sample4_FL4RA0R02JTP- Sample4_FL4RA0R02IJ9- Sample4_FL4RA0R02I4E+		T T T T T T T T T T T T T		C C C C C
283	SCL3Contig87	771	53	X_Sample2_FL4RA0R01AMAY0+ Y_Sample4_FL4RA0R02IUDWG+ Y_Sample4_FL4RA0R02FDJNP+ Y_Sample4_FL4RA0R02G6JPW+ X_Sample2_FL4RA0R01BJO62+ X_Sample2_FL4RA0R01A72K4- Y_Sample4_FL4RA0R02GHQIJ- X_Sample2_FL4RA0R01AFSVN+ Y_Sample4_FL4RA0R02HGU34- X_Sample2_FL4RA0R01ET48K- X_Sample2_FL4RA0R01ARY1J- X_Sample2_FL4RA0R01ARU9K- X_Sample2_FL4RA0R01BPF3U- X_Sample2_FL4RA0R01A0HML- X_Sample2_FL4RA0R01ASOM6- X_Sample2…	3	3	262	A/G	A	G	18		Sample2_FL4RA0R01A72- Sample2_FL4RA0R01ET4- Sample2_FL4RA0R01ARY- Sample2_FL4RA0R01ARU- Sample2_FL4RA0R01BPF- Sample2_FL4RA0R01AFS+ Sample2_FL4RA0R01A0H- Sample2_FL4RA0R01ECD+ Sample2_FL4RA0R01EG7+ Sample2_FL4RA0R01ASO- Sample2_FL4RA0R01BMR+ Sample2_FL4RA0R01EM1+ Sample2_FL4RA0R01ENE+		Sample4_FL4RA0R02GHQ- Sample4_FL4RA0R02I5A- Sample4_FL4RA0R02JTP- Sample4_FL4RA0R02IJ9- Sample4_FL4RA0R02I4E+		A A A A A A A A A A A A A		G G G G G
284	SCL3Contig106	567	153	X_Sample2_FL4RA0R01B48CX+ Y_Sample3_FMD86AS02IF2ST- Y_Sample4_FL4RA0R02HRBO1- Y_Sample3_FMD86AS02IS95L+ Y_Sample4_FL4RA0R02GPFKI- X_Sample2_FL4RA0R01A190M- Y_Sample3_FMD86AS02GIAG2- Y_Sample3_FMD86AS02IFDHF- Y_Sample4_FL4RA0R02I3P7J+ Y_Sample4_FL4RA0R02FI3D7+ X_Sample2_FL4RA0R01B7YTW- Y_Sample4_FL4RA0R02IHOPN+ X_Sample1_FMD86AS01AI944- X_Sample2_FL4RA0R01AVTL4+ Y_Sample4_FL4RA0R02IRBER+ Y_Sample4…	20	1	109	C/T	C	T	10		Sample2_FL4RA0R01B48+ Sample2_FL4RA0R01A19- Sample2_FL4RA0R01B7Y-	Sample3_FMD86AS02IF2- Sample3_FMD86AS02IS9+ Sample3_FMD86AS02GIA- Sample3_FMD86AS02IFD-	Sample4_FL4RA0R02HRB- Sample4_FL4RA0R02GPF- Sample4_FL4RA0R02IHO+		C C C	C C T T	C C C
285	SCL3Contig106	567	153	X_Sample2_FL4RA0R01B48CX+ Y_Sample3_FMD86AS02IF2ST- Y_Sample4_FL4RA0R02HRBO1- Y_Sample3_FMD86AS02IS95L+ Y_Sample4_FL4RA0R02GPFKI- X_Sample2_FL4RA0R01A190M- Y_Sample3_FMD86AS02GIAG2- Y_Sample3_FMD86AS02IFDHF- Y_Sample4_FL4RA0R02I3P7J+ Y_Sample4_FL4RA0R02FI3D7+ X_Sample2_FL4RA0R01B7YTW- Y_Sample4_FL4RA0R02IHOPN+ X_Sample1_FMD86AS01AI944- X_Sample2_FL4RA0R01AVTL4+ Y_Sample4_FL4RA0R02IRBER+ Y_Sample4…	20	2	148	G/A	G	A	36	Sample1_FMD86AS01AI9- Sample1_FMD86AS01D21+ Sample1_FMD86AS01ET0- Sample1_FMD86AS01CFJ+	Sample2_FL4RA0R01B48+ Sample2_FL4RA0R01A19- Sample2_FL4RA0R01B7Y- Sample2_FL4RA0R01C3C- Sample2_FL4RA0R01AQX- Sample2_FL4RA0R01B8A- Sample2_FL4RA0R01DXB- Sample2_FL4RA0R01CQI+ Sample2_FL4RA0R01D8Y- Sample2_FL4RA0R01ACC+ Sample2_FL4RA0R01EA4- Sample2_FL4RA0R01EM4-	Sample3_FMD86AS02IF2- Sample3_FMD86AS02IS9+ Sample3_FMD86AS02GIA- Sample3_FMD86AS02IFD- Sample3_FMD86AS02J29+ Sample3_FMD86AS02HOC+	Sample4_FL4RA0R02HRB- Sample4_FL4RA0R02GPF- Sample4_FL4RA0R02I3P+ Sample4_FL4RA0R02FI3+ Sample4_FL4RA0R02IHO+ Sample4_FL4RA0R02HPR- Sample4_FL4RA0R02GJP+ Sample4_FL4RA0R02IRB+ Sample4_FL4RA0R02FZ2+ Sample4_FL4RA0R02JM7+ Sample4_FL4RA0R02HVI- Sample4_FL4RA0R02HLI- Sample4_FL4RA0R02G9Q+ Sample4_FL4RA0R02FRL+	G G G G	G G G G G G G G G G G G	G G A A G G	G G G G G G G G G G G G G G
286	SCL3Contig106	567	153	X_Sample2_FL4RA0R01B48CX+ Y_Sample3_FMD86AS02IF2ST- Y_Sample4_FL4RA0R02HRBO1- Y_Sample3_FMD86AS02IS95L+ Y_Sample4_FL4RA0R02GPFKI- X_Sample2_FL4RA0R01A190M- Y_Sample3_FMD86AS02GIAG2- Y_Sample3_FMD86AS02IFDHF- Y_Sample4_FL4RA0R02I3P7J+ Y_Sample4_FL4RA0R02FI3D7+ X_Sample2_FL4RA0R01B7YTW- Y_Sample4_FL4RA0R02IHOPN+ X_Sample1_FMD86AS01AI944- X_Sample2_FL4RA0R01AVTL4+ Y_Sample4_FL4RA0R02IRBER+ Y_Sample4…	20	3	160	C/T	C	T	39	Sample1_FMD86AS01AI9- Sample1_FMD86AS01D21+ Sample1_FMD86AS01ET0- Sample1_FMD86AS01CFJ+	Sample2_FL4RA0R01B48+ Sample2_FL4RA0R01A19- Sample2_FL4RA0R01B7Y- Sample2_FL4RA0R01C3C- Sample2_FL4RA0R01AQX- Sample2_FL4RA0R01B8A- Sample2_FL4RA0R01DXB- Sample2_FL4RA0R01CQI+ Sample2_FL4RA0R01D8Y- Sample2_FL4RA0R01BI7+ Sample2_FL4RA0R01ACC+ Sample2_FL4RA0R01EA4- Sample2_FL4RA0R01EM4- Sample2_FL4RA0R01DD7+	Sample3_FMD86AS02IF2- Sample3_FMD86AS02IS9+ Sample3_FMD86AS02GIA- Sample3_FMD86AS02IFD- Sample3_FMD86AS02J29+ Sample3_FMD86AS02HOC+	Sample4_FL4RA0R02HRB- Sample4_FL4RA0R02GPF- Sample4_FL4RA0R02I3P+ Sample4_FL4RA0R02FI3+ Sample4_FL4RA0R02IHO+ Sample4_FL4RA0R02HPR- Sample4_FL4RA0R02GJP+ Sample4_FL4RA0R02IRB+ Sample4_FL4RA0R02FZ2+ Sample4_FL4RA0R02JM7+ Sample4_FL4RA0R02HVI- Sample4_FL4RA0R02HLI- Sample4_FL4RA0R02G9Q+ Sample4_FL4RA0R02FRL+ Sample4_FL4RA0R02F6Z-	C C C C	C C C C C C C C C C C C C C	C C T T C C	C C C C C C C C C C C C C C C
287	SCL3Contig106	567	153	X_Sample2_FL4RA0R01B48CX+ Y_Sample3_FMD86AS02IF2ST- Y_Sample4_FL4RA0R02HRBO1- Y_Sample3_FMD86AS02IS95L+ Y_Sample4_FL4RA0R02GPFKI- X_Sample2_FL4RA0R01A190M- Y_Sample3_FMD86AS02GIAG2- Y_Sample3_FMD86AS02IFDHF- Y_Sample4_FL4RA0R02I3P7J+ Y_Sample4_FL4RA0R02FI3D7+ X_Sample2_FL4RA0R01B7YTW- Y_Sample4_FL4RA0R02IHOPN+ X_Sample1_FMD86AS01AI944- X_Sample2_FL4RA0R01AVTL4+ Y_Sample4_FL4RA0R02IRBER+ Y_Sample4…	20	4	208	T/G	T	G	55	Sample1_FMD86AS01AI9- Sample1_FMD86AS01D21+ Sample1_FMD86AS01ET0- Sample1_FMD86AS01CFJ+	Sample2_FL4RA0R01B48+ Sample2_FL4RA0R01A19- Sample2_FL4RA0R01B7Y- Sample2_FL4RA0R01C3C- Sample2_FL4RA0R01AQX- Sample2_FL4RA0R01B8A- Sample2_FL4RA0R01DXB- Sample2_FL4RA0R01CQI+ Sample2_FL4RA0R01D8Y- Sample2_FL4RA0R01BRC- Sample2_FL4RA0R01BI7+ Sample2_FL4RA0R01BQW- Sample2_FL4RA0R01ACC+ Sample2_FL4RA0R01EA4- Sample2_FL4RA0R01EM4- Sample2_FL4RA0R01B8J+ Sample2_FL4RA0R01DD7+ Sample2_FL4RA0R01AVT+ Sam…	Sample3_FMD86AS02IF2- Sample3_FMD86AS02IS9+ Sample3_FMD86AS02GIA- Sample3_FMD86AS02IFD- Sample3_FMD86AS02J29+ Sample3_FMD86AS02IBL- Sample3_FMD86AS02HOC+ Sample3_FMD86AS02JNF+ Sample3_FMD86AS02IHJ+	Sample4_FL4RA0R02HRB- Sample4_FL4RA0R02GPF- Sample4_FL4RA0R02I3P+ Sample4_FL4RA0R02FI3+ Sample4_FL4RA0R02IHO+ Sample4_FL4RA0R02HPR- Sample4_FL4RA0R02GJP+ Sample4_FL4RA0R02IRB+ Sample4_FL4RA0R02FZ2+ Sample4_FL4RA0R02JM7+ Sample4_FL4RA0R02HVI- Sample4_FL4RA0R02HLI- Sample4_FL4RA0R02G9Q+ Sample4_FL4RA0R02FRL+ Sample4_FL4RA0R02F6Z- Sample4_FL4RA0R02FMM+ Sample4_FL4RA0R02FK2+ Sample4_FL4RA0R02GPM+ Sam…	T T T T	T T T T T T T T T T T T T T T T T T T T T T	T T G G T T T T T	T T T T T T T T T T T T T T T T T T T T
288	SCL3Contig106	567	153	X_Sample2_FL4RA0R01B48CX+ Y_Sample3_FMD86AS02IF2ST- Y_Sample4_FL4RA0R02HRBO1- Y_Sample3_FMD86AS02IS95L+ Y_Sample4_FL4RA0R02GPFKI- X_Sample2_FL4RA0R01A190M- Y_Sample3_FMD86AS02GIAG2- Y_Sample3_FMD86AS02IFDHF- Y_Sample4_FL4RA0R02I3P7J+ Y_Sample4_FL4RA0R02FI3D7+ X_Sample2_FL4RA0R01B7YTW- Y_Sample4_FL4RA0R02IHOPN+ X_Sample1_FMD86AS01AI944- X_Sample2_FL4RA0R01AVTL4+ Y_Sample4_FL4RA0R02IRBER+ Y_Sample4…	20	5	229	T/C	T	C	59	Sample1_FMD86AS01AI9- Sample1_FMD86AS01D21+ Sample1_FMD86AS01ET0- Sample1_FMD86AS01CFJ+ Sample1_FMD86AS01EE2+	Sample2_FL4RA0R01B48+ Sample2_FL4RA0R01A19- Sample2_FL4RA0R01B7Y- Sample2_FL4RA0R01C3C- Sample2_FL4RA0R01AQX- Sample2_FL4RA0R01B8A- Sample2_FL4RA0R01DXB- Sample2_FL4RA0R01CQI+ Sample2_FL4RA0R01D8Y- Sample2_FL4RA0R01BRC- Sample2_FL4RA0R01BI7+ Sample2_FL4RA0R01BQW- Sample2_FL4RA0R01ACC+ Sample2_FL4RA0R01EA4- Sample2_FL4RA0R01EM4- Sample2_FL4RA0R01B8J+ Sample2_FL4RA0R01DD7+ Sample2_FL4RA0R01AVT+ Sam…	Sample3_FMD86AS02IF2- Sample3_FMD86AS02IS9+ Sample3_FMD86AS02GIA- Sample3_FMD86AS02IFD- Sample3_FMD86AS02J29+ Sample3_FMD86AS02IBL- Sample3_FMD86AS02HOC+ Sample3_FMD86AS02JNF+ Sample3_FMD86AS02IHJ+	Sample4_FL4RA0R02HRB- Sample4_FL4RA0R02GPF- Sample4_FL4RA0R02I3P+ Sample4_FL4RA0R02FI3+ Sample4_FL4RA0R02IHO+ Sample4_FL4RA0R02HPR- Sample4_FL4RA0R02GJP+ Sample4_FL4RA0R02IRB+ Sample4_FL4RA0R02FZ2+ Sample4_FL4RA0R02JM7+ Sample4_FL4RA0R02HVI- Sample4_FL4RA0R02HLI- Sample4_FL4RA0R02G9Q+ Sample4_FL4RA0R02FRL+ Sample4_FL4RA0R02F6Z- Sample4_FL4RA0R02FMM+ Sample4_FL4RA0R02FK2+ Sample4_FL4RA0R02GPM+ Sam…	T T T T T	T T T T T T T T T T T T T T T T T T T T T T T	T T C C T T T T T	T T T T T T T T T T T T T T T T T T T T T T
289	SCL3Contig106	567	153	X_Sample2_FL4RA0R01B48CX+ Y_Sample3_FMD86AS02IF2ST- Y_Sample4_FL4RA0R02HRBO1- Y_Sample3_FMD86AS02IS95L+ Y_Sample4_FL4RA0R02GPFKI- X_Sample2_FL4RA0R01A190M- Y_Sample3_FMD86AS02GIAG2- Y_Sample3_FMD86AS02IFDHF- Y_Sample4_FL4RA0R02I3P7J+ Y_Sample4_FL4RA0R02FI3D7+ X_Sample2_FL4RA0R01B7YTW- Y_Sample4_FL4RA0R02IHOPN+ X_Sample1_FMD86AS01AI944- X_Sample2_FL4RA0R01AVTL4+ Y_Sample4_FL4RA0R02IRBER+ Y_Sample4…	20	6	280	C/T	T	C	67	Sample1_FMD86AS01AI9- Sample1_FMD86AS01D21+ Sample1_FMD86AS01ET0- Sample1_FMD86AS01CFJ+ Sample1_FMD86AS01EE2+	Sample2_FL4RA0R01A19- Sample2_FL4RA0R01B7Y- Sample2_FL4RA0R01C3C- Sample2_FL4RA0R01AQX- Sample2_FL4RA0R01B8A- Sample2_FL4RA0R01DXB- Sample2_FL4RA0R01CQI+ Sample2_FL4RA0R01D8Y- Sample2_FL4RA0R01BRC- Sample2_FL4RA0R01BI7+ Sample2_FL4RA0R01BQW- Sample2_FL4RA0R01ACC+ Sample2_FL4RA0R01EA4- Sample2_FL4RA0R01EM4- Sample2_FL4RA0R01B8J+ Sample2_FL4RA0R01DD7+ Sample2_FL4RA0R01AVT+ Sample2_FL4RA0R01CKZ- Sam…	Sample3_FMD86AS02IF2- Sample3_FMD86AS02IS9+ Sample3_FMD86AS02GIA- Sample3_FMD86AS02IFD- Sample3_FMD86AS02J29+ Sample3_FMD86AS02IBL- Sample3_FMD86AS02HOC+ Sample3_FMD86AS02JNF+ Sample3_FMD86AS02IHJ+ Sample3_FMD86AS02HPC+	Sample4_FL4RA0R02HRB- Sample4_FL4RA0R02GPF- Sample4_FL4RA0R02I3P+ Sample4_FL4RA0R02FI3+ Sample4_FL4RA0R02IHO+ Sample4_FL4RA0R02HPR- Sample4_FL4RA0R02GJP+ Sample4_FL4RA0R02JM7+ Sample4_FL4RA0R02HVI- Sample4_FL4RA0R02HLI- Sample4_FL4RA0R02G9Q+ Sample4_FL4RA0R02FRL+ Sample4_FL4RA0R02F6Z- Sample4_FL4RA0R02FMM+ Sample4_FL4RA0R02FK2+ Sample4_FL4RA0R02GPM+ Sample4_FL4RA0R02F77- Sample4_FL4RA0R02IYU- Sam…	C C C C C	C C C C C C C C C C C C C C C C C C C C C C C C C C C	C C T T C C C C C C	C C C C C C C C C C C C C C T C C C C C C C C C C
290	SCL3Contig106	567	153	X_Sample2_FL4RA0R01B48CX+ Y_Sample3_FMD86AS02IF2ST- Y_Sample4_FL4RA0R02HRBO1- Y_Sample3_FMD86AS02IS95L+ Y_Sample4_FL4RA0R02GPFKI- X_Sample2_FL4RA0R01A190M- Y_Sample3_FMD86AS02GIAG2- Y_Sample3_FMD86AS02IFDHF- Y_Sample4_FL4RA0R02I3P7J+ Y_Sample4_FL4RA0R02FI3D7+ X_Sample2_FL4RA0R01B7YTW- Y_Sample4_FL4RA0R02IHOPN+ X_Sample1_FMD86AS01AI944- X_Sample2_FL4RA0R01AVTL4+ Y_Sample4_FL4RA0R02IRBER+ Y_Sample4…	20	7	295	G/C	C	G	71	Sample1_FMD86AS01AI9- Sample1_FMD86AS01D21+ Sample1_FMD86AS01ET0- Sample1_FMD86AS01CFJ+ Sample1_FMD86AS01EE2+ Sample1_FMD86AS01EH5+	Sample2_FL4RA0R01A19- Sample2_FL4RA0R01B7Y- Sample2_FL4RA0R01C3C- Sample2_FL4RA0R01AQX- Sample2_FL4RA0R01B8A- Sample2_FL4RA0R01DXB- Sample2_FL4RA0R01CQI+ Sample2_FL4RA0R01D8Y- Sample2_FL4RA0R01BRC- Sample2_FL4RA0R01BI7+ Sample2_FL4RA0R01BQW- Sample2_FL4RA0R01ACC+ Sample2_FL4RA0R01EA4- Sample2_FL4RA0R01EM4- Sample2_FL4RA0R01B8J+ Sample2_FL4RA0R01DD7+ Sample2_FL4RA0R01AVT+ Sample2_FL4RA0R01CKZ- Sam…	Sample3_FMD86AS02IS9+ Sample3_FMD86AS02GIA- Sample3_FMD86AS02IFD- Sample3_FMD86AS02J29+ Sample3_FMD86AS02IBL- Sample3_FMD86AS02HOC+ Sample3_FMD86AS02JNF+ Sample3_FMD86AS02IHJ+ Sample3_FMD86AS02HPC+ Sample3_FMD86AS02H95+	Sample4_FL4RA0R02HRB- Sample4_FL4RA0R02GPF- Sample4_FL4RA0R02I3P+ Sample4_FL4RA0R02FI3+ Sample4_FL4RA0R02IHO+ Sample4_FL4RA0R02HPR- Sample4_FL4RA0R02JM7+ Sample4_FL4RA0R02HVI- Sample4_FL4RA0R02HLI- Sample4_FL4RA0R02G9Q+ Sample4_FL4RA0R02FRL+ Sample4_FL4RA0R02F6Z- Sample4_FL4RA0R02FMM+ Sample4_FL4RA0R02FK2+ Sample4_FL4RA0R02GPM+ Sample4_FL4RA0R02F77- Sample4_FL4RA0R02IYU- Sample4_FL4RA0R02I53+ Sam…	G G G G G G	G G G G G G G G G G G G G G G G G G G G G G G G G G G G G G G	G C C G G G G G G G	G G G G G G G G G G G G G C G G G G G G G G G G
291	SCL3Contig106	567	153	X_Sample2_FL4RA0R01B48CX+ Y_Sample3_FMD86AS02IF2ST- Y_Sample4_FL4RA0R02HRBO1- Y_Sample3_FMD86AS02IS95L+ Y_Sample4_FL4RA0R02GPFKI- X_Sample2_FL4RA0R01A190M- Y_Sample3_FMD86AS02GIAG2- Y_Sample3_FMD86AS02IFDHF- Y_Sample4_FL4RA0R02I3P7J+ Y_Sample4_FL4RA0R02FI3D7+ X_Sample2_FL4RA0R01B7YTW- Y_Sample4_FL4RA0R02IHOPN+ X_Sample1_FMD86AS01AI944- X_Sample2_FL4RA0R01AVTL4+ Y_Sample4_FL4RA0R02IRBER+ Y_Sample4…	20	8	307	C/T	T	C	73	Sample1_FMD86AS01AI9- Sample1_FMD86AS01D21+ Sample1_FMD86AS01ET0- Sample1_FMD86AS01CFJ+ Sample1_FMD86AS01EE2+ Sample1_FMD86AS01EH5+ Sample1_FMD86AS01DNO+	Sample2_FL4RA0R01A19- Sample2_FL4RA0R01B7Y- Sample2_FL4RA0R01C3C- Sample2_FL4RA0R01AQX- Sample2_FL4RA0R01B8A- Sample2_FL4RA0R01DXB- Sample2_FL4RA0R01CQI+ Sample2_FL4RA0R01D8Y- Sample2_FL4RA0R01BRC- Sample2_FL4RA0R01BI7+ Sample2_FL4RA0R01BQW- Sample2_FL4RA0R01ACC+ Sample2_FL4RA0R01EA4- Sample2_FL4RA0R01EM4- Sample2_FL4RA0R01B8J+ Sample2_FL4RA0R01DD7+ Sample2_FL4RA0R01CKZ- Sample2_FL4RA0R01D35- Sam…	Sample3_FMD86AS02IS9+ Sample3_FMD86AS02GIA- Sample3_FMD86AS02IFD- Sample3_FMD86AS02J29+ Sample3_FMD86AS02IBL- Sample3_FMD86AS02HOC+ Sample3_FMD86AS02JNF+ Sample3_FMD86AS02IHJ+ Sample3_FMD86AS02HPC+ Sample3_FMD86AS02H95+	Sample4_FL4RA0R02HRB- Sample4_FL4RA0R02GPF- Sample4_FL4RA0R02I3P+ Sample4_FL4RA0R02FI3+ Sample4_FL4RA0R02IHO+ Sample4_FL4RA0R02HPR- Sample4_FL4RA0R02JM7+ Sample4_FL4RA0R02HVI- Sample4_FL4RA0R02HLI- Sample4_FL4RA0R02G9Q+ Sample4_FL4RA0R02FRL+ Sample4_FL4RA0R02F6Z- Sample4_FL4RA0R02FMM+ Sample4_FL4RA0R02FK2+ Sample4_FL4RA0R02GPM+ Sample4_FL4RA0R02F77- Sample4_FL4RA0R02IYU- Sample4_FL4RA0R02I53+ Sam…	C C C C C C C	C C C C C C C C C C C C C C C C C C C C C C C C C C C C C C C	C T T C C C C C C C	C C C C C C C C C C C C C C C C C C C C C C C C C
292	SCL3Contig106	567	153	X_Sample2_FL4RA0R01B48CX+ Y_Sample3_FMD86AS02IF2ST- Y_Sample4_FL4RA0R02HRBO1- Y_Sample3_FMD86AS02IS95L+ Y_Sample4_FL4RA0R02GPFKI- X_Sample2_FL4RA0R01A190M- Y_Sample3_FMD86AS02GIAG2- Y_Sample3_FMD86AS02IFDHF- Y_Sample4_FL4RA0R02I3P7J+ Y_Sample4_FL4RA0R02FI3D7+ X_Sample2_FL4RA0R01B7YTW- Y_Sample4_FL4RA0R02IHOPN+ X_Sample1_FMD86AS01AI944- X_Sample2_FL4RA0R01AVTL4+ Y_Sample4_FL4RA0R02IRBER+ Y_Sample4…	20	9	340	T/C	T	C	72	Sample1_FMD86AS01AI9- Sample1_FMD86AS01D21+ Sample1_FMD86AS01ET0- Sample1_FMD86AS01CFJ+ Sample1_FMD86AS01EE2+ Sample1_FMD86AS01EH5+ Sample1_FMD86AS01DNO+	Sample2_FL4RA0R01A19- Sample2_FL4RA0R01B7Y- Sample2_FL4RA0R01C3C- Sample2_FL4RA0R01AQX- Sample2_FL4RA0R01CQI+ Sample2_FL4RA0R01D8Y- Sample2_FL4RA0R01BRC- Sample2_FL4RA0R01BI7+ Sample2_FL4RA0R01BQW- Sample2_FL4RA0R01ACC+ Sample2_FL4RA0R01EA4- Sample2_FL4RA0R01EM4- Sample2_FL4RA0R01B8J+ Sample2_FL4RA0R01DD7+ Sample2_FL4RA0R01CKZ- Sample2_FL4RA0R01D35- Sample2_FL4RA0R01C05- Sample2_FL4RA0R01BQA+ Sam…	Sample3_FMD86AS02GIA- Sample3_FMD86AS02IFD- Sample3_FMD86AS02J29+ Sample3_FMD86AS02HOC+ Sample3_FMD86AS02JNF+ Sample3_FMD86AS02IHJ+ Sample3_FMD86AS02HPC+ Sample3_FMD86AS02H95+	Sample4_FL4RA0R02IHO+ Sample4_FL4RA0R02HPR- Sample4_FL4RA0R02HVI- Sample4_FL4RA0R02HLI- Sample4_FL4RA0R02G9Q+ Sample4_FL4RA0R02FRL+ Sample4_FL4RA0R02F6Z- Sample4_FL4RA0R02FMM+ Sample4_FL4RA0R02FK2+ Sample4_FL4RA0R02GPM+ Sample4_FL4RA0R02F77- Sample4_FL4RA0R02IYU- Sample4_FL4RA0R02I53+ Sample4_FL4RA0R02FRB+ Sample4_FL4RA0R02IZJ+ Sample4_FL4RA0R02HFZ- Sample4_FL4RA0R02F5B+ Sample4_FL4RA0R02HT4- Sam…	T T T T T T T	T T T T T T T T T T T T T T T T T T T T T T T T T T T T T T T T T T T T	C C T T T T T T	T T T T T T T T C T T T T T T T T T T T T
293	SCL3Contig106	567	153	X_Sample2_FL4RA0R01B48CX+ Y_Sample3_FMD86AS02IF2ST- Y_Sample4_FL4RA0R02HRBO1- Y_Sample3_FMD86AS02IS95L+ Y_Sample4_FL4RA0R02GPFKI- X_Sample2_FL4RA0R01A190M- Y_Sample3_FMD86AS02GIAG2- Y_Sample3_FMD86AS02IFDHF- Y_Sample4_FL4RA0R02I3P7J+ Y_Sample4_FL4RA0R02FI3D7+ X_Sample2_FL4RA0R01B7YTW- Y_Sample4_FL4RA0R02IHOPN+ X_Sample1_FMD86AS01AI944- X_Sample2_FL4RA0R01AVTL4+ Y_Sample4_FL4RA0R02IRBER+ Y_Sample4…	20	10	342	A/G	A	G	59	Sample1_FMD86AS01ET0- Sample1_FMD86AS01CFJ+ Sample1_FMD86AS01EE2+ Sample1_FMD86AS01EH5+ Sample1_FMD86AS01DNO+	Sample2_FL4RA0R01BRC- Sample2_FL4RA0R01BI7+ Sample2_FL4RA0R01BQW- Sample2_FL4RA0R01ACC+ Sample2_FL4RA0R01EA4- Sample2_FL4RA0R01EM4- Sample2_FL4RA0R01B8J+ Sample2_FL4RA0R01DD7+ Sample2_FL4RA0R01CKZ- Sample2_FL4RA0R01D35- Sample2_FL4RA0R01C05- Sample2_FL4RA0R01BQA+ Sample2_FL4RA0R01A50+ Sample2_FL4RA0R01BVV+ Sample2_FL4RA0R01C0V+ Sample2_FL4RA0R01EB4- Sample2_FL4RA0R01BGY+ Sample2_FL4RA0R01AC4+ Sam…	Sample3_FMD86AS02JNF+ Sample3_FMD86AS02IHJ+ Sample3_FMD86AS02HPC+ Sample3_FMD86AS02H95+	Sample4_FL4RA0R02HLI- Sample4_FL4RA0R02G9Q+ Sample4_FL4RA0R02FRL+ Sample4_FL4RA0R02F6Z- Sample4_FL4RA0R02FMM+ Sample4_FL4RA0R02FK2+ Sample4_FL4RA0R02GPM+ Sample4_FL4RA0R02F77- Sample4_FL4RA0R02IYU- Sample4_FL4RA0R02I53+ Sample4_FL4RA0R02FRB+ Sample4_FL4RA0R02IZJ+ Sample4_FL4RA0R02HFZ- Sample4_FL4RA0R02F5B+ Sample4_FL4RA0R02HT4- Sample4_FL4RA0R02FMA+ Sample4_FL4RA0R02IXP+ Sample4_FL4RA0R02GF8- Sam…	A N N N N	N N N N N N N N N N N N N N N N N N N N N N N N N N N N N N N	N N N N	A N N N N N N G N N N N N N N N N N N
294	SCL3Contig106	567	153	X_Sample2_FL4RA0R01B48CX+ Y_Sample3_FMD86AS02IF2ST- Y_Sample4_FL4RA0R02HRBO1- Y_Sample3_FMD86AS02IS95L+ Y_Sample4_FL4RA0R02GPFKI- X_Sample2_FL4RA0R01A190M- Y_Sample3_FMD86AS02GIAG2- Y_Sample3_FMD86AS02IFDHF- Y_Sample4_FL4RA0R02I3P7J+ Y_Sample4_FL4RA0R02FI3D7+ X_Sample2_FL4RA0R01B7YTW- Y_Sample4_FL4RA0R02IHOPN+ X_Sample1_FMD86AS01AI944- X_Sample2_FL4RA0R01AVTL4+ Y_Sample4_FL4RA0R02IRBER+ Y_Sample4…	20	11	354	G/A	G	A	74	Sample1_FMD86AS01AI9- Sample1_FMD86AS01D21+ Sample1_FMD86AS01ET0- Sample1_FMD86AS01CFJ+ Sample1_FMD86AS01EE2+ Sample1_FMD86AS01EH5+ Sample1_FMD86AS01DNO+	Sample2_FL4RA0R01C3C- Sample2_FL4RA0R01AQX- Sample2_FL4RA0R01CQI+ Sample2_FL4RA0R01D8Y- Sample2_FL4RA0R01BRC- Sample2_FL4RA0R01BI7+ Sample2_FL4RA0R01BQW- Sample2_FL4RA0R01ACC+ Sample2_FL4RA0R01EA4- Sample2_FL4RA0R01EM4- Sample2_FL4RA0R01B8J+ Sample2_FL4RA0R01DD7+ Sample2_FL4RA0R01CKZ- Sample2_FL4RA0R01D35- Sample2_FL4RA0R01BQA+ Sample2_FL4RA0R01A50+ Sample2_FL4RA0R01BVV+ Sample2_FL4RA0R01C0V+ Sam…	Sample3_FMD86AS02J29+ Sample3_FMD86AS02JNF+ Sample3_FMD86AS02IHJ+ Sample3_FMD86AS02HPC+ Sample3_FMD86AS02H95+	Sample4_FL4RA0R02HPR- Sample4_FL4RA0R02HVI- Sample4_FL4RA0R02HLI- Sample4_FL4RA0R02G9Q+ Sample4_FL4RA0R02FRL+ Sample4_FL4RA0R02F6Z- Sample4_FL4RA0R02FMM+ Sample4_FL4RA0R02FK2+ Sample4_FL4RA0R02GPM+ Sample4_FL4RA0R02F77- Sample4_FL4RA0R02IYU- Sample4_FL4RA0R02I53+ Sample4_FL4RA0R02FRB+ Sample4_FL4RA0R02IZJ+ Sample4_FL4RA0R02HFZ- Sample4_FL4RA0R02F5B+ Sample4_FL4RA0R02HT4- Sample4_FL4RA0R02FMA+ Sam…	G G G G G G G	G G A G G A G G G G G G G G G G G G G G G G G G G G G G G G G G G G G G G	G G G G G	G G G G G G G G G G G G G G G G G G G G G G G G G
295	SCL3Contig106	567	153	X_Sample2_FL4RA0R01B48CX+ Y_Sample3_FMD86AS02IF2ST- Y_Sample4_FL4RA0R02HRBO1- Y_Sample3_FMD86AS02IS95L+ Y_Sample4_FL4RA0R02GPFKI- X_Sample2_FL4RA0R01A190M- Y_Sample3_FMD86AS02GIAG2- Y_Sample3_FMD86AS02IFDHF- Y_Sample4_FL4RA0R02I3P7J+ Y_Sample4_FL4RA0R02FI3D7+ X_Sample2_FL4RA0R01B7YTW- Y_Sample4_FL4RA0R02IHOPN+ X_Sample1_FMD86AS01AI944- X_Sample2_FL4RA0R01AVTL4+ Y_Sample4_FL4RA0R02IRBER+ Y_Sample4…	20	12	364	G/A	A	G	68	Sample1_FMD86AS01D21+ Sample1_FMD86AS01ET0- Sample1_FMD86AS01CFJ+ Sample1_FMD86AS01EE2+ Sample1_FMD86AS01EH5+ Sample1_FMD86AS01DNO+ Sample1_FMD86AS01D4G+ Sample1_FMD86AS01DNW+ Sample1_FMD86AS01BV9+	Sample2_FL4RA0R01D8Y- Sample2_FL4RA0R01BQW- Sample2_FL4RA0R01EA4- Sample2_FL4RA0R01EM4- Sample2_FL4RA0R01B8J+ Sample2_FL4RA0R01DD7+ Sample2_FL4RA0R01CKZ- Sample2_FL4RA0R01D35- Sample2_FL4RA0R01BQA+ Sample2_FL4RA0R01A50+ Sample2_FL4RA0R01BVV+ Sample2_FL4RA0R01C0V+ Sample2_FL4RA0R01EB4- Sample2_FL4RA0R01BGY+ Sample2_FL4RA0R01AC4+ Sample2_FL4RA0R01B3G+ Sample2_FL4RA0R01DW3+ Sample2_FL4RA0R01ED0+ Sam…	Sample3_FMD86AS02J29+ Sample3_FMD86AS02IHJ+ Sample3_FMD86AS02HPC+ Sample3_FMD86AS02H95+	Sample4_FL4RA0R02HPR- Sample4_FL4RA0R02HLI- Sample4_FL4RA0R02FRL+ Sample4_FL4RA0R02F6Z- Sample4_FL4RA0R02FMM+ Sample4_FL4RA0R02FK2+ Sample4_FL4RA0R02GPM+ Sample4_FL4RA0R02F77- Sample4_FL4RA0R02IYU- Sample4_FL4RA0R02I53+ Sample4_FL4RA0R02FRB+ Sample4_FL4RA0R02IZJ+ Sample4_FL4RA0R02HFZ- Sample4_FL4RA0R02F5B+ Sample4_FL4RA0R02HT4- Sample4_FL4RA0R02FMA+ Sample4_FL4RA0R02IXP+ Sample4_FL4RA0R02GF8- Sam…	A A A A A A A A A	A A A A A A A A A A A A A A A A A A A A A A A A A A A A A A A A	G G G G	G G G G G G G G G G G G G G G G G G G G G G G
296	SCL3Contig106	567	153	X_Sample2_FL4RA0R01B48CX+ Y_Sample3_FMD86AS02IF2ST- Y_Sample4_FL4RA0R02HRBO1- Y_Sample3_FMD86AS02IS95L+ Y_Sample4_FL4RA0R02GPFKI- X_Sample2_FL4RA0R01A190M- Y_Sample3_FMD86AS02GIAG2- Y_Sample3_FMD86AS02IFDHF- Y_Sample4_FL4RA0R02I3P7J+ Y_Sample4_FL4RA0R02FI3D7+ X_Sample2_FL4RA0R01B7YTW- Y_Sample4_FL4RA0R02IHOPN+ X_Sample1_FMD86AS01AI944- X_Sample2_FL4RA0R01AVTL4+ Y_Sample4_FL4RA0R02IRBER+ Y_Sample4…	20	13	373	G/A	A	G	75	Sample1_FMD86AS01CFJ+ Sample1_FMD86AS01EE2+ Sample1_FMD86AS01EH5+ Sample1_FMD86AS01DNO+ Sample1_FMD86AS01BRG+ Sample1_FMD86AS01BLA+ Sample1_FMD86AS01D4G+ Sample1_FMD86AS01DNW+ Sample1_FMD86AS01BV9+	Sample2_FL4RA0R01BQW- Sample2_FL4RA0R01EM4- Sample2_FL4RA0R01B8J+ Sample2_FL4RA0R01DD7+ Sample2_FL4RA0R01CKZ- Sample2_FL4RA0R01BQA+ Sample2_FL4RA0R01A50+ Sample2_FL4RA0R01BVV+ Sample2_FL4RA0R01C0V+ Sample2_FL4RA0R01EB4- Sample2_FL4RA0R01BGY+ Sample2_FL4RA0R01AC4+ Sample2_FL4RA0R01B3G+ Sample2_FL4RA0R01DW3+ Sample2_FL4RA0R01ED0+ Sample2_FL4RA0R01DGX+ Sample2_FL4RA0R01BQ6+ Sample2_FL4RA0R01CXZ+ Sam…	Sample3_FMD86AS02IHJ+ Sample3_FMD86AS02HPC+ Sample3_FMD86AS02H95+ Sample3_FMD86AS02GFU+	Sample4_FL4RA0R02FI3+ Sample4_FL4RA0R02HLI- Sample4_FL4RA0R02FRL+ Sample4_FL4RA0R02F6Z- Sample4_FL4RA0R02FMM+ Sample4_FL4RA0R02GPM+ Sample4_FL4RA0R02F77- Sample4_FL4RA0R02IYU- Sample4_FL4RA0R02I53+ Sample4_FL4RA0R02FRB+ Sample4_FL4RA0R02IZJ+ Sample4_FL4RA0R02HFZ- Sample4_FL4RA0R02F5B+ Sample4_FL4RA0R02HT4- Sample4_FL4RA0R02FMA+ Sample4_FL4RA0R02IXP+ Sample4_FL4RA0R02GF8- Sample4_FL4RA0R02IW5+ Sam…	A A A A A A A A A	A A A A A A A A A A A A A A A A A A A A A A A A A A A A A A A A A A A A	G G G G	G G G G G G G G G G G G G G G G G G G G G G G G G G
297	SCL3Contig106	567	153	X_Sample2_FL4RA0R01B48CX+ Y_Sample3_FMD86AS02IF2ST- Y_Sample4_FL4RA0R02HRBO1- Y_Sample3_FMD86AS02IS95L+ Y_Sample4_FL4RA0R02GPFKI- X_Sample2_FL4RA0R01A190M- Y_Sample3_FMD86AS02GIAG2- Y_Sample3_FMD86AS02IFDHF- Y_Sample4_FL4RA0R02I3P7J+ Y_Sample4_FL4RA0R02FI3D7+ X_Sample2_FL4RA0R01B7YTW- Y_Sample4_FL4RA0R02IHOPN+ X_Sample1_FMD86AS01AI944- X_Sample2_FL4RA0R01AVTL4+ Y_Sample4_FL4RA0R02IRBER+ Y_Sample4…	20	14	386	T/C	C	T	82	Sample1_FMD86AS01EE2+ Sample1_FMD86AS01EH5+ Sample1_FMD86AS01DNO+ Sample1_FMD86AS01EH9+ Sample1_FMD86AS01BGC+ Sample1_FMD86AS01BRG+ Sample1_FMD86AS01BLA+ Sample1_FMD86AS01D4G+ Sample1_FMD86AS01DNW+ Sample1_FMD86AS01BV9+	Sample2_FL4RA0R01EM4- Sample2_FL4RA0R01DD7+ Sample2_FL4RA0R01BQA+ Sample2_FL4RA0R01A50+ Sample2_FL4RA0R01BVV+ Sample2_FL4RA0R01C0V+ Sample2_FL4RA0R01EB4- Sample2_FL4RA0R01BGY+ Sample2_FL4RA0R01AC4+ Sample2_FL4RA0R01B3G+ Sample2_FL4RA0R01DW3+ Sample2_FL4RA0R01ED0+ Sample2_FL4RA0R01DGX+ Sample2_FL4RA0R01BQ6+ Sample2_FL4RA0R01CXZ+ Sample2_FL4RA0R01EO4+ Sample2_FL4RA0R01CAR- Sample2_FL4RA0R01CGW- Sam…	Sample3_FMD86AS02IHJ+ Sample3_FMD86AS02HPC+ Sample3_FMD86AS02H95+ Sample3_FMD86AS02F1V+ Sample3_FMD86AS02H4Y+ Sample3_FMD86AS02GFU+	Sample4_FL4RA0R02FI3+ Sample4_FL4RA0R02F6Z- Sample4_FL4RA0R02FMM+ Sample4_FL4RA0R02GPM+ Sample4_FL4RA0R02F77- Sample4_FL4RA0R02IYU- Sample4_FL4RA0R02I53+ Sample4_FL4RA0R02FRB+ Sample4_FL4RA0R02IZJ+ Sample4_FL4RA0R02HFZ- Sample4_FL4RA0R02F5B+ Sample4_FL4RA0R02HT4- Sample4_FL4RA0R02FMA+ Sample4_FL4RA0R02IXP+ Sample4_FL4RA0R02GF8- Sample4_FL4RA0R02IW5+ Sample4_FL4RA0R02JGG+ Sample4_FL4RA0R02H1J+ Sam…	C C C C C C C C C C	C C C C C C C C C C C C C C C C C C C C C C C C C C C C C C C C C C C C C C	C C C C C C	T C C C C C C C C C C C C C C C C C C C C C C C C C C T
298	SCL3Contig106	567	153	X_Sample2_FL4RA0R01B48CX+ Y_Sample3_FMD86AS02IF2ST- Y_Sample4_FL4RA0R02HRBO1- Y_Sample3_FMD86AS02IS95L+ Y_Sample4_FL4RA0R02GPFKI- X_Sample2_FL4RA0R01A190M- Y_Sample3_FMD86AS02GIAG2- Y_Sample3_FMD86AS02IFDHF- Y_Sample4_FL4RA0R02I3P7J+ Y_Sample4_FL4RA0R02FI3D7+ X_Sample2_FL4RA0R01B7YTW- Y_Sample4_FL4RA0R02IHOPN+ X_Sample1_FMD86AS01AI944- X_Sample2_FL4RA0R01AVTL4+ Y_Sample4_FL4RA0R02IRBER+ Y_Sample4…	20	15	398	G/T	T	G	80	Sample1_FMD86AS01EE2+ Sample1_FMD86AS01EH5+ Sample1_FMD86AS01DNO+ Sample1_FMD86AS01EH9+ Sample1_FMD86AS01BGC+ Sample1_FMD86AS01BRG+ Sample1_FMD86AS01BLA+ Sample1_FMD86AS01D4G+ Sample1_FMD86AS01DNW+ Sample1_FMD86AS01BV9+	Sample2_FL4RA0R01BQA+ Sample2_FL4RA0R01A50+ Sample2_FL4RA0R01BVV+ Sample2_FL4RA0R01C0V+ Sample2_FL4RA0R01EB4- Sample2_FL4RA0R01BGY+ Sample2_FL4RA0R01AC4+ Sample2_FL4RA0R01B3G+ Sample2_FL4RA0R01DW3+ Sample2_FL4RA0R01ED0+ Sample2_FL4RA0R01DGX+ Sample2_FL4RA0R01BQ6+ Sample2_FL4RA0R01CXZ+ Sample2_FL4RA0R01EO4+ Sample2_FL4RA0R01CAR- Sample2_FL4RA0R01CGW- Sample2_FL4RA0R01C0G- Sample2_FL4RA0R01EA5- Sam…	Sample3_FMD86AS02IHJ+ Sample3_FMD86AS02HPC+ Sample3_FMD86AS02H95+ Sample3_FMD86AS02F1V+ Sample3_FMD86AS02HPV- Sample3_FMD86AS02H4Y+ Sample3_FMD86AS02GFU+	Sample4_FL4RA0R02FI3+ Sample4_FL4RA0R02FMM+ Sample4_FL4RA0R02GPM+ Sample4_FL4RA0R02I53+ Sample4_FL4RA0R02FRB+ Sample4_FL4RA0R02IZJ+ Sample4_FL4RA0R02HFZ- Sample4_FL4RA0R02F5B+ Sample4_FL4RA0R02HT4- Sample4_FL4RA0R02FMA+ Sample4_FL4RA0R02IXP+ Sample4_FL4RA0R02GF8- Sample4_FL4RA0R02IW5+ Sample4_FL4RA0R02JGG+ Sample4_FL4RA0R02H1J+ Sample4_FL4RA0R02HP9+ Sample4_FL4RA0R02GCR+ Sample4_FL4RA0R02JCH+ Sam…	G G G G G G G G G G	G G G G G G G G G G G G G G G G G G G G G G G G G G G T T G G G G G G G G	G G G G G G G	G G G G G G G G G G G G G G G G G G G G G G G G G G
299	SCL3Contig106	567	153	X_Sample2_FL4RA0R01B48CX+ Y_Sample3_FMD86AS02IF2ST- Y_Sample4_FL4RA0R02HRBO1- Y_Sample3_FMD86AS02IS95L+ Y_Sample4_FL4RA0R02GPFKI- X_Sample2_FL4RA0R01A190M- Y_Sample3_FMD86AS02GIAG2- Y_Sample3_FMD86AS02IFDHF- Y_Sample4_FL4RA0R02I3P7J+ Y_Sample4_FL4RA0R02FI3D7+ X_Sample2_FL4RA0R01B7YTW- Y_Sample4_FL4RA0R02IHOPN+ X_Sample1_FMD86AS01AI944- X_Sample2_FL4RA0R01AVTL4+ Y_Sample4_FL4RA0R02IRBER+ Y_Sample4…	20	16	405	A/T	T	A	79	Sample1_FMD86AS01EE2+ Sample1_FMD86AS01EH5+ Sample1_FMD86AS01DNO+ Sample1_FMD86AS01EH9+ Sample1_FMD86AS01BGC+ Sample1_FMD86AS01BRG+ Sample1_FMD86AS01BLA+ Sample1_FMD86AS01D4G+ Sample1_FMD86AS01DNW+ Sample1_FMD86AS01BV9+	Sample2_FL4RA0R01BQA+ Sample2_FL4RA0R01BVV+ Sample2_FL4RA0R01C0V+ Sample2_FL4RA0R01EB4- Sample2_FL4RA0R01BGY+ Sample2_FL4RA0R01AC4+ Sample2_FL4RA0R01B3G+ Sample2_FL4RA0R01DW3+ Sample2_FL4RA0R01ED0+ Sample2_FL4RA0R01BQ6+ Sample2_FL4RA0R01CXZ+ Sample2_FL4RA0R01EO4+ Sample2_FL4RA0R01CAR- Sample2_FL4RA0R01CGW- Sample2_FL4RA0R01C0G- Sample2_FL4RA0R01EA5- Sample2_FL4RA0R01AZA+ Sample2_FL4RA0R01CJZ+ Sam…	Sample3_FMD86AS02IHJ+ Sample3_FMD86AS02HPC+ Sample3_FMD86AS02H95+ Sample3_FMD86AS02F1V+ Sample3_FMD86AS02HPV- Sample3_FMD86AS02H4Y+ Sample3_FMD86AS02GFU+	Sample4_FL4RA0R02FI3+ Sample4_FL4RA0R02FMM+ Sample4_FL4RA0R02GPM+ Sample4_FL4RA0R02I53+ Sample4_FL4RA0R02FRB+ Sample4_FL4RA0R02IZJ+ Sample4_FL4RA0R02HFZ- Sample4_FL4RA0R02F5B+ Sample4_FL4RA0R02HT4- Sample4_FL4RA0R02FMA+ Sample4_FL4RA0R02IXP+ Sample4_FL4RA0R02GF8- Sample4_FL4RA0R02IW5+ Sample4_FL4RA0R02JGG+ Sample4_FL4RA0R02H1J+ Sample4_FL4RA0R02HP9+ Sample4_FL4RA0R02GCR+ Sample4_FL4RA0R02JCH+ Sam…	N N N N N N N N N N	N N N N N N N N N N N N N N N N N N N N N N N N N N N T N N N N N N N	N N N N N N N	A N A N N N N N N N N N N N N N N N N N N N N N N N N
300	SCL3Contig106	567	153	X_Sample2_FL4RA0R01B48CX+ Y_Sample3_FMD86AS02IF2ST- Y_Sample4_FL4RA0R02HRBO1- Y_Sample3_FMD86AS02IS95L+ Y_Sample4_FL4RA0R02GPFKI- X_Sample2_FL4RA0R01A190M- Y_Sample3_FMD86AS02GIAG2- Y_Sample3_FMD86AS02IFDHF- Y_Sample4_FL4RA0R02I3P7J+ Y_Sample4_FL4RA0R02FI3D7+ X_Sample2_FL4RA0R01B7YTW- Y_Sample4_FL4RA0R02IHOPN+ X_Sample1_FMD86AS01AI944- X_Sample2_FL4RA0R01AVTL4+ Y_Sample4_FL4RA0R02IRBER+ Y_Sample4…	20	17	414	G/A	A	G	87	Sample1_FMD86AS01EE2+ Sample1_FMD86AS01EH5+ Sample1_FMD86AS01DNO+ Sample1_FMD86AS01EH9+ Sample1_FMD86AS01BGC+ Sample1_FMD86AS01BRG+ Sample1_FMD86AS01BLA+ Sample1_FMD86AS01D4G+ Sample1_FMD86AS01DNW+ Sample1_FMD86AS01BV9+	Sample2_FL4RA0R01BQA+ Sample2_FL4RA0R01BVV+ Sample2_FL4RA0R01C0V+ Sample2_FL4RA0R01EB4- Sample2_FL4RA0R01BGY+ Sample2_FL4RA0R01AC4+ Sample2_FL4RA0R01B3G+ Sample2_FL4RA0R01DW3+ Sample2_FL4RA0R01ED0+ Sample2_FL4RA0R01BQ6+ Sample2_FL4RA0R01CXZ+ Sample2_FL4RA0R01EO4+ Sample2_FL4RA0R01CAR- Sample2_FL4RA0R01CGW- Sample2_FL4RA0R01C0G- Sample2_FL4RA0R01EA5- Sample2_FL4RA0R01AZA+ Sample2_FL4RA0R01CJZ+ Sam…	Sample3_FMD86AS02IHJ+ Sample3_FMD86AS02HPC+ Sample3_FMD86AS02H95+ Sample3_FMD86AS02F1V+ Sample3_FMD86AS02HPV- Sample3_FMD86AS02H4Y+ Sample3_FMD86AS02GFU+ Sample3_FMD86AS02GB9- Sample3_FMD86AS02HT8+	Sample4_FL4RA0R02FI3+ Sample4_FL4RA0R02FMM+ Sample4_FL4RA0R02GPM+ Sample4_FL4RA0R02I53+ Sample4_FL4RA0R02FRB+ Sample4_FL4RA0R02IZJ+ Sample4_FL4RA0R02HFZ- Sample4_FL4RA0R02F5B+ Sample4_FL4RA0R02HT4- Sample4_FL4RA0R02FMA+ Sample4_FL4RA0R02IXP+ Sample4_FL4RA0R02GF8- Sample4_FL4RA0R02IW5+ Sample4_FL4RA0R02JGG+ Sample4_FL4RA0R02H1J+ Sample4_FL4RA0R02HP9+ Sample4_FL4RA0R02GCR+ Sample4_FL4RA0R02JCH+ Sam…	A A A A A A A A A A	A A A A A A A A A A A A A A A A A A A A A A A A A A A A A A A A A A A A A A A A	A A A A A A A A A	G A A A A A A A A A A A A A A G A A A A A A A A A A A A
301	SCL3Contig106	567	153	X_Sample2_FL4RA0R01B48CX+ Y_Sample3_FMD86AS02IF2ST- Y_Sample4_FL4RA0R02HRBO1- Y_Sample3_FMD86AS02IS95L+ Y_Sample4_FL4RA0R02GPFKI- X_Sample2_FL4RA0R01A190M- Y_Sample3_FMD86AS02GIAG2- Y_Sample3_FMD86AS02IFDHF- Y_Sample4_FL4RA0R02I3P7J+ Y_Sample4_FL4RA0R02FI3D7+ X_Sample2_FL4RA0R01B7YTW- Y_Sample4_FL4RA0R02IHOPN+ X_Sample1_FMD86AS01AI944- X_Sample2_FL4RA0R01AVTL4+ Y_Sample4_FL4RA0R02IRBER+ Y_Sample4…	20	18	493	C/T	T	C	81	Sample1_FMD86AS01EH5+ Sample1_FMD86AS01DNO+ Sample1_FMD86AS01EH9+ Sample1_FMD86AS01BGC+ Sample1_FMD86AS01BRG+ Sample1_FMD86AS01BLA+ Sample1_FMD86AS01D4G+ Sample1_FMD86AS01DNW+ Sample1_FMD86AS01BV9+ Sample1_FMD86AS01EKZ+ Sample1_FMD86AS01CWL+	Sample2_FL4RA0R01CXZ+ Sample2_FL4RA0R01EO4+ Sample2_FL4RA0R01CAR- Sample2_FL4RA0R01CGW- Sample2_FL4RA0R01C0G- Sample2_FL4RA0R01EA5- Sample2_FL4RA0R01AZA+ Sample2_FL4RA0R01CJZ+ Sample2_FL4RA0R01D38+ Sample2_FL4RA0R01CDB+ Sample2_FL4RA0R01DY5+ Sample2_FL4RA0R01CQ8- Sample2_FL4RA0R01DK1- Sample2_FL4RA0R01BGB+ Sample2_FL4RA0R01C41+ Sample2_FL4RA0R01CBH+ Sample2_FL4RA0R01BL7+ Sample2_FL4RA0R01EU0+ Sam…	Sample3_FMD86AS02HPC+ Sample3_FMD86AS02H95+ Sample3_FMD86AS02F1V+ Sample3_FMD86AS02HPV- Sample3_FMD86AS02H4Y+ Sample3_FMD86AS02GFU+ Sample3_FMD86AS02JHT+ Sample3_FMD86AS02JX1+ Sample3_FMD86AS02GB9- Sample3_FMD86AS02HT8+ Sample3_FMD86AS02HE3+	Sample4_FL4RA0R02FI3+ Sample4_FL4RA0R02FMA+ Sample4_FL4RA0R02IXP+ Sample4_FL4RA0R02GF8- Sample4_FL4RA0R02IW5+ Sample4_FL4RA0R02JGG+ Sample4_FL4RA0R02H1J+ Sample4_FL4RA0R02HP9+ Sample4_FL4RA0R02GCR+ Sample4_FL4RA0R02JCH+ Sample4_FL4RA0R02IAY+ Sample4_FL4RA0R02IC7+ Sample4_FL4RA0R02ICI+ Sample4_FL4RA0R02JDR+ Sample4_FL4RA0R02JQC+ Sample4_FL4RA0R02JPR+ Sample4_FL4RA0R02HRW- Sample4_FL4RA0R02JDJ+ Sam…	T T T T T T T T T T T	T T T T T T T T T T T T T T T T T T T T T T T T T T T T T T T T T T T	T T T T T T T T T T T	C T T T T T T T T T T T T T T T C T T T T T T T
302	SCL3Contig106	567	153	X_Sample2_FL4RA0R01B48CX+ Y_Sample3_FMD86AS02IF2ST- Y_Sample4_FL4RA0R02HRBO1- Y_Sample3_FMD86AS02IS95L+ Y_Sample4_FL4RA0R02GPFKI- X_Sample2_FL4RA0R01A190M- Y_Sample3_FMD86AS02GIAG2- Y_Sample3_FMD86AS02IFDHF- Y_Sample4_FL4RA0R02I3P7J+ Y_Sample4_FL4RA0R02FI3D7+ X_Sample2_FL4RA0R01B7YTW- Y_Sample4_FL4RA0R02IHOPN+ X_Sample1_FMD86AS01AI944- X_Sample2_FL4RA0R01AVTL4+ Y_Sample4_FL4RA0R02IRBER+ Y_Sample4…	20	19	518	C/T	T	C	78	Sample1_FMD86AS01DNO+ Sample1_FMD86AS01EH9+ Sample1_FMD86AS01BGC+ Sample1_FMD86AS01BRG+ Sample1_FMD86AS01BLA+ Sample1_FMD86AS01D4G+ Sample1_FMD86AS01DNW+ Sample1_FMD86AS01BV9+ Sample1_FMD86AS01EKZ+ Sample1_FMD86AS01CWL+	Sample2_FL4RA0R01EO4+ Sample2_FL4RA0R01CAR- Sample2_FL4RA0R01CGW- Sample2_FL4RA0R01C0G- Sample2_FL4RA0R01EA5- Sample2_FL4RA0R01AZA+ Sample2_FL4RA0R01CJZ+ Sample2_FL4RA0R01D38+ Sample2_FL4RA0R01CDB+ Sample2_FL4RA0R01DY5+ Sample2_FL4RA0R01CQ8- Sample2_FL4RA0R01DK1- Sample2_FL4RA0R01BGB+ Sample2_FL4RA0R01C41+ Sample2_FL4RA0R01CBH+ Sample2_FL4RA0R01BL7+ Sample2_FL4RA0R01EU0+ Sample2_FL4RA0R01DZS+ Sam…	Sample3_FMD86AS02HPC+ Sample3_FMD86AS02H95+ Sample3_FMD86AS02F1V+ Sample3_FMD86AS02HPV- Sample3_FMD86AS02H4Y+ Sample3_FMD86AS02GFU+ Sample3_FMD86AS02JHT+ Sample3_FMD86AS02JX1+ Sample3_FMD86AS02GB9- Sample3_FMD86AS02HT8+ Sample3_FMD86AS02HE3+	Sample4_FL4RA0R02FI3+ Sample4_FL4RA0R02IXP+ Sample4_FL4RA0R02GF8- Sample4_FL4RA0R02IW5+ Sample4_FL4RA0R02JGG+ Sample4_FL4RA0R02H1J+ Sample4_FL4RA0R02HP9+ Sample4_FL4RA0R02GCR+ Sample4_FL4RA0R02JCH+ Sample4_FL4RA0R02IAY+ Sample4_FL4RA0R02IC7+ Sample4_FL4RA0R02ICI+ Sample4_FL4RA0R02JDR+ Sample4_FL4RA0R02JQC+ Sample4_FL4RA0R02JPR+ Sample4_FL4RA0R02HRW- Sample4_FL4RA0R02JDJ+ Sample4_FL4RA0R02IL2+ Sam…	T T T T T T T T T T	T T T T T T T T T T T T T T T T T T T T T T T T T T T T T T T T T T	T T T T T T T T T T T	C T T T C T T T T T T T T T T T T T T T T T T
303	SCL3Contig106	567	153	X_Sample2_FL4RA0R01B48CX+ Y_Sample3_FMD86AS02IF2ST- Y_Sample4_FL4RA0R02HRBO1- Y_Sample3_FMD86AS02IS95L+ Y_Sample4_FL4RA0R02GPFKI- X_Sample2_FL4RA0R01A190M- Y_Sample3_FMD86AS02GIAG2- Y_Sample3_FMD86AS02IFDHF- Y_Sample4_FL4RA0R02I3P7J+ Y_Sample4_FL4RA0R02FI3D7+ X_Sample2_FL4RA0R01B7YTW- Y_Sample4_FL4RA0R02IHOPN+ X_Sample1_FMD86AS01AI944- X_Sample2_FL4RA0R01AVTL4+ Y_Sample4_FL4RA0R02IRBER+ Y_Sample4…	20	20	549	T/C	T	C	62	Sample1_FMD86AS01EH9+ Sample1_FMD86AS01BGC+ Sample1_FMD86AS01BRG+ Sample1_FMD86AS01BLA+ Sample1_FMD86AS01D4G+ Sample1_FMD86AS01DNW+ Sample1_FMD86AS01BV9+ Sample1_FMD86AS01EKZ+	Sample2_FL4RA0R01EO4+ Sample2_FL4RA0R01AZA+ Sample2_FL4RA0R01CJZ+ Sample2_FL4RA0R01D38+ Sample2_FL4RA0R01CDB+ Sample2_FL4RA0R01DY5+ Sample2_FL4RA0R01CQ8- Sample2_FL4RA0R01DK1- Sample2_FL4RA0R01BGB+ Sample2_FL4RA0R01C41+ Sample2_FL4RA0R01CBH+ Sample2_FL4RA0R01EJL- Sample2_FL4RA0R01CQ2- Sample2_FL4RA0R01AFX+ Sample2_FL4RA0R01EQ9- Sample2_FL4RA0R01DGP+ Sample2_FL4RA0R01CB3+ Sample2_FL4RA0R01EEW+ Sam…	Sample3_FMD86AS02F1V+ Sample3_FMD86AS02HPV- Sample3_FMD86AS02H4Y+ Sample3_FMD86AS02GFU+ Sample3_FMD86AS02JHT+ Sample3_FMD86AS02JX1+ Sample3_FMD86AS02GB9- Sample3_FMD86AS02HT8+ Sample3_FMD86AS02HE3+	Sample4_FL4RA0R02GF8- Sample4_FL4RA0R02IW5+ Sample4_FL4RA0R02JGG+ Sample4_FL4RA0R02H1J+ Sample4_FL4RA0R02HP9+ Sample4_FL4RA0R02GCR+ Sample4_FL4RA0R02JCH+ Sample4_FL4RA0R02IAY+ Sample4_FL4RA0R02IC7+ Sample4_FL4RA0R02ICI+ Sample4_FL4RA0R02JDR+ Sample4_FL4RA0R02JQC+ Sample4_FL4RA0R02JPR+ Sample4_FL4RA0R02JDJ+ Sample4_FL4RA0R02IL2+ Sample4_FL4RA0R02ISB+ Sample4_FL4RA0R02GUA+ Sample4_FL4RA0R02HFC+ Sam…	T T T T T T T T	T T T T T T T T T T T N T T T T T T T T T T T T T	T T T T T T T T T	T T T T T T T T T T T T T T C C T T T T
304	SCL3Contig114	479	23	X_Sample2_FL4RA0R01BBMUZ- X_Sample2_FL4RA0R01EMXCF+ X_Sample2_FL4RA0R01EYVIU+ X_Sample2_FL4RA0R01C8T5K+ X_Sample2_FL4RA0R01CI896+ X_Sample2_FL4RA0R01ECRLV+ X_Sample1_FMD86AS01A3J9K+ X_Sample1_FMD86AS01BE3PF+ Y_Sample3_FMD86AS02GBG66+ Y_Sample3_FMD86AS02FJNY4+ X_Sample2_FL4RA0R01CCEFQ+ Y_Sample4_FL4RA0R02G2PEF- Y_Sample4_FL4RA0R02JE9BO- Y_Sample3_FMD86AS02GCGP5+ Y_Sample4_FL4RA0R02GWD3V+ Y_Sample3…	4	1	209	T/A	T	A	9	Sample1_FMD86AS01A3J+	Sample2_FL4RA0R01BBM- Sample2_FL4RA0R01EMX+ Sample2_FL4RA0R01EYV+ Sample2_FL4RA0R01C8T+ Sample2_FL4RA0R01CI8+ Sample2_FL4RA0R01ECR+	Sample3_FMD86AS02GBG+ Sample3_FMD86AS02HY8+		T	T T T T T T	A A
305	SCL3Contig114	479	23	X_Sample2_FL4RA0R01BBMUZ- X_Sample2_FL4RA0R01EMXCF+ X_Sample2_FL4RA0R01EYVIU+ X_Sample2_FL4RA0R01C8T5K+ X_Sample2_FL4RA0R01CI896+ X_Sample2_FL4RA0R01ECRLV+ X_Sample1_FMD86AS01A3J9K+ X_Sample1_FMD86AS01BE3PF+ Y_Sample3_FMD86AS02GBG66+ Y_Sample3_FMD86AS02FJNY4+ X_Sample2_FL4RA0R01CCEFQ+ Y_Sample4_FL4RA0R02G2PEF- Y_Sample4_FL4RA0R02JE9BO- Y_Sample3_FMD86AS02GCGP5+ Y_Sample4_FL4RA0R02GWD3V+ Y_Sample3…	4	2	228	C/A	C	A	13	Sample1_FMD86AS01A3J+	Sample2_FL4RA0R01BBM- Sample2_FL4RA0R01EMX+ Sample2_FL4RA0R01EYV+ Sample2_FL4RA0R01C8T+ Sample2_FL4RA0R01CI8+ Sample2_FL4RA0R01ECR+	Sample3_FMD86AS02GBG+ Sample3_FMD86AS02HY8+ Sample3_FMD86AS02JJE+	Sample4_FL4RA0R02G2P- Sample4_FL4RA0R02JE9- Sample4_FL4RA0R02GWD+	C	C C C C C C	A A A	A A A
306	SCL3Contig114	479	23	X_Sample2_FL4RA0R01BBMUZ- X_Sample2_FL4RA0R01EMXCF+ X_Sample2_FL4RA0R01EYVIU+ X_Sample2_FL4RA0R01C8T5K+ X_Sample2_FL4RA0R01CI896+ X_Sample2_FL4RA0R01ECRLV+ X_Sample1_FMD86AS01A3J9K+ X_Sample1_FMD86AS01BE3PF+ Y_Sample3_FMD86AS02GBG66+ Y_Sample3_FMD86AS02FJNY4+ X_Sample2_FL4RA0R01CCEFQ+ Y_Sample4_FL4RA0R02G2PEF- Y_Sample4_FL4RA0R02JE9BO- Y_Sample3_FMD86AS02GCGP5+ Y_Sample4_FL4RA0R02GWD3V+ Y_Sample3…	4	3	280	G/A	G	A	18	Sample1_FMD86AS01A3J+ Sample1_FMD86AS01BE3+	Sample2_FL4RA0R01EMX+ Sample2_FL4RA0R01EYV+ Sample2_FL4RA0R01C8T+ Sample2_FL4RA0R01CI8+ Sample2_FL4RA0R01ECR+ Sample2_FL4RA0R01CCE+	Sample3_FMD86AS02GBG+ Sample3_FMD86AS02GCG+ Sample3_FMD86AS02HY8+ Sample3_FMD86AS02JJE+ Sample3_FMD86AS02FJN+ Sample3_FMD86AS02IFV+	Sample4_FL4RA0R02G2P- Sample4_FL4RA0R02JE9- Sample4_FL4RA0R02GWD+ Sample4_FL4RA0R02HFN+	A A	G G A A A A	A A A A A A	A A A A
307	SCL3Contig114	479	23	X_Sample2_FL4RA0R01BBMUZ- X_Sample2_FL4RA0R01EMXCF+ X_Sample2_FL4RA0R01EYVIU+ X_Sample2_FL4RA0R01C8T5K+ X_Sample2_FL4RA0R01CI896+ X_Sample2_FL4RA0R01ECRLV+ X_Sample1_FMD86AS01A3J9K+ X_Sample1_FMD86AS01BE3PF+ Y_Sample3_FMD86AS02GBG66+ Y_Sample3_FMD86AS02FJNY4+ X_Sample2_FL4RA0R01CCEFQ+ Y_Sample4_FL4RA0R02G2PEF- Y_Sample4_FL4RA0R02JE9BO- Y_Sample3_FMD86AS02GCGP5+ Y_Sample4_FL4RA0R02GWD3V+ Y_Sample3…	4	4	336	A/G	A	G	18	Sample1_FMD86AS01A3J+ Sample1_FMD86AS01BE3+	Sample2_FL4RA0R01CI8+ Sample2_FL4RA0R01ECR+ Sample2_FL4RA0R01CCE+	Sample3_FMD86AS02GBG+ Sample3_FMD86AS02GCG+ Sample3_FMD86AS02HY8+ Sample3_FMD86AS02JJE+ Sample3_FMD86AS02FJN+ Sample3_FMD86AS02IFV+ Sample3_FMD86AS02GW1-	Sample4_FL4RA0R02G2P- Sample4_FL4RA0R02JE9- Sample4_FL4RA0R02GWD+ Sample4_FL4RA0R02HFN+ Sample4_FL4RA0R02JLP+ Sample4_FL4RA0R02H7N+	A A	A A A	G G G G G G G	G G G G G G
308	SCL3Contig117	855	294	X_Sample2_FL4RA0R01BCEPK- X_Sample2_FL4RA0R01BEVPW+ Y_Sample4_FL4RA0R02FS9PI+ Y_Sample4_FL4RA0R02GDD0T- X_Sample1_FMD86AS01B810K- Y_Sample4_FL4RA0R02JBPZB+ X_Sample1_FMD86AS01BJVF5- Y_Sample4_FL4RA0R02GSHUB+ X_Sample1_FMD86AS01ESXTD- Y_Sample4_FL4RA0R02G8MSX- Y_Sample4_FL4RA0R02JGXHK- X_Sample2_FL4RA0R01A8VNJ- Y_Sample4_FL4RA0R02FSUEC+ Y_Sample4_FL4RA0R02G9ZJ0+ Y_Sample4_FL4RA0R02IT2DD+ Y_Sample4…	19	1	13	C/G	C	G	18	Sample1_FMD86AS01B81- Sample1_FMD86AS01ESX-	Sample2_FL4RA0R01BCE- Sample2_FL4RA0R01A8V-		Sample4_FL4RA0R02FS9+ Sample4_FL4RA0R02GDD- Sample4_FL4RA0R02G8M- Sample4_FL4RA0R02JGX- Sample4_FL4RA0R02FSU+ Sample4_FL4RA0R02G9Z+ Sample4_FL4RA0R02IT2+ Sample4_FL4RA0R02GHV+ Sample4_FL4RA0R02GN2+ Sample4_FL4RA0R02GSV- Sample4_FL4RA0R02GGY+ Sample4_FL4RA0R02FC7- Sample4_FL4RA0R02ISX+ Sample4_FL4RA0R02GQY+	C C	C C		C C C C C G G G G C C C C C
309	SCL3Contig117	855	294	X_Sample2_FL4RA0R01BCEPK- X_Sample2_FL4RA0R01BEVPW+ Y_Sample4_FL4RA0R02FS9PI+ Y_Sample4_FL4RA0R02GDD0T- X_Sample1_FMD86AS01B810K- Y_Sample4_FL4RA0R02JBPZB+ X_Sample1_FMD86AS01BJVF5- Y_Sample4_FL4RA0R02GSHUB+ X_Sample1_FMD86AS01ESXTD- Y_Sample4_FL4RA0R02G8MSX- Y_Sample4_FL4RA0R02JGXHK- X_Sample2_FL4RA0R01A8VNJ- Y_Sample4_FL4RA0R02FSUEC+ Y_Sample4_FL4RA0R02G9ZJ0+ Y_Sample4_FL4RA0R02IT2DD+ Y_Sample4…	19	2	15	G/C	G	C	18	Sample1_FMD86AS01B81- Sample1_FMD86AS01ESX-	Sample2_FL4RA0R01BCE- Sample2_FL4RA0R01A8V-		Sample4_FL4RA0R02FS9+ Sample4_FL4RA0R02GDD- Sample4_FL4RA0R02G8M- Sample4_FL4RA0R02JGX- Sample4_FL4RA0R02FSU+ Sample4_FL4RA0R02G9Z+ Sample4_FL4RA0R02IT2+ Sample4_FL4RA0R02GHV+ Sample4_FL4RA0R02GN2+ Sample4_FL4RA0R02GSV- Sample4_FL4RA0R02GGY+ Sample4_FL4RA0R02FC7- Sample4_FL4RA0R02ISX+ Sample4_FL4RA0R02GQY+	G G	G G		C C C C C C C C C C C C C C
310	SCL3Contig117	855	294	X_Sample2_FL4RA0R01BCEPK- X_Sample2_FL4RA0R01BEVPW+ Y_Sample4_FL4RA0R02FS9PI+ Y_Sample4_FL4RA0R02GDD0T- X_Sample1_FMD86AS01B810K- Y_Sample4_FL4RA0R02JBPZB+ X_Sample1_FMD86AS01BJVF5- Y_Sample4_FL4RA0R02GSHUB+ X_Sample1_FMD86AS01ESXTD- Y_Sample4_FL4RA0R02G8MSX- Y_Sample4_FL4RA0R02JGXHK- X_Sample2_FL4RA0R01A8VNJ- Y_Sample4_FL4RA0R02FSUEC+ Y_Sample4_FL4RA0R02G9ZJ0+ Y_Sample4_FL4RA0R02IT2DD+ Y_Sample4…	19	3	245	C/T	C	T	45	Sample1_FMD86AS01CFG- Sample1_FMD86AS01BHV- Sample1_FMD86AS01EXN-	Sample2_FL4RA0R01BCE- Sample2_FL4RA0R01BJT- Sample2_FL4RA0R01BSM- Sample2_FL4RA0R01C1J+ Sample2_FL4RA0R01AUT- Sample2_FL4RA0R01COJ- Sample2_FL4RA0R01BID- Sample2_FL4RA0R01AJF- Sample2_FL4RA0R01EC9+ Sample2_FL4RA0R01CJ6- Sample2_FL4RA0R01DCX-	Sample3_FMD86AS02I6M+ Sample3_FMD86AS02FEW+ Sample3_FMD86AS02FS9-	Sample4_FL4RA0R02FSU+ Sample4_FL4RA0R02G9Z+ Sample4_FL4RA0R02GHV+ Sample4_FL4RA0R02GN2+ Sample4_FL4RA0R02HIE+ Sample4_FL4RA0R02GGY+ Sample4_FL4RA0R02GQY+ Sample4_FL4RA0R02FNH- Sample4_FL4RA0R02GVS+ Sample4_FL4RA0R02GSL- Sample4_FL4RA0R02GZJ- Sample4_FL4RA0R02GAG- Sample4_FL4RA0R02F24+ Sample4_FL4RA0R02IQK- Sample4_FL4RA0R02I8G- Sample4_FL4RA0R02H5F- Sample4_FL4RA0R02IPX- Sample4_FL4RA0R02J06- Sam…	N N N	C N N N N N N N N N N	N N N	T T T T N T T N N N N N N N N N N N N N N N N N N N N N
311	SCL3Contig117	855	294	X_Sample2_FL4RA0R01BCEPK- X_Sample2_FL4RA0R01BEVPW+ Y_Sample4_FL4RA0R02FS9PI+ Y_Sample4_FL4RA0R02GDD0T- X_Sample1_FMD86AS01B810K- Y_Sample4_FL4RA0R02JBPZB+ X_Sample1_FMD86AS01BJVF5- Y_Sample4_FL4RA0R02GSHUB+ X_Sample1_FMD86AS01ESXTD- Y_Sample4_FL4RA0R02G8MSX- Y_Sample4_FL4RA0R02JGXHK- X_Sample2_FL4RA0R01A8VNJ- Y_Sample4_FL4RA0R02FSUEC+ Y_Sample4_FL4RA0R02G9ZJ0+ Y_Sample4_FL4RA0R02IT2DD+ Y_Sample4…	19	4	253	T/C	T	C	40	Sample1_FMD86AS01CFG- Sample1_FMD86AS01BHV- Sample1_FMD86AS01EXN-	Sample2_FL4RA0R01BCE- Sample2_FL4RA0R01BJT- Sample2_FL4RA0R01BSM- Sample2_FL4RA0R01C1J+ Sample2_FL4RA0R01AUT- Sample2_FL4RA0R01COJ- Sample2_FL4RA0R01BID- Sample2_FL4RA0R01AJF- Sample2_FL4RA0R01EC9+ Sample2_FL4RA0R01CJ6- Sample2_FL4RA0R01DCX-	Sample3_FMD86AS02I6M+ Sample3_FMD86AS02FEW+ Sample3_FMD86AS02FS9-	Sample4_FL4RA0R02HIE+ Sample4_FL4RA0R02FNH- Sample4_FL4RA0R02GVS+ Sample4_FL4RA0R02GSL- Sample4_FL4RA0R02GZJ- Sample4_FL4RA0R02GAG- Sample4_FL4RA0R02F24+ Sample4_FL4RA0R02IQK- Sample4_FL4RA0R02I8G- Sample4_FL4RA0R02H5F- Sample4_FL4RA0R02IPX- Sample4_FL4RA0R02J06- Sample4_FL4RA0R02FCA- Sample4_FL4RA0R02FO5- Sample4_FL4RA0R02GDN- Sample4_FL4RA0R02F34- Sample4_FL4RA0R02HIC+ Sample4_FL4RA0R02GH2- Sam…	T T T	T T T T T T T T T T T	T T T	T T T T T T T T T C C T T T T T T T T T T T T
312	SCL3Contig117	855	294	X_Sample2_FL4RA0R01BCEPK- X_Sample2_FL4RA0R01BEVPW+ Y_Sample4_FL4RA0R02FS9PI+ Y_Sample4_FL4RA0R02GDD0T- X_Sample1_FMD86AS01B810K- Y_Sample4_FL4RA0R02JBPZB+ X_Sample1_FMD86AS01BJVF5- Y_Sample4_FL4RA0R02GSHUB+ X_Sample1_FMD86AS01ESXTD- Y_Sample4_FL4RA0R02G8MSX- Y_Sample4_FL4RA0R02JGXHK- X_Sample2_FL4RA0R01A8VNJ- Y_Sample4_FL4RA0R02FSUEC+ Y_Sample4_FL4RA0R02G9ZJ0+ Y_Sample4_FL4RA0R02IT2DD+ Y_Sample4…	19	5	287	A/G	A	G	44	Sample1_FMD86AS01CFG- Sample1_FMD86AS01BHV- Sample1_FMD86AS01EXN-	Sample2_FL4RA0R01BJT- Sample2_FL4RA0R01BSM- Sample2_FL4RA0R01C1J+ Sample2_FL4RA0R01AUT- Sample2_FL4RA0R01COJ- Sample2_FL4RA0R01BID- Sample2_FL4RA0R01AJF- Sample2_FL4RA0R01EC9+ Sample2_FL4RA0R01CJ6- Sample2_FL4RA0R01DCX- Sample2_FL4RA0R01AJ6+ Sample2_FL4RA0R01AWE+	Sample3_FMD86AS02I6M+ Sample3_FMD86AS02FEW+ Sample3_FMD86AS02FS9- Sample3_FMD86AS02HUN- Sample3_FMD86AS02GWS- Sample3_FMD86AS02I5O-	Sample4_FL4RA0R02GSL- Sample4_FL4RA0R02GZJ- Sample4_FL4RA0R02GAG- Sample4_FL4RA0R02F24+ Sample4_FL4RA0R02IQK- Sample4_FL4RA0R02I8G- Sample4_FL4RA0R02H5F- Sample4_FL4RA0R02IPX- Sample4_FL4RA0R02J06- Sample4_FL4RA0R02FCA- Sample4_FL4RA0R02FO5- Sample4_FL4RA0R02GDN- Sample4_FL4RA0R02F34- Sample4_FL4RA0R02HIC+ Sample4_FL4RA0R02GH2- Sample4_FL4RA0R02GIU- Sample4_FL4RA0R02IOW- Sample4_FL4RA0R02JYF+ Sam…	A A A	A A A A A A A A A A A A	G G G G G G	G G G G G G G G G G G G G G G G G G G G G G G
313	SCL3Contig117	855	294	X_Sample2_FL4RA0R01BCEPK- X_Sample2_FL4RA0R01BEVPW+ Y_Sample4_FL4RA0R02FS9PI+ Y_Sample4_FL4RA0R02GDD0T- X_Sample1_FMD86AS01B810K- Y_Sample4_FL4RA0R02JBPZB+ X_Sample1_FMD86AS01BJVF5- Y_Sample4_FL4RA0R02GSHUB+ X_Sample1_FMD86AS01ESXTD- Y_Sample4_FL4RA0R02G8MSX- Y_Sample4_FL4RA0R02JGXHK- X_Sample2_FL4RA0R01A8VNJ- Y_Sample4_FL4RA0R02FSUEC+ Y_Sample4_FL4RA0R02G9ZJ0+ Y_Sample4_FL4RA0R02IT2DD+ Y_Sample4…	19	6	370	A/G	A	G	74	Sample1_FMD86AS01BHV- Sample1_FMD86AS01EW1- Sample1_FMD86AS01DGQ- Sample1_FMD86AS01CQ8- Sample1_FMD86AS01BE4+	Sample2_FL4RA0R01BID- Sample2_FL4RA0R01AJF- Sample2_FL4RA0R01EC9+ Sample2_FL4RA0R01CJ6- Sample2_FL4RA0R01DCX- Sample2_FL4RA0R01AJ6+ Sample2_FL4RA0R01AWE+ Sample2_FL4RA0R01CNF- Sample2_FL4RA0R01B2B+ Sample2_FL4RA0R01CUN- Sample2_FL4RA0R01CZ4- Sample2_FL4RA0R01DQL- Sample2_FL4RA0R01A4I+ Sample2_FL4RA0R01EAV+ Sample2_FL4RA0R01AK2- Sample2_FL4RA0R01BG6- Sample2_FL4RA0R01BM8- Sample2_FL4RA0R01DKT- Sam…	Sample3_FMD86AS02FEW+ Sample3_FMD86AS02FS9- Sample3_FMD86AS02HUN- Sample3_FMD86AS02GWS- Sample3_FMD86AS02I5O- Sample3_FMD86AS02G27- Sample3_FMD86AS02GRE- Sample3_FMD86AS02HAM+	Sample4_FL4RA0R02H5F- Sample4_FL4RA0R02IPX- Sample4_FL4RA0R02J06- Sample4_FL4RA0R02GDN- Sample4_FL4RA0R02HIC+ Sample4_FL4RA0R02GH2- Sample4_FL4RA0R02GIU- Sample4_FL4RA0R02IOW- Sample4_FL4RA0R02JIV- Sample4_FL4RA0R02F56- Sample4_FL4RA0R02FN1- Sample4_FL4RA0R02FQV+ Sample4_FL4RA0R02FFY- Sample4_FL4RA0R02GQK- Sample4_FL4RA0R02G2Z+ Sample4_FL4RA0R02IP8- Sample4_FL4RA0R02JET- Sample4_FL4RA0R02GAE- Sam…	A A A A A	A A A A A A A A A A A A A G A A A A A G G	A A A A A A A A	A A A A A A A A A A A A A A A A A A A A A A A A A A A A A A A A A A A A A A A A
314	SCL3Contig117	855	294	X_Sample2_FL4RA0R01BCEPK- X_Sample2_FL4RA0R01BEVPW+ Y_Sample4_FL4RA0R02FS9PI+ Y_Sample4_FL4RA0R02GDD0T- X_Sample1_FMD86AS01B810K- Y_Sample4_FL4RA0R02JBPZB+ X_Sample1_FMD86AS01BJVF5- Y_Sample4_FL4RA0R02GSHUB+ X_Sample1_FMD86AS01ESXTD- Y_Sample4_FL4RA0R02G8MSX- Y_Sample4_FL4RA0R02JGXHK- X_Sample2_FL4RA0R01A8VNJ- Y_Sample4_FL4RA0R02FSUEC+ Y_Sample4_FL4RA0R02G9ZJ0+ Y_Sample4_FL4RA0R02IT2DD+ Y_Sample4…	19	7	488	A/T	T	A	45	Sample1_FMD86AS01AZR- Sample1_FMD86AS01DSM+ Sample1_FMD86AS01EM1+ Sample1_FMD86AS01EKV+ Sample1_FMD86AS01DSD+ Sample1_FMD86AS01CHF+ Sample1_FMD86AS01CHM+ Sample1_FMD86AS01EBL+	Sample2_FL4RA0R01C0F+ Sample2_FL4RA0R01CUA+ Sample2_FL4RA0R01CCQ+ Sample2_FL4RA0R01ASE- Sample2_FL4RA0R01BEM- Sample2_FL4RA0R01BVR- Sample2_FL4RA0R01BQZ- Sample2_FL4RA0R01B43- Sample2_FL4RA0R01C9E- Sample2_FL4RA0R01CJD+ Sample2_FL4RA0R01EUH+ Sample2_FL4RA0R01EAO+ Sample2_FL4RA0R01AJZ+	Sample3_FMD86AS02GGD+ Sample3_FMD86AS02IHV+ Sample3_FMD86AS02H7H+ Sample3_FMD86AS02G8I+ Sample3_FMD86AS02H58-	Sample4_FL4RA0R02HOF+ Sample4_FL4RA0R02HN9+ Sample4_FL4RA0R02GQC+ Sample4_FL4RA0R02HGJ+ Sample4_FL4RA0R02FN9+ Sample4_FL4RA0R02FPO+ Sample4_FL4RA0R02IF5+ Sample4_FL4RA0R02GX3- Sample4_FL4RA0R02FQ4- Sample4_FL4RA0R02JI4+ Sample4_FL4RA0R02H2F+ Sample4_FL4RA0R02JDX+ Sample4_FL4RA0R02H2Z- Sample4_FL4RA0R02JLH- Sample4_FL4RA0R02H2M+ Sample4_FL4RA0R02GYG+ Sample4_FL4RA0R02JFT+ Sample4_FL4RA0R02HNC+ Sam…	N N N N N N N N	N N N N T N N N N N N N N	N N N N N	A N N N N N N N N N N N N N N N T N N
315	SCL3Contig117	855	294	X_Sample2_FL4RA0R01BCEPK- X_Sample2_FL4RA0R01BEVPW+ Y_Sample4_FL4RA0R02FS9PI+ Y_Sample4_FL4RA0R02GDD0T- X_Sample1_FMD86AS01B810K- Y_Sample4_FL4RA0R02JBPZB+ X_Sample1_FMD86AS01BJVF5- Y_Sample4_FL4RA0R02GSHUB+ X_Sample1_FMD86AS01ESXTD- Y_Sample4_FL4RA0R02G8MSX- Y_Sample4_FL4RA0R02JGXHK- X_Sample2_FL4RA0R01A8VNJ- Y_Sample4_FL4RA0R02FSUEC+ Y_Sample4_FL4RA0R02G9ZJ0+ Y_Sample4_FL4RA0R02IT2DD+ Y_Sample4…	19	8	499	A/G	G	A	107	Sample1_FMD86AS01EW1- Sample1_FMD86AS01DGQ- Sample1_FMD86AS01CQ8- Sample1_FMD86AS01BE4+ Sample1_FMD86AS01DZ1+ Sample1_FMD86AS01BNG+ Sample1_FMD86AS01AFT+ Sample1_FMD86AS01AZR- Sample1_FMD86AS01DSM+ Sample1_FMD86AS01EM1+ Sample1_FMD86AS01EKV+ Sample1_FMD86AS01DSD+ Sample1_FMD86AS01AHC+ Sample1_FMD86AS01CHF+ Sample1_FMD86AS01CHM+ Sample1_FMD86AS01EBL+ Sample1_FMD86AS01CJW+	Sample2_FL4RA0R01CUN- Sample2_FL4RA0R01CZ4- Sample2_FL4RA0R01DQL- Sample2_FL4RA0R01A4I+ Sample2_FL4RA0R01EAV+ Sample2_FL4RA0R01BM8- Sample2_FL4RA0R01DSO+ Sample2_FL4RA0R01ENY+ Sample2_FL4RA0R01D5G+ Sample2_FL4RA0R01AXK- Sample2_FL4RA0R01EY2- Sample2_FL4RA0R01CQC+ Sample2_FL4RA0R01CVR- Sample2_FL4RA0R01C0F+ Sample2_FL4RA0R01CUA+ Sample2_FL4RA0R01CCQ+ Sample2_FL4RA0R01ASE- Sample2_FL4RA0R01BEM- Sam…	Sample3_FMD86AS02GWS- Sample3_FMD86AS02I5O- Sample3_FMD86AS02GRE- Sample3_FMD86AS02HAM+ Sample3_FMD86AS02H45+ Sample3_FMD86AS02H46- Sample3_FMD86AS02GGD+ Sample3_FMD86AS02IHV+ Sample3_FMD86AS02H7H+ Sample3_FMD86AS02G8I+ Sample3_FMD86AS02H58- Sample3_FMD86AS02HH7- Sample3_FMD86AS02IY4+	Sample4_FL4RA0R02GQK- Sample4_FL4RA0R02G2Z+ Sample4_FL4RA0R02IP8- Sample4_FL4RA0R02I6N- Sample4_FL4RA0R02IOU- Sample4_FL4RA0R02HRL+ Sample4_FL4RA0R02I1S- Sample4_FL4RA0R02F5P+ Sample4_FL4RA0R02H0B+ Sample4_FL4RA0R02HOY+ Sample4_FL4RA0R02FE6+ Sample4_FL4RA0R02F81+ Sample4_FL4RA0R02ID6+ Sample4_FL4RA0R02JM4+ Sample4_FL4RA0R02GRP- Sample4_FL4RA0R02IZ3- Sample4_FL4RA0R02I2R- Sample4_FL4RA0R02IMA- Sam…	A A A A A A A A A A A A A A A A A	A A A A A A A A A A A A A G A A A A A A A A A A A A A A	A A A A A A A A A G A A A	A A A A A A A A A A A A A A A A A A A A A A A A A A A A A A A A A A A A A A A A A A A A A A A A A
316	SCL3Contig117	855	294	X_Sample2_FL4RA0R01BCEPK- X_Sample2_FL4RA0R01BEVPW+ Y_Sample4_FL4RA0R02FS9PI+ Y_Sample4_FL4RA0R02GDD0T- X_Sample1_FMD86AS01B810K- Y_Sample4_FL4RA0R02JBPZB+ X_Sample1_FMD86AS01BJVF5- Y_Sample4_FL4RA0R02GSHUB+ X_Sample1_FMD86AS01ESXTD- Y_Sample4_FL4RA0R02G8MSX- Y_Sample4_FL4RA0R02JGXHK- X_Sample2_FL4RA0R01A8VNJ- Y_Sample4_FL4RA0R02FSUEC+ Y_Sample4_FL4RA0R02G9ZJ0+ Y_Sample4_FL4RA0R02IT2DD+ Y_Sample4…	19	9	510	G/T	G	T	105	Sample1_FMD86AS01EW1- Sample1_FMD86AS01DGQ- Sample1_FMD86AS01CQ8- Sample1_FMD86AS01BE4+ Sample1_FMD86AS01DZ1+ Sample1_FMD86AS01BNG+ Sample1_FMD86AS01AFT+ Sample1_FMD86AS01AZR- Sample1_FMD86AS01DSM+ Sample1_FMD86AS01EM1+ Sample1_FMD86AS01EKV+ Sample1_FMD86AS01DSD+ Sample1_FMD86AS01AHC+ Sample1_FMD86AS01CHF+ Sample1_FMD86AS01CHM+ Sample1_FMD86AS01EBL+ Sample1_FMD86AS01CJW+ Sample1_FMD86AS01C6H+ Sam…	Sample2_FL4RA0R01CUN- Sample2_FL4RA0R01CZ4- Sample2_FL4RA0R01DQL- Sample2_FL4RA0R01A4I+ Sample2_FL4RA0R01EAV+ Sample2_FL4RA0R01BM8- Sample2_FL4RA0R01DSO+ Sample2_FL4RA0R01ENY+ Sample2_FL4RA0R01D5G+ Sample2_FL4RA0R01AXK- Sample2_FL4RA0R01EY2- Sample2_FL4RA0R01CQC+ Sample2_FL4RA0R01CVR- Sample2_FL4RA0R01C0F+ Sample2_FL4RA0R01CUA+ Sample2_FL4RA0R01CCQ+ Sample2_FL4RA0R01ASE- Sample2_FL4RA0R01BEM- Sam…	Sample3_FMD86AS02GRE- Sample3_FMD86AS02HAM+ Sample3_FMD86AS02H45+ Sample3_FMD86AS02H46- Sample3_FMD86AS02GGD+ Sample3_FMD86AS02IHV+ Sample3_FMD86AS02H7H+ Sample3_FMD86AS02G8I+ Sample3_FMD86AS02H58- Sample3_FMD86AS02HH7- Sample3_FMD86AS02FPE+ Sample3_FMD86AS02IY4+	Sample4_FL4RA0R02GQK- Sample4_FL4RA0R02I6N- Sample4_FL4RA0R02IOU- Sample4_FL4RA0R02I1S- Sample4_FL4RA0R02F5P+ Sample4_FL4RA0R02H0B+ Sample4_FL4RA0R02HOY+ Sample4_FL4RA0R02FE6+ Sample4_FL4RA0R02F81+ Sample4_FL4RA0R02ID6+ Sample4_FL4RA0R02JM4+ Sample4_FL4RA0R02GRP- Sample4_FL4RA0R02IZ3- Sample4_FL4RA0R02I2R- Sample4_FL4RA0R02IMA- Sample4_FL4RA0R02G14- Sample4_FL4RA0R02FI1- Sample4_FL4RA0R02HRE+ Sam…	G G G G G G G G G G G G G G T T G G G	G G G G G G G G G G G G G G G G G G G G G G G G G G G G	G G G G G G G G G G G G	G G G G G G G G G G G G G G G G G G G G G G G G G G G G G G G G G G G G G G G G G G G G G G
317	SCL3Contig117	855	294	X_Sample2_FL4RA0R01BCEPK- X_Sample2_FL4RA0R01BEVPW+ Y_Sample4_FL4RA0R02FS9PI+ Y_Sample4_FL4RA0R02GDD0T- X_Sample1_FMD86AS01B810K- Y_Sample4_FL4RA0R02JBPZB+ X_Sample1_FMD86AS01BJVF5- Y_Sample4_FL4RA0R02GSHUB+ X_Sample1_FMD86AS01ESXTD- Y_Sample4_FL4RA0R02G8MSX- Y_Sample4_FL4RA0R02JGXHK- X_Sample2_FL4RA0R01A8VNJ- Y_Sample4_FL4RA0R02FSUEC+ Y_Sample4_FL4RA0R02G9ZJ0+ Y_Sample4_FL4RA0R02IT2DD+ Y_Sample4…	19	10	571	C/T	T	C	128	Sample1_FMD86AS01DZ1+ Sample1_FMD86AS01BNG+ Sample1_FMD86AS01AFT+ Sample1_FMD86AS01AZR- Sample1_FMD86AS01DSM+ Sample1_FMD86AS01EM1+ Sample1_FMD86AS01EKV+ Sample1_FMD86AS01DSD+ Sample1_FMD86AS01AHC+ Sample1_FMD86AS01CHF+ Sample1_FMD86AS01CHM+ Sample1_FMD86AS01EBL+ Sample1_FMD86AS01CJW+ Sample1_FMD86AS01C6H+ Sample1_FMD86AS01DDU+ Sample1_FMD86AS01CQR+ Sample1_FMD86AS01CL4+ Sample1_FMD86AS01BE5+ Sam…	Sample2_FL4RA0R01ENY+ Sample2_FL4RA0R01D5G+ Sample2_FL4RA0R01AXK- Sample2_FL4RA0R01EY2- Sample2_FL4RA0R01CQC+ Sample2_FL4RA0R01CVR- Sample2_FL4RA0R01C0F+ Sample2_FL4RA0R01CUA+ Sample2_FL4RA0R01CCQ+ Sample2_FL4RA0R01ASE- Sample2_FL4RA0R01BEM- Sample2_FL4RA0R01BVR- Sample2_FL4RA0R01BQZ- Sample2_FL4RA0R01B43- Sample2_FL4RA0R01C9E- Sample2_FL4RA0R01CJD+ Sample2_FL4RA0R01EUH+ Sample2_FL4RA0R01EAO+ Sam…	Sample3_FMD86AS02H45+ Sample3_FMD86AS02H46- Sample3_FMD86AS02GGD+ Sample3_FMD86AS02IHV+ Sample3_FMD86AS02H7H+ Sample3_FMD86AS02G8I+ Sample3_FMD86AS02H58- Sample3_FMD86AS02HH7- Sample3_FMD86AS02FPE+ Sample3_FMD86AS02IY4+ Sample3_FMD86AS02FQ8+ Sample3_FMD86AS02GBG+ Sample3_FMD86AS02JC8+ Sample3_FMD86AS02IFE+ Sample3_FMD86AS02IL8+	Sample4_FL4RA0R02IP8- Sample4_FL4RA0R02IZ3- Sample4_FL4RA0R02I2R- Sample4_FL4RA0R02IMA- Sample4_FL4RA0R02G14- Sample4_FL4RA0R02FI1- Sample4_FL4RA0R02HRE+ Sample4_FL4RA0R02GJI+ Sample4_FL4RA0R02FZ8+ Sample4_FL4RA0R02FQ9+ Sample4_FL4RA0R02F9Z- Sample4_FL4RA0R02H2L- Sample4_FL4RA0R02IU8- Sample4_FL4RA0R02HOF+ Sample4_FL4RA0R02HN9+ Sample4_FL4RA0R02GQC+ Sample4_FL4RA0R02HGJ+ Sample4_FL4RA0R02FN9+ Sam…	T T T T T T T T T T T T T T T T T T T T T	T T T T T T T T T T T T T T T T T T T T T T T T T T T T T T T T T T T T T T T T T	T T T T T T T T T T T T T T T	C T T T T T T T T T T C T T T T T T T T T T T T T T T T T T T T T T T T T T T T T T T T T T T T T T T
318	SCL3Contig117	855	294	X_Sample2_FL4RA0R01BCEPK- X_Sample2_FL4RA0R01BEVPW+ Y_Sample4_FL4RA0R02FS9PI+ Y_Sample4_FL4RA0R02GDD0T- X_Sample1_FMD86AS01B810K- Y_Sample4_FL4RA0R02JBPZB+ X_Sample1_FMD86AS01BJVF5- Y_Sample4_FL4RA0R02GSHUB+ X_Sample1_FMD86AS01ESXTD- Y_Sample4_FL4RA0R02G8MSX- Y_Sample4_FL4RA0R02JGXHK- X_Sample2_FL4RA0R01A8VNJ- Y_Sample4_FL4RA0R02FSUEC+ Y_Sample4_FL4RA0R02G9ZJ0+ Y_Sample4_FL4RA0R02IT2DD+ Y_Sample4…	19	11	582	A/T	T	A	142	Sample1_FMD86AS01DZ1+ Sample1_FMD86AS01BNG+ Sample1_FMD86AS01AFT+ Sample1_FMD86AS01AZR- Sample1_FMD86AS01DSM+ Sample1_FMD86AS01EM1+ Sample1_FMD86AS01EKV+ Sample1_FMD86AS01DSD+ Sample1_FMD86AS01AHC+ Sample1_FMD86AS01CHF+ Sample1_FMD86AS01CHM+ Sample1_FMD86AS01EBL+ Sample1_FMD86AS01CJW+ Sample1_FMD86AS01C6H+ Sample1_FMD86AS01DDU+ Sample1_FMD86AS01CQR+ Sample1_FMD86AS01CL4+ Sample1_FMD86AS01BE5+ Sam…	Sample2_FL4RA0R01ENY+ Sample2_FL4RA0R01D5G+ Sample2_FL4RA0R01AXK- Sample2_FL4RA0R01EY2- Sample2_FL4RA0R01CQC+ Sample2_FL4RA0R01CVR- Sample2_FL4RA0R01C0F+ Sample2_FL4RA0R01CUA+ Sample2_FL4RA0R01CCQ+ Sample2_FL4RA0R01ASE- Sample2_FL4RA0R01BEM- Sample2_FL4RA0R01BVR- Sample2_FL4RA0R01BQZ- Sample2_FL4RA0R01B43- Sample2_FL4RA0R01C9E- Sample2_FL4RA0R01CJD+ Sample2_FL4RA0R01EUH+ Sample2_FL4RA0R01EAO+ Sam…	Sample3_FMD86AS02H45+ Sample3_FMD86AS02H46- Sample3_FMD86AS02GGD+ Sample3_FMD86AS02IHV+ Sample3_FMD86AS02H7H+ Sample3_FMD86AS02G8I+ Sample3_FMD86AS02H58- Sample3_FMD86AS02HH7- Sample3_FMD86AS02FPE+ Sample3_FMD86AS02IY4+ Sample3_FMD86AS02FQ8+ Sample3_FMD86AS02GBG+ Sample3_FMD86AS02JC8+ Sample3_FMD86AS02IFE+ Sample3_FMD86AS02IL8+ Sample3_FMD86AS02I18+ Sample3_FMD86AS02G8W+ Sample3_FMD86AS02GTC+	Sample4_FL4RA0R02IP8- Sample4_FL4RA0R02I2R- Sample4_FL4RA0R02IMA- Sample4_FL4RA0R02G14- Sample4_FL4RA0R02FI1- Sample4_FL4RA0R02HRE+ Sample4_FL4RA0R02GJI+ Sample4_FL4RA0R02FZ8+ Sample4_FL4RA0R02FQ9+ Sample4_FL4RA0R02H2L- Sample4_FL4RA0R02HOF+ Sample4_FL4RA0R02HN9+ Sample4_FL4RA0R02GQC+ Sample4_FL4RA0R02HGJ+ Sample4_FL4RA0R02FN9+ Sample4_FL4RA0R02FPO+ Sample4_FL4RA0R02IF5+ Sample4_FL4RA0R02GX3- Sam…	N N N N N N N N N N N N N N N N N N N N N	N N A N N N N N N N N N N N N N N N N N N N N N N N N N N N N N T N N N N N N N N N N	N N N N N N N N N N N N N N N N N N	A N N N N N N N N N N N N N N N N N N N N N N N N N N N N N N N N N N N N N N N N N N N N N N N N N N N N N N N N N N N
319	SCL3Contig117	855	294	X_Sample2_FL4RA0R01BCEPK- X_Sample2_FL4RA0R01BEVPW+ Y_Sample4_FL4RA0R02FS9PI+ Y_Sample4_FL4RA0R02GDD0T- X_Sample1_FMD86AS01B810K- Y_Sample4_FL4RA0R02JBPZB+ X_Sample1_FMD86AS01BJVF5- Y_Sample4_FL4RA0R02GSHUB+ X_Sample1_FMD86AS01ESXTD- Y_Sample4_FL4RA0R02G8MSX- Y_Sample4_FL4RA0R02JGXHK- X_Sample2_FL4RA0R01A8VNJ- Y_Sample4_FL4RA0R02FSUEC+ Y_Sample4_FL4RA0R02G9ZJ0+ Y_Sample4_FL4RA0R02IT2DD+ Y_Sample4…	19	12	592	C/T	T	C	135	Sample1_FMD86AS01BNG+ Sample1_FMD86AS01AFT+ Sample1_FMD86AS01AZR- Sample1_FMD86AS01DSM+ Sample1_FMD86AS01EM1+ Sample1_FMD86AS01EKV+ Sample1_FMD86AS01DSD+ Sample1_FMD86AS01AHC+ Sample1_FMD86AS01CHF+ Sample1_FMD86AS01CHM+ Sample1_FMD86AS01EBL+ Sample1_FMD86AS01CJW+ Sample1_FMD86AS01C6H+ Sample1_FMD86AS01DDU+ Sample1_FMD86AS01CQR+ Sample1_FMD86AS01CL4+ Sample1_FMD86AS01BE5+ Sample1_FMD86AS01BAL+ Sam…	Sample2_FL4RA0R01D5G+ Sample2_FL4RA0R01AXK- Sample2_FL4RA0R01EY2- Sample2_FL4RA0R01CQC+ Sample2_FL4RA0R01CVR- Sample2_FL4RA0R01C0F+ Sample2_FL4RA0R01CUA+ Sample2_FL4RA0R01CCQ+ Sample2_FL4RA0R01ASE- Sample2_FL4RA0R01BEM- Sample2_FL4RA0R01BVR- Sample2_FL4RA0R01BQZ- Sample2_FL4RA0R01B43- Sample2_FL4RA0R01C9E- Sample2_FL4RA0R01CJD+ Sample2_FL4RA0R01EUH+ Sample2_FL4RA0R01EAO+ Sample2_FL4RA0R01AJZ+ Sam…	Sample3_FMD86AS02H45+ Sample3_FMD86AS02GGD+ Sample3_FMD86AS02IHV+ Sample3_FMD86AS02H7H+ Sample3_FMD86AS02G8I+ Sample3_FMD86AS02H58- Sample3_FMD86AS02HH7- Sample3_FMD86AS02FPE+ Sample3_FMD86AS02IY4+ Sample3_FMD86AS02FQ8+ Sample3_FMD86AS02GBG+ Sample3_FMD86AS02JC8+ Sample3_FMD86AS02IFE+ Sample3_FMD86AS02IL8+ Sample3_FMD86AS02I18+ Sample3_FMD86AS02G8W+ Sample3_FMD86AS02GTC+	Sample4_FL4RA0R02IP8- Sample4_FL4RA0R02G14- Sample4_FL4RA0R02GJI+ Sample4_FL4RA0R02FZ8+ Sample4_FL4RA0R02FQ9+ Sample4_FL4RA0R02H2L- Sample4_FL4RA0R02HOF+ Sample4_FL4RA0R02HN9+ Sample4_FL4RA0R02GQC+ Sample4_FL4RA0R02HGJ+ Sample4_FL4RA0R02FN9+ Sample4_FL4RA0R02FPO+ Sample4_FL4RA0R02IF5+ Sample4_FL4RA0R02GX3- Sample4_FL4RA0R02FQ4- Sample4_FL4RA0R02JI4+ Sample4_FL4RA0R02FOC- Sample4_FL4RA0R02H2F+ Sam…	T T T T T T T T T T T T T T T T T T T T	T T T T T T T T T T T T T T T T T T T T T T T T T T T T T T T T T T T T T T T T T T	T T T T T T T T T T T T T T T T C	C T T T T T T T T T T T T T T T T T T T T T T T T T T T T T T T T T T T T T T T T T T T T T T T T T T T T T T T
320	SCL3Contig117	855	294	X_Sample2_FL4RA0R01BCEPK- X_Sample2_FL4RA0R01BEVPW+ Y_Sample4_FL4RA0R02FS9PI+ Y_Sample4_FL4RA0R02GDD0T- X_Sample1_FMD86AS01B810K- Y_Sample4_FL4RA0R02JBPZB+ X_Sample1_FMD86AS01BJVF5- Y_Sample4_FL4RA0R02GSHUB+ X_Sample1_FMD86AS01ESXTD- Y_Sample4_FL4RA0R02G8MSX- Y_Sample4_FL4RA0R02JGXHK- X_Sample2_FL4RA0R01A8VNJ- Y_Sample4_FL4RA0R02FSUEC+ Y_Sample4_FL4RA0R02G9ZJ0+ Y_Sample4_FL4RA0R02IT2DD+ Y_Sample4…	19	13	602	G/A	A	G	137	Sample1_FMD86AS01BNG+ Sample1_FMD86AS01AFT+ Sample1_FMD86AS01AZR- Sample1_FMD86AS01DSM+ Sample1_FMD86AS01EM1+ Sample1_FMD86AS01EKV+ Sample1_FMD86AS01DSD+ Sample1_FMD86AS01AHC+ Sample1_FMD86AS01CHF+ Sample1_FMD86AS01CHM+ Sample1_FMD86AS01EBL+ Sample1_FMD86AS01CJW+ Sample1_FMD86AS01C6H+ Sample1_FMD86AS01DDU+ Sample1_FMD86AS01CQR+ Sample1_FMD86AS01CL4+ Sample1_FMD86AS01BE5+ Sample1_FMD86AS01BAL+ Sam…	Sample2_FL4RA0R01AXK- Sample2_FL4RA0R01EY2- Sample2_FL4RA0R01CQC+ Sample2_FL4RA0R01CVR- Sample2_FL4RA0R01C0F+ Sample2_FL4RA0R01CUA+ Sample2_FL4RA0R01CCQ+ Sample2_FL4RA0R01ASE- Sample2_FL4RA0R01BEM- Sample2_FL4RA0R01BVR- Sample2_FL4RA0R01BQZ- Sample2_FL4RA0R01B43- Sample2_FL4RA0R01C9E- Sample2_FL4RA0R01CJD+ Sample2_FL4RA0R01EUH+ Sample2_FL4RA0R01EAO+ Sample2_FL4RA0R01AJZ+ Sample2_FL4RA0R01ENU+ Sam…	Sample3_FMD86AS02H45+ Sample3_FMD86AS02GGD+ Sample3_FMD86AS02IHV+ Sample3_FMD86AS02H7H+ Sample3_FMD86AS02G8I+ Sample3_FMD86AS02H58- Sample3_FMD86AS02HH7- Sample3_FMD86AS02FPE+ Sample3_FMD86AS02IY4+ Sample3_FMD86AS02FQ8+ Sample3_FMD86AS02GBG+ Sample3_FMD86AS02JC8+ Sample3_FMD86AS02IFE+ Sample3_FMD86AS02IL8+ Sample3_FMD86AS02I18+ Sample3_FMD86AS02G8W+ Sample3_FMD86AS02GTC+ Sample3_FMD86AS02JXC+	Sample4_FL4RA0R02IP8- Sample4_FL4RA0R02FZ8+ Sample4_FL4RA0R02H2L- Sample4_FL4RA0R02HOF+ Sample4_FL4RA0R02HN9+ Sample4_FL4RA0R02GQC+ Sample4_FL4RA0R02HGJ+ Sample4_FL4RA0R02FN9+ Sample4_FL4RA0R02FPO+ Sample4_FL4RA0R02IF5+ Sample4_FL4RA0R02GX3- Sample4_FL4RA0R02FQ4- Sample4_FL4RA0R02JI4+ Sample4_FL4RA0R02FOC- Sample4_FL4RA0R02H2F+ Sample4_FL4RA0R02JDX+ Sample4_FL4RA0R02H2Z- Sample4_FL4RA0R02JLH- Sam…	A A G A A A A A A A A A A A A A A A A A A A A	A A A A A A A A A A A A A A A A A A A A A A A A A A A A A A A A A A A A A A A A A	A A A A A A A A A A A A A A A A A A	G A A A A A A A A A A A A A A A A A A A A A A A A A A A A A A A A A A A A A A A A A A A A A A A A A A A A A A
321	SCL3Contig117	855	294	X_Sample2_FL4RA0R01BCEPK- X_Sample2_FL4RA0R01BEVPW+ Y_Sample4_FL4RA0R02FS9PI+ Y_Sample4_FL4RA0R02GDD0T- X_Sample1_FMD86AS01B810K- Y_Sample4_FL4RA0R02JBPZB+ X_Sample1_FMD86AS01BJVF5- Y_Sample4_FL4RA0R02GSHUB+ X_Sample1_FMD86AS01ESXTD- Y_Sample4_FL4RA0R02G8MSX- Y_Sample4_FL4RA0R02JGXHK- X_Sample2_FL4RA0R01A8VNJ- Y_Sample4_FL4RA0R02FSUEC+ Y_Sample4_FL4RA0R02G9ZJ0+ Y_Sample4_FL4RA0R02IT2DD+ Y_Sample4…	19	14	615	C/T	T	C	140	Sample1_FMD86AS01BNG+ Sample1_FMD86AS01AFT+ Sample1_FMD86AS01AZR- Sample1_FMD86AS01DSM+ Sample1_FMD86AS01EM1+ Sample1_FMD86AS01EKV+ Sample1_FMD86AS01DSD+ Sample1_FMD86AS01AHC+ Sample1_FMD86AS01CHF+ Sample1_FMD86AS01CHM+ Sample1_FMD86AS01EBL+ Sample1_FMD86AS01CJW+ Sample1_FMD86AS01C6H+ Sample1_FMD86AS01DDU+ Sample1_FMD86AS01CQR+ Sample1_FMD86AS01CL4+ Sample1_FMD86AS01BE5+ Sample1_FMD86AS01BAL+ Sam…	Sample2_FL4RA0R01CQC+ Sample2_FL4RA0R01C0F+ Sample2_FL4RA0R01CUA+ Sample2_FL4RA0R01CCQ+ Sample2_FL4RA0R01ASE- Sample2_FL4RA0R01BEM- Sample2_FL4RA0R01BVR- Sample2_FL4RA0R01BQZ- Sample2_FL4RA0R01B43- Sample2_FL4RA0R01C9E- Sample2_FL4RA0R01CJD+ Sample2_FL4RA0R01EUH+ Sample2_FL4RA0R01EAO+ Sample2_FL4RA0R01AJZ+ Sample2_FL4RA0R01ENU+ Sample2_FL4RA0R01CLX+ Sample2_FL4RA0R01ALL- Sample2_FL4RA0R01DDH+ Sam…	Sample3_FMD86AS02H45+ Sample3_FMD86AS02GGD+ Sample3_FMD86AS02IHV+ Sample3_FMD86AS02H7H+ Sample3_FMD86AS02G8I+ Sample3_FMD86AS02H58- Sample3_FMD86AS02HH7- Sample3_FMD86AS02FPE+ Sample3_FMD86AS02IY4+ Sample3_FMD86AS02FQ8+ Sample3_FMD86AS02GBG+ Sample3_FMD86AS02JC8+ Sample3_FMD86AS02IFE+ Sample3_FMD86AS02IL8+ Sample3_FMD86AS02IFU- Sample3_FMD86AS02I18+ Sample3_FMD86AS02G8W+ Sample3_FMD86AS02GTC+ Sam…	Sample4_FL4RA0R02IP8- Sample4_FL4RA0R02FZ8+ Sample4_FL4RA0R02HOF+ Sample4_FL4RA0R02HN9+ Sample4_FL4RA0R02GQC+ Sample4_FL4RA0R02HGJ+ Sample4_FL4RA0R02FN9+ Sample4_FL4RA0R02FPO+ Sample4_FL4RA0R02IF5+ Sample4_FL4RA0R02GX3- Sample4_FL4RA0R02FQ4- Sample4_FL4RA0R02JI4+ Sample4_FL4RA0R02FOC- Sample4_FL4RA0R02H2F+ Sample4_FL4RA0R02JDX+ Sample4_FL4RA0R02H2Z- Sample4_FL4RA0R02JLH- Sample4_FL4RA0R02H2M+ Sam…	T T T T T T T T T T T T T T T T T T T T T T T	T T T T T T T T T T T T T T T T T T T T T T T T T T T T T T T T T T T T T T T	T T T T T T T T T T T T T T T T T T T	C T T T T T T T T T T T T T T T T T C T T T T T T T T T T T T T T T T T T T T T T T T T T T T T T T T T T T T T T T T
322	SCL3Contig117	855	294	X_Sample2_FL4RA0R01BCEPK- X_Sample2_FL4RA0R01BEVPW+ Y_Sample4_FL4RA0R02FS9PI+ Y_Sample4_FL4RA0R02GDD0T- X_Sample1_FMD86AS01B810K- Y_Sample4_FL4RA0R02JBPZB+ X_Sample1_FMD86AS01BJVF5- Y_Sample4_FL4RA0R02GSHUB+ X_Sample1_FMD86AS01ESXTD- Y_Sample4_FL4RA0R02G8MSX- Y_Sample4_FL4RA0R02JGXHK- X_Sample2_FL4RA0R01A8VNJ- Y_Sample4_FL4RA0R02FSUEC+ Y_Sample4_FL4RA0R02G9ZJ0+ Y_Sample4_FL4RA0R02IT2DD+ Y_Sample4…	19	15	630	T/G	G	T	139	Sample1_FMD86AS01BNG+ Sample1_FMD86AS01AZR- Sample1_FMD86AS01DSM+ Sample1_FMD86AS01EM1+ Sample1_FMD86AS01EKV+ Sample1_FMD86AS01DSD+ Sample1_FMD86AS01AHC+ Sample1_FMD86AS01CHF+ Sample1_FMD86AS01CHM+ Sample1_FMD86AS01EBL+ Sample1_FMD86AS01CJW+ Sample1_FMD86AS01C6H+ Sample1_FMD86AS01DDU+ Sample1_FMD86AS01CQR+ Sample1_FMD86AS01CL4+ Sample1_FMD86AS01BE5+ Sample1_FMD86AS01BAL+ Sample1_FMD86AS01DRV+ Sam…	Sample2_FL4RA0R01C0F+ Sample2_FL4RA0R01CUA+ Sample2_FL4RA0R01CCQ+ Sample2_FL4RA0R01ASE- Sample2_FL4RA0R01BEM- Sample2_FL4RA0R01BVR- Sample2_FL4RA0R01BQZ- Sample2_FL4RA0R01B43- Sample2_FL4RA0R01C9E- Sample2_FL4RA0R01CJD+ Sample2_FL4RA0R01EUH+ Sample2_FL4RA0R01EAO+ Sample2_FL4RA0R01AJZ+ Sample2_FL4RA0R01ENU+ Sample2_FL4RA0R01CLX+ Sample2_FL4RA0R01ALL- Sample2_FL4RA0R01DDH+ Sample2_FL4RA0R01DZW+ Sam…	Sample3_FMD86AS02GGD+ Sample3_FMD86AS02IHV+ Sample3_FMD86AS02H7H+ Sample3_FMD86AS02G8I+ Sample3_FMD86AS02H58- Sample3_FMD86AS02HH7- Sample3_FMD86AS02FPE+ Sample3_FMD86AS02IY4+ Sample3_FMD86AS02FQ8+ Sample3_FMD86AS02GBG+ Sample3_FMD86AS02JC8+ Sample3_FMD86AS02IFE+ Sample3_FMD86AS02IL8+ Sample3_FMD86AS02IFU- Sample3_FMD86AS02I18+ Sample3_FMD86AS02G8W+ Sample3_FMD86AS02GTC+ Sample3_FMD86AS02JXC+	Sample4_FL4RA0R02IP8- Sample4_FL4RA0R02HN9+ Sample4_FL4RA0R02GQC+ Sample4_FL4RA0R02HGJ+ Sample4_FL4RA0R02FN9+ Sample4_FL4RA0R02FPO+ Sample4_FL4RA0R02IF5+ Sample4_FL4RA0R02GX3- Sample4_FL4RA0R02FQ4- Sample4_FL4RA0R02JI4+ Sample4_FL4RA0R02FOC- Sample4_FL4RA0R02H2F+ Sample4_FL4RA0R02JDX+ Sample4_FL4RA0R02H2Z- Sample4_FL4RA0R02JLH- Sample4_FL4RA0R02H2M+ Sample4_FL4RA0R02GYG+ Sample4_FL4RA0R02JFT+ Sam…	G G G G G G G G G G G G G G G G G G G G G G G	G G G G G G G G G G G G G G G G G G G G G G G G G G G G G G G G G G G G G G	G G G G G G G G G G G G G G G G G G	T G G G G G G G G G G G G G G G G T G G G G G G G G G G G G G G G G G G G G G G G G G G G G G G G G G G G G G G G G G G
323	SCL3Contig117	855	294	X_Sample2_FL4RA0R01BCEPK- X_Sample2_FL4RA0R01BEVPW+ Y_Sample4_FL4RA0R02FS9PI+ Y_Sample4_FL4RA0R02GDD0T- X_Sample1_FMD86AS01B810K- Y_Sample4_FL4RA0R02JBPZB+ X_Sample1_FMD86AS01BJVF5- Y_Sample4_FL4RA0R02GSHUB+ X_Sample1_FMD86AS01ESXTD- Y_Sample4_FL4RA0R02G8MSX- Y_Sample4_FL4RA0R02JGXHK- X_Sample2_FL4RA0R01A8VNJ- Y_Sample4_FL4RA0R02FSUEC+ Y_Sample4_FL4RA0R02G9ZJ0+ Y_Sample4_FL4RA0R02IT2DD+ Y_Sample4…	19	16	632	C/T	T	C	135	Sample1_FMD86AS01AZR- Sample1_FMD86AS01DSM+ Sample1_FMD86AS01EM1+ Sample1_FMD86AS01EKV+ Sample1_FMD86AS01DSD+ Sample1_FMD86AS01AHC+ Sample1_FMD86AS01CHF+ Sample1_FMD86AS01CHM+ Sample1_FMD86AS01EBL+ Sample1_FMD86AS01CJW+ Sample1_FMD86AS01C6H+ Sample1_FMD86AS01DDU+ Sample1_FMD86AS01CQR+ Sample1_FMD86AS01CL4+ Sample1_FMD86AS01BE5+ Sample1_FMD86AS01BAL+ Sample1_FMD86AS01DRV+ Sample1_FMD86AS01CP9+ Sam…	Sample2_FL4RA0R01CUA+ Sample2_FL4RA0R01CCQ+ Sample2_FL4RA0R01ASE- Sample2_FL4RA0R01BEM- Sample2_FL4RA0R01BVR- Sample2_FL4RA0R01BQZ- Sample2_FL4RA0R01B43- Sample2_FL4RA0R01C9E- Sample2_FL4RA0R01CJD+ Sample2_FL4RA0R01EUH+ Sample2_FL4RA0R01EAO+ Sample2_FL4RA0R01AJZ+ Sample2_FL4RA0R01ENU+ Sample2_FL4RA0R01CLX+ Sample2_FL4RA0R01ALL- Sample2_FL4RA0R01DDH+ Sample2_FL4RA0R01DZW+ Sample2_FL4RA0R01DN0+ Sam…	Sample3_FMD86AS02GGD+ Sample3_FMD86AS02IHV+ Sample3_FMD86AS02H7H+ Sample3_FMD86AS02G8I+ Sample3_FMD86AS02H58- Sample3_FMD86AS02HH7- Sample3_FMD86AS02FPE+ Sample3_FMD86AS02IY4+ Sample3_FMD86AS02FQ8+ Sample3_FMD86AS02GBG+ Sample3_FMD86AS02JC8+ Sample3_FMD86AS02IFE+ Sample3_FMD86AS02IL8+ Sample3_FMD86AS02IFU- Sample3_FMD86AS02I18+ Sample3_FMD86AS02G8W+ Sample3_FMD86AS02GTC+ Sample3_FMD86AS02JXC+	Sample4_FL4RA0R02IP8- Sample4_FL4RA0R02HGJ+ Sample4_FL4RA0R02FN9+ Sample4_FL4RA0R02FPO+ Sample4_FL4RA0R02IF5+ Sample4_FL4RA0R02GX3- Sample4_FL4RA0R02FQ4- Sample4_FL4RA0R02JI4+ Sample4_FL4RA0R02FOC- Sample4_FL4RA0R02H2F+ Sample4_FL4RA0R02JDX+ Sample4_FL4RA0R02H2Z- Sample4_FL4RA0R02JLH- Sample4_FL4RA0R02H2M+ Sample4_FL4RA0R02GYG+ Sample4_FL4RA0R02JFT+ Sample4_FL4RA0R02HNC+ Sample4_FL4RA0R02JSR+ Sam…	T T T T T T T T T T T T T T T T T T T T T T	T T T T T T T T T T T T T T T T T T T T T T T T T T T T T T T T T T T T T	T T T T T T T T T T T T T T T T T T	C T T T T T T T T T T T T T T T T T T T T T T T T T T T T T T T T T T C T T T T T T T T T T T T T T T T T T T T T T
324	SCL3Contig117	855	294	X_Sample2_FL4RA0R01BCEPK- X_Sample2_FL4RA0R01BEVPW+ Y_Sample4_FL4RA0R02FS9PI+ Y_Sample4_FL4RA0R02GDD0T- X_Sample1_FMD86AS01B810K- Y_Sample4_FL4RA0R02JBPZB+ X_Sample1_FMD86AS01BJVF5- Y_Sample4_FL4RA0R02GSHUB+ X_Sample1_FMD86AS01ESXTD- Y_Sample4_FL4RA0R02G8MSX- Y_Sample4_FL4RA0R02JGXHK- X_Sample2_FL4RA0R01A8VNJ- Y_Sample4_FL4RA0R02FSUEC+ Y_Sample4_FL4RA0R02G9ZJ0+ Y_Sample4_FL4RA0R02IT2DD+ Y_Sample4…	19	17	639	G/T	G	T	134	Sample1_FMD86AS01AZR- Sample1_FMD86AS01DSM+ Sample1_FMD86AS01EKV+ Sample1_FMD86AS01DSD+ Sample1_FMD86AS01AHC+ Sample1_FMD86AS01CHF+ Sample1_FMD86AS01CHM+ Sample1_FMD86AS01EBL+ Sample1_FMD86AS01CJW+ Sample1_FMD86AS01C6H+ Sample1_FMD86AS01DDU+ Sample1_FMD86AS01CQR+ Sample1_FMD86AS01CL4+ Sample1_FMD86AS01BE5+ Sample1_FMD86AS01BAL+ Sample1_FMD86AS01DRV+ Sample1_FMD86AS01CP9+ Sample1_FMD86AS01C22+ Sam…	Sample2_FL4RA0R01CUA+ Sample2_FL4RA0R01CCQ+ Sample2_FL4RA0R01ASE- Sample2_FL4RA0R01BEM- Sample2_FL4RA0R01BVR- Sample2_FL4RA0R01BQZ- Sample2_FL4RA0R01B43- Sample2_FL4RA0R01C9E- Sample2_FL4RA0R01CJD+ Sample2_FL4RA0R01EUH+ Sample2_FL4RA0R01EAO+ Sample2_FL4RA0R01AJZ+ Sample2_FL4RA0R01ENU+ Sample2_FL4RA0R01CLX+ Sample2_FL4RA0R01ALL- Sample2_FL4RA0R01DDH+ Sample2_FL4RA0R01DZW+ Sample2_FL4RA0R01DN0+ Sam…	Sample3_FMD86AS02GGD+ Sample3_FMD86AS02IHV+ Sample3_FMD86AS02H7H+ Sample3_FMD86AS02G8I+ Sample3_FMD86AS02H58- Sample3_FMD86AS02HH7- Sample3_FMD86AS02FPE+ Sample3_FMD86AS02IY4+ Sample3_FMD86AS02FQ8+ Sample3_FMD86AS02GBG+ Sample3_FMD86AS02JC8+ Sample3_FMD86AS02IFE+ Sample3_FMD86AS02IL8+ Sample3_FMD86AS02IFU- Sample3_FMD86AS02I18+ Sample3_FMD86AS02G8W+ Sample3_FMD86AS02GTC+ Sample3_FMD86AS02JXC+	Sample4_FL4RA0R02HGJ+ Sample4_FL4RA0R02FN9+ Sample4_FL4RA0R02FPO+ Sample4_FL4RA0R02IF5+ Sample4_FL4RA0R02GX3- Sample4_FL4RA0R02FQ4- Sample4_FL4RA0R02JI4+ Sample4_FL4RA0R02FOC- Sample4_FL4RA0R02H2F+ Sample4_FL4RA0R02JDX+ Sample4_FL4RA0R02H2Z- Sample4_FL4RA0R02JLH- Sample4_FL4RA0R02H2M+ Sample4_FL4RA0R02GYG+ Sample4_FL4RA0R02JFT+ Sample4_FL4RA0R02HNC+ Sample4_FL4RA0R02JSR+ Sample4_FL4RA0R02GAP+ Sam…	G G G G G G G G G G G G G G G G G G G G G	G G G G G G G G G G G G G G G G G G G G G G G G G G G G G G G G G G G G G	G G G G G G G G G G G G G G G G G G	G G G G G G G G T G G G G G G G G G G G G G G G G G G G G T G G G G G G G G G G G G G G G G G G G G G G G G G G G G
325	SCL3Contig117	855	294	X_Sample2_FL4RA0R01BCEPK- X_Sample2_FL4RA0R01BEVPW+ Y_Sample4_FL4RA0R02FS9PI+ Y_Sample4_FL4RA0R02GDD0T- X_Sample1_FMD86AS01B810K- Y_Sample4_FL4RA0R02JBPZB+ X_Sample1_FMD86AS01BJVF5- Y_Sample4_FL4RA0R02GSHUB+ X_Sample1_FMD86AS01ESXTD- Y_Sample4_FL4RA0R02G8MSX- Y_Sample4_FL4RA0R02JGXHK- X_Sample2_FL4RA0R01A8VNJ- Y_Sample4_FL4RA0R02FSUEC+ Y_Sample4_FL4RA0R02G9ZJ0+ Y_Sample4_FL4RA0R02IT2DD+ Y_Sample4…	19	18	645	T/C	C	T	133	Sample1_FMD86AS01AZR- Sample1_FMD86AS01DSM+ Sample1_FMD86AS01EKV+ Sample1_FMD86AS01DSD+ Sample1_FMD86AS01AHC+ Sample1_FMD86AS01CHF+ Sample1_FMD86AS01CHM+ Sample1_FMD86AS01EBL+ Sample1_FMD86AS01CJW+ Sample1_FMD86AS01C6H+ Sample1_FMD86AS01DDU+ Sample1_FMD86AS01CQR+ Sample1_FMD86AS01CL4+ Sample1_FMD86AS01BE5+ Sample1_FMD86AS01BAL+ Sample1_FMD86AS01DRV+ Sample1_FMD86AS01CP9+ Sample1_FMD86AS01C22+ Sam…	Sample2_FL4RA0R01CCQ+ Sample2_FL4RA0R01ASE- Sample2_FL4RA0R01BEM- Sample2_FL4RA0R01BVR- Sample2_FL4RA0R01BQZ- Sample2_FL4RA0R01B43- Sample2_FL4RA0R01C9E- Sample2_FL4RA0R01CJD+ Sample2_FL4RA0R01EUH+ Sample2_FL4RA0R01EAO+ Sample2_FL4RA0R01AJZ+ Sample2_FL4RA0R01ENU+ Sample2_FL4RA0R01CLX+ Sample2_FL4RA0R01ALL- Sample2_FL4RA0R01DDH+ Sample2_FL4RA0R01DZW+ Sample2_FL4RA0R01DN0+ Sample2_FL4RA0R01CCS+ Sam…	Sample3_FMD86AS02GGD+ Sample3_FMD86AS02IHV+ Sample3_FMD86AS02H7H+ Sample3_FMD86AS02G8I+ Sample3_FMD86AS02H58- Sample3_FMD86AS02HH7- Sample3_FMD86AS02FPE+ Sample3_FMD86AS02IY4+ Sample3_FMD86AS02FQ8+ Sample3_FMD86AS02GBG+ Sample3_FMD86AS02JC8+ Sample3_FMD86AS02IFE+ Sample3_FMD86AS02IL8+ Sample3_FMD86AS02IFU- Sample3_FMD86AS02I18+ Sample3_FMD86AS02G8W+ Sample3_FMD86AS02GTC+ Sample3_FMD86AS02JXC+ Sam…	Sample4_FL4RA0R02IP8- Sample4_FL4RA0R02FN9+ Sample4_FL4RA0R02FPO+ Sample4_FL4RA0R02IF5+ Sample4_FL4RA0R02GX3- Sample4_FL4RA0R02FQ4- Sample4_FL4RA0R02JI4+ Sample4_FL4RA0R02H2F+ Sample4_FL4RA0R02JDX+ Sample4_FL4RA0R02H2Z- Sample4_FL4RA0R02JLH- Sample4_FL4RA0R02H2M+ Sample4_FL4RA0R02GYG+ Sample4_FL4RA0R02JFT+ Sample4_FL4RA0R02HNC+ Sample4_FL4RA0R02JSR+ Sample4_FL4RA0R02GAP+ Sample4_FL4RA0R02I6L+ Sam…	T T T T T C C T T T T T T T T T T T T T T	T T T T T T T T T T T T T T T T T T T T T T T T T T T T T T T T T T T T	T T T T T T T T T T T T T T T T T T T	T T T T T T T T T T T T T T T T T T T T T T T T T T T T T T T T T T T T T T T T T T T T T T T T T T T T T T T T T
326	SCL3Contig117	855	294	X_Sample2_FL4RA0R01BCEPK- X_Sample2_FL4RA0R01BEVPW+ Y_Sample4_FL4RA0R02FS9PI+ Y_Sample4_FL4RA0R02GDD0T- X_Sample1_FMD86AS01B810K- Y_Sample4_FL4RA0R02JBPZB+ X_Sample1_FMD86AS01BJVF5- Y_Sample4_FL4RA0R02GSHUB+ X_Sample1_FMD86AS01ESXTD- Y_Sample4_FL4RA0R02G8MSX- Y_Sample4_FL4RA0R02JGXHK- X_Sample2_FL4RA0R01A8VNJ- Y_Sample4_FL4RA0R02FSUEC+ Y_Sample4_FL4RA0R02G9ZJ0+ Y_Sample4_FL4RA0R02IT2DD+ Y_Sample4…	19	19	700	G/A	A	G	111	Sample1_FMD86AS01CHF+ Sample1_FMD86AS01CHM+ Sample1_FMD86AS01EBL+ Sample1_FMD86AS01CJW+ Sample1_FMD86AS01C6H+ Sample1_FMD86AS01DDU+ Sample1_FMD86AS01CQR+ Sample1_FMD86AS01CL4+ Sample1_FMD86AS01BE5+ Sample1_FMD86AS01BAL+ Sample1_FMD86AS01DRV+ Sample1_FMD86AS01CP9+ Sample1_FMD86AS01C22+ Sample1_FMD86AS01A3U+ Sample1_FMD86AS01B7Z+ Sample1_FMD86AS01DV2+	Sample2_FL4RA0R01AJZ+ Sample2_FL4RA0R01ENU+ Sample2_FL4RA0R01CLX+ Sample2_FL4RA0R01DDH+ Sample2_FL4RA0R01DZW+ Sample2_FL4RA0R01DN0+ Sample2_FL4RA0R01CCS+ Sample2_FL4RA0R01ANC+ Sample2_FL4RA0R01AMT+ Sample2_FL4RA0R01A8N+ Sample2_FL4RA0R01DSE- Sample2_FL4RA0R01C2H+ Sample2_FL4RA0R01C8M- Sample2_FL4RA0R01AS4- Sample2_FL4RA0R01BNG- Sample2_FL4RA0R01EAC+ Sample2_FL4RA0R01CUS+ Sample2_FL4RA0R01CNH+ Sam…	Sample3_FMD86AS02H58- Sample3_FMD86AS02FPE+ Sample3_FMD86AS02IY4+ Sample3_FMD86AS02GBG+ Sample3_FMD86AS02JC8+ Sample3_FMD86AS02IFE+ Sample3_FMD86AS02IL8+ Sample3_FMD86AS02IFU- Sample3_FMD86AS02I18+ Sample3_FMD86AS02G8W+ Sample3_FMD86AS02GTC+ Sample3_FMD86AS02JXC+ Sample3_FMD86AS02IFV+ Sample3_FMD86AS02F4Y+ Sample3_FMD86AS02FYE+ Sample3_FMD86AS02FPH+ Sample3_FMD86AS02GT9+ Sample3_FMD86AS02F8U+	Sample4_FL4RA0R02IP8- Sample4_FL4RA0R02GYG+ Sample4_FL4RA0R02HNC+ Sample4_FL4RA0R02JSR+ Sample4_FL4RA0R02I6L+ Sample4_FL4RA0R02GV9+ Sample4_FL4RA0R02FLA+ Sample4_FL4RA0R02G86+ Sample4_FL4RA0R02HAH+ Sample4_FL4RA0R02G61+ Sample4_FL4RA0R02H6B+ Sample4_FL4RA0R02JEZ- Sample4_FL4RA0R02GSI- Sample4_FL4RA0R02GWS+ Sample4_FL4RA0R02I6P+ Sample4_FL4RA0R02IM5+ Sample4_FL4RA0R02GSQ+ Sample4_FL4RA0R02GX8+ Sam…	A A A A A A A A A A A A A A A A	A A A A A A A A A A A A A A A A A A A A A A A A	A A A A A A A A A A A A A A A A A A	G A A A A A A A A A A A A A A A A A A A A A A A A A A A A A A A A A A A A A A A A A A A A A A A A A A A G
327	SCL3Contig120	609	39	X_Sample2_FL4RA0R01BG8PG+ X_Sample2_FL4RA0R01BACR9+ Y_Sample4_FL4RA0R02JMIVC- X_Sample2_FL4RA0R01DCW8N- X_Sample2_FL4RA0R01CZULU+ X_Sample2_FL4RA0R01BYV8E+ X_Sample2_FL4RA0R01D84JO+ X_Sample2_FL4RA0R01A4DIQ+ X_Sample2_FL4RA0R01BE9WZ- X_Sample2_FL4RA0R01EU8F5- X_Sample2_FL4RA0R01EY34F- X_Sample2_FL4RA0R01DIDNX+ X_Sample2_FL4RA0R01CLDZC+ X_Sample2_FL4RA0R01C045H- Y_Sample4_FL4RA0R02FS2HD+ X_Sample2…	2	1	296	A/G	A	G	28		Sample2_FL4RA0R01BAC+ Sample2_FL4RA0R01DCW- Sample2_FL4RA0R01CZU+ Sample2_FL4RA0R01BYV+ Sample2_FL4RA0R01D84+ Sample2_FL4RA0R01A4D+ Sample2_FL4RA0R01EY3- Sample2_FL4RA0R01DID+ Sample2_FL4RA0R01CLD+ Sample2_FL4RA0R01C04- Sample2_FL4RA0R01DLM+ Sample2_FL4RA0R01DUA- Sample2_FL4RA0R01DU7- Sample2_FL4RA0R01EHN+ Sample2_FL4RA0R01DOG- Sample2_FL4RA0R01BE9- Sample2_FL4RA0R01ES0+ Sample2_FL4RA0R01EYS+ Sam…		Sample4_FL4RA0R02FS2+ Sample4_FL4RA0R02GL3+		A A A A A A A A A A A A A A A A A A A A A A A A A A		G G
328	SCL3Contig120	609	39	X_Sample2_FL4RA0R01BG8PG+ X_Sample2_FL4RA0R01BACR9+ Y_Sample4_FL4RA0R02JMIVC- X_Sample2_FL4RA0R01DCW8N- X_Sample2_FL4RA0R01CZULU+ X_Sample2_FL4RA0R01BYV8E+ X_Sample2_FL4RA0R01D84JO+ X_Sample2_FL4RA0R01A4DIQ+ X_Sample2_FL4RA0R01BE9WZ- X_Sample2_FL4RA0R01EU8F5- X_Sample2_FL4RA0R01EY34F- X_Sample2_FL4RA0R01DIDNX+ X_Sample2_FL4RA0R01CLDZC+ X_Sample2_FL4RA0R01C045H- Y_Sample4_FL4RA0R02FS2HD+ X_Sample2…	2	2	577	A/T	T	A	7				Sample4_FL4RA0R02G7Q+ Sample4_FL4RA0R02I25+ Sample4_FL4RA0R02GEL+ Sample4_FL4RA0R02F5M+ Sample4_FL4RA0R02FFP+ Sample4_FL4RA0R02JDS+ Sample4_FL4RA0R02JUI+				A A A N T N T
329	SCL3Contig130	482	27	X_Sample2_FL4RA0R01BMV4A- Y_Sample4_FL4RA0R02H7HU3- X_Sample2_FL4RA0R01CLL08+ X_Sample2_FL4RA0R01DZUDF+ Y_Sample4_FL4RA0R02JT14S+ Y_Sample3_FMD86AS02FUZTA+ Y_Sample4_FL4RA0R02HHIAX+ Y_Sample3_FMD86AS02HG4LX+ X_Sample2_FL4RA0R01D5VQW+ X_Sample2_FL4RA0R01A87K7+ X_Sample2_FL4RA0R01CKFXZ- X_Sample2_FL4RA0R01CIZ0S+ X_Sample2_FL4RA0R01BL0AQ+ X_Sample2_FL4RA0R01CG5C0+ Y_Sample4_FL4RA0R02HXOV7+ Y_Sample4…	1	1	234	T/G	T	G	13		Sample2_FL4RA0R01BMV- Sample2_FL4RA0R01CLL+ Sample2_FL4RA0R01D5V+ Sample2_FL4RA0R01CIZ+ Sample2_FL4RA0R01A87+ Sample2_FL4RA0R01CKF- Sample2_FL4RA0R01BL0+ Sample2_FL4RA0R01CG5+	Sample3_FMD86AS02FUZ+ Sample3_FMD86AS02HG4+	Sample4_FL4RA0R02JT1+ Sample4_FL4RA0R02HHI+ Sample4_FL4RA0R02HXO+		T T T T T T T T	G G	G G G
330	SCL3Contig138	526	33	X_Sample2_FL4RA0R01BR4BT+ Y_Sample4_FL4RA0R02H6U60+ X_Sample2_FL4RA0R01ENF5O+ X_Sample2_FL4RA0R01CQRLH- X_Sample2_FL4RA0R01CQHHP+ X_Sample2_FL4RA0R01B8WEI- X_Sample2_FL4RA0R01AT9C3+ X_Sample2_FL4RA0R01A0ERH+ X_Sample2_FL4RA0R01ATCMK- X_Sample2_FL4RA0R01AR5VQ+ X_Sample2_FL4RA0R01DX6J0+ Y_Sample3_FMD86AS02JGV7V- X_Sample2_FL4RA0R01DW77M- Y_Sample4_FL4RA0R02HR7YC+ Y_Sample4_FL4RA0R02HNU00+ Y_Sample4…	1	1	441	G/A	A	G	19	Sample1_FMD86AS01CSB+	Sample2_FL4RA0R01B4S+ Sample2_FL4RA0R01C0Z+ Sample2_FL4RA0R01DQ4+ Sample2_FL4RA0R01B2G+ Sample2_FL4RA0R01C1H+ Sample2_FL4RA0R01B2C+ Sample2_FL4RA0R01DD0+	Sample3_FMD86AS02JGV- Sample3_FMD86AS02H9D+ Sample3_FMD86AS02HFF+	Sample4_FL4RA0R02GER+ Sample4_FL4RA0R02IBV+ Sample4_FL4RA0R02FVC+ Sample4_FL4RA0R02IAT+ Sample4_FL4RA0R02GWH+ Sample4_FL4RA0R02IKH+ Sample4_FL4RA0R02I0K+ Sample4_FL4RA0R02HF1+	A	A A A A A A A	G G G	G G G G G G G G
331	SCL3Contig141	465	28	X_Sample2_FL4RA0R01BSXVX+ Y_Sample4_FL4RA0R02FD7N3+ Y_Sample3_FMD86AS02JZCXK+ Y_Sample3_FMD86AS02GXQ9L+ X_Sample2_FL4RA0R01DZVHW+ Y_Sample3_FMD86AS02IP2EC+ X_Sample2_FL4RA0R01DONXW+ Y_Sample4_FL4RA0R02HHCH6- Y_Sample4_FL4RA0R02HGGVF- Y_Sample4_FL4RA0R02HVESA+ X_Sample1_FMD86AS01DERQW+ Y_Sample4_FL4RA0R02HFH1X+ X_Sample2_FL4RA0R01DC3VO+ X_Sample2_FL4RA0R01DXF4E+ X_Sample2_FL4RA0R01BAQVF+ X_Sample2…	1	1	332	A/G	A	G	14	Sample1_FMD86AS01EN5+	Sample2_FL4RA0R01BAQ+ Sample2_FL4RA0R01BKM+ Sample2_FL4RA0R01C5L+ Sample2_FL4RA0R01DUR+ Sample2_FL4RA0R01ET8+ Sample2_FL4RA0R01EBM+ Sample2_FL4RA0R01EZB+ Sample2_FL4RA0R01BRM- Sample2_FL4RA0R01CKS- Sample2_FL4RA0R01B3C+ Sample2_FL4RA0R01CIV+	Sample3_FMD86AS02HGD+	Sample4_FL4RA0R02IN2+	A	A A A A A A A A A A A	G	G
332	SCL3Contig158	667	55	X_Sample2_FL4RA0R01CC32G+ X_Sample2_FL4RA0R01D4455+ X_Sample2_FL4RA0R01EC09M+ X_Sample2_FL4RA0R01D5IYI- Y_Sample4_FL4RA0R02GQ5PX+ X_Sample2_FL4RA0R01CRG9J+ Y_Sample4_FL4RA0R02GAI7O- Y_Sample4_FL4RA0R02IKXIP- X_Sample2_FL4RA0R01BYU4J- X_Sample1_FMD86AS01C88MO+ X_Sample2_FL4RA0R01ANR4S+ X_Sample2_FL4RA0R01C63A9+ X_Sample2_FL4RA0R01EA6QO+ Y_Sample3_FMD86AS02GZH6Y- X_Sample2_FL4RA0R01DK9AD+ X_Sample2…	3	1	331	A/G	A	G	25	Sample1_FMD86AS01C88+ Sample1_FMD86AS01AWV+	Sample2_FL4RA0R01D5I- Sample2_FL4RA0R01CRG+ Sample2_FL4RA0R01BYU- Sample2_FL4RA0R01ANR+ Sample2_FL4RA0R01C63+ Sample2_FL4RA0R01EA6+ Sample2_FL4RA0R01DK9+ Sample2_FL4RA0R01AXF+ Sample2_FL4RA0R01BDK+ Sample2_FL4RA0R01DYV+ Sample2_FL4RA0R01APL+ Sample2_FL4RA0R01ESD+ Sample2_FL4RA0R01DK8- Sample2_FL4RA0R01EC9+ Sample2_FL4RA0R01CX4+	Sample3_FMD86AS02GZH- Sample3_FMD86AS02H4R-	Sample4_FL4RA0R02GQ5+ Sample4_FL4RA0R02GAI- Sample4_FL4RA0R02IKX- Sample4_FL4RA0R02HCW- Sample4_FL4RA0R02G32+ Sample4_FL4RA0R02H9Y-	A A	A A A A A A A A A A A A A A A	A A	A G G A A A
333	SCL3Contig158	667	55	X_Sample2_FL4RA0R01CC32G+ X_Sample2_FL4RA0R01D4455+ X_Sample2_FL4RA0R01EC09M+ X_Sample2_FL4RA0R01D5IYI- Y_Sample4_FL4RA0R02GQ5PX+ X_Sample2_FL4RA0R01CRG9J+ Y_Sample4_FL4RA0R02GAI7O- Y_Sample4_FL4RA0R02IKXIP- X_Sample2_FL4RA0R01BYU4J- X_Sample1_FMD86AS01C88MO+ X_Sample2_FL4RA0R01ANR4S+ X_Sample2_FL4RA0R01C63A9+ X_Sample2_FL4RA0R01EA6QO+ Y_Sample3_FMD86AS02GZH6Y- X_Sample2_FL4RA0R01DK9AD+ X_Sample2…	3	2	538	T/C	T	C	27	Sample1_FMD86AS01BGP- Sample1_FMD86AS01AFU- Sample1_FMD86AS01DP9+	Sample2_FL4RA0R01CX4+ Sample2_FL4RA0R01BE2+ Sample2_FL4RA0R01BU0+ Sample2_FL4RA0R01DLP- Sample2_FL4RA0R01EAF+ Sample2_FL4RA0R01ANM- Sample2_FL4RA0R01EJL- Sample2_FL4RA0R01A2B- Sample2_FL4RA0R01AMH- Sample2_FL4RA0R01CO7+ Sample2_FL4RA0R01ET7- Sample2_FL4RA0R01C9Q- Sample2_FL4RA0R01DLB+	Sample3_FMD86AS02JXY- Sample3_FMD86AS02IQL- Sample3_FMD86AS02J3P- Sample3_FMD86AS02H7E+	Sample4_FL4RA0R02HU3+ Sample4_FL4RA0R02GMG+ Sample4_FL4RA0R02JX7+ Sample4_FL4RA0R02J02+ Sample4_FL4RA0R02GSF+ Sample4_FL4RA0R02HMD+ Sample4_FL4RA0R02I8J-	T T T	T T T T T T T T T T T T T	T T T T	T T T T C C T
334	SCL3Contig158	667	55	X_Sample2_FL4RA0R01CC32G+ X_Sample2_FL4RA0R01D4455+ X_Sample2_FL4RA0R01EC09M+ X_Sample2_FL4RA0R01D5IYI- Y_Sample4_FL4RA0R02GQ5PX+ X_Sample2_FL4RA0R01CRG9J+ Y_Sample4_FL4RA0R02GAI7O- Y_Sample4_FL4RA0R02IKXIP- X_Sample2_FL4RA0R01BYU4J- X_Sample1_FMD86AS01C88MO+ X_Sample2_FL4RA0R01ANR4S+ X_Sample2_FL4RA0R01C63A9+ X_Sample2_FL4RA0R01EA6QO+ Y_Sample3_FMD86AS02GZH6Y- X_Sample2_FL4RA0R01DK9AD+ X_Sample2…	3	3	593	T/G	G	T	16	Sample1_FMD86AS01AFU-	Sample2_FL4RA0R01A2B- Sample2_FL4RA0R01AMH- Sample2_FL4RA0R01C9Q- Sample2_FL4RA0R01DLB+	Sample3_FMD86AS02JXY- Sample3_FMD86AS02IQL- Sample3_FMD86AS02J3P- Sample3_FMD86AS02H7E+	Sample4_FL4RA0R02GMG+ Sample4_FL4RA0R02JX7+ Sample4_FL4RA0R02J02+ Sample4_FL4RA0R02GSF+ Sample4_FL4RA0R02HMD+ Sample4_FL4RA0R02I8J- Sample4_FL4RA0R02FMM+	G	G G G G	T T T T	T T T T T T T
335	SCL3Contig161	455	10	X_Sample2_FL4RA0R01CEI9I+ Y_Sample4_FL4RA0R02IT3GO- Y_Sample3_FMD86AS02JTRK0+ Y_Sample3_FMD86AS02GYIMM+ Y_Sample3_FMD86AS02G80V9- Y_Sample3_FMD86AS02IK3IW+ Y_Sample4_FL4RA0R02JUE3D+ X_Sample2_FL4RA0R01DYV4W- X_Sample1_FMD86AS01CWIKN+ X_Sample2_FL4RA0R01C30BX+	1	1	266	G/C	C	G	9	Sample1_FMD86AS01CWI+	Sample2_FL4RA0R01DYV- Sample2_FL4RA0R01C30+	Sample3_FMD86AS02JTR+ Sample3_FMD86AS02GYI+ Sample3_FMD86AS02IK3+ Sample3_FMD86AS02G80-	Sample4_FL4RA0R02IT3- Sample4_FL4RA0R02JUE+	C	C C	G G G G	G G
336	SCL3Contig174	597	55	X_Sample2_FL4RA0R01CRLW0+ Y_Sample3_FMD86AS02HVRRM- Y_Sample3_FMD86AS02GUHE9+ Y_Sample3_FMD86AS02HG4WG- X_Sample1_FMD86AS01CDV2Q+ Y_Sample4_FL4RA0R02IX1ZC- X_Sample1_FMD86AS01EWVA7+ Y_Sample4_FL4RA0R02FNAGY+ Y_Sample3_FMD86AS02IABRH+ Y_Sample4_FL4RA0R02JE1KJ+ Y_Sample3_FMD86AS02JM2NM+ Y_Sample4_FL4RA0R02H0SMK- Y_Sample3_FMD86AS02GGIS2- Y_Sample3_FMD86AS02GS17C- Y_Sample3_FMD86AS02GN5YL- Y_Sample3…	2	1	362	C/T	T	C	16	Sample1_FMD86AS01BW3+ Sample1_FMD86AS01AVS+ Sample1_FMD86AS01DEL+ Sample1_FMD86AS01B3C+		Sample3_FMD86AS02JM2+ Sample3_FMD86AS02GGI- Sample3_FMD86AS02GN5- Sample3_FMD86AS02FJI+ Sample3_FMD86AS02HIK- Sample3_FMD86AS02FW8+ Sample3_FMD86AS02G1F+ Sample3_FMD86AS02HGG+ Sample3_FMD86AS02FSU+ Sample3_FMD86AS02FFV+ Sample3_FMD86AS02GLB+	Sample4_FL4RA0R02FK4-	T T T T		C C C C C C C C C C C	C
337	SCL3Contig174	597	55	X_Sample2_FL4RA0R01CRLW0+ Y_Sample3_FMD86AS02HVRRM- Y_Sample3_FMD86AS02GUHE9+ Y_Sample3_FMD86AS02HG4WG- X_Sample1_FMD86AS01CDV2Q+ Y_Sample4_FL4RA0R02IX1ZC- X_Sample1_FMD86AS01EWVA7+ Y_Sample4_FL4RA0R02FNAGY+ Y_Sample3_FMD86AS02IABRH+ Y_Sample4_FL4RA0R02JE1KJ+ Y_Sample3_FMD86AS02JM2NM+ Y_Sample4_FL4RA0R02H0SMK- Y_Sample3_FMD86AS02GGIS2- Y_Sample3_FMD86AS02GS17C- Y_Sample3_FMD86AS02GN5YL- Y_Sample3…	2	2	524	T/C	C	T	32	Sample1_FMD86AS01BW3+ Sample1_FMD86AS01AVS+ Sample1_FMD86AS01EML+ Sample1_FMD86AS01DEL+ Sample1_FMD86AS01B3C+ Sample1_FMD86AS01EVF+ Sample1_FMD86AS01B1O+ Sample1_FMD86AS01ACJ+ Sample1_FMD86AS01BE2+ Sample1_FMD86AS01ASU+ Sample1_FMD86AS01CZV+ Sample1_FMD86AS01AN4+ Sample1_FMD86AS01BY9+	Sample2_FL4RA0R01BD8+ Sample2_FL4RA0R01DB5+	Sample3_FMD86AS02FSU+ Sample3_FMD86AS02FFV+ Sample3_FMD86AS02GLB+ Sample3_FMD86AS02HMQ+ Sample3_FMD86AS02IW3+ Sample3_FMD86AS02I4F+ Sample3_FMD86AS02HOP+ Sample3_FMD86AS02JC4+ Sample3_FMD86AS02F1F- Sample3_FMD86AS02IZI+ Sample3_FMD86AS02IMT+ Sample3_FMD86AS02JAF+ Sample3_FMD86AS02HK1+ Sample3_FMD86AS02JL9+ Sample3_FMD86AS02F5M+	Sample4_FL4RA0R02GBT- Sample4_FL4RA0R02GLY+	T T T T T T T T T T T T T	T T	T T T T T T T T T C T C T T T	T T
338	SCL3Contig179	541	23	X_Sample2_FL4RA0R01CVSC6- X_Sample2_FL4RA0R01BTWRV+ X_Sample2_FL4RA0R01A8C1F- X_Sample2_FL4RA0R01EJCJ1- Y_Sample4_FL4RA0R02GH3GH+ Y_Sample4_FL4RA0R02INE5T+ X_Sample2_FL4RA0R01AXPPD+ Y_Sample3_FMD86AS02HV9L3+ X_Sample1_FMD86AS01DZ7BD+ X_Sample1_FMD86AS01BAHGR+ X_Sample2_FL4RA0R01BT2ES- X_Sample1_FMD86AS01ES0SA+ X_Sample1_FMD86AS01DSMML+ Y_Sample3_FMD86AS02IMJDY+ Y_Sample3_FMD86AS02IXS0X+ X_Sample2…	2	1	263	A/G	A	G	14	Sample1_FMD86AS01DZ7+ Sample1_FMD86AS01BAH+ Sample1_FMD86AS01ES0+ Sample1_FMD86AS01DSM+	Sample2_FL4RA0R01EJC- Sample2_FL4RA0R01AXP+ Sample2_FL4RA0R01BT2- Sample2_FL4RA0R01BI9+	Sample3_FMD86AS02HV9+ Sample3_FMD86AS02IMJ+ Sample3_FMD86AS02IXS+ Sample3_FMD86AS02GH3+	Sample4_FL4RA0R02GH3+ Sample4_FL4RA0R02INE+	A A A A	A A A A	A G A G	A A
339	SCL3Contig179	541	23	X_Sample2_FL4RA0R01CVSC6- X_Sample2_FL4RA0R01BTWRV+ X_Sample2_FL4RA0R01A8C1F- X_Sample2_FL4RA0R01EJCJ1- Y_Sample4_FL4RA0R02GH3GH+ Y_Sample4_FL4RA0R02INE5T+ X_Sample2_FL4RA0R01AXPPD+ Y_Sample3_FMD86AS02HV9L3+ X_Sample1_FMD86AS01DZ7BD+ X_Sample1_FMD86AS01BAHGR+ X_Sample2_FL4RA0R01BT2ES- X_Sample1_FMD86AS01ES0SA+ X_Sample1_FMD86AS01DSMML+ Y_Sample3_FMD86AS02IMJDY+ Y_Sample3_FMD86AS02IXS0X+ X_Sample2…	2	2	405	A/G	A	G	7	Sample1_FMD86AS01D2H- Sample1_FMD86AS01AWS+	Sample2_FL4RA0R01BI9+ Sample2_FL4RA0R01B8T+ Sample2_FL4RA0R01AGQ+		Sample4_FL4RA0R02HST+ Sample4_FL4RA0R02HUQ+	A A	A A A		G G
340	SCL3Contig186	396	23	X_Sample2_FL4RA0R01D1STQ- Y_Sample3_FMD86AS02G351E+ X_Sample2_FL4RA0R01AUZTB+ X_Sample1_FMD86AS01DK5RT- X_Sample2_FL4RA0R01BD62D+ Y_Sample4_FL4RA0R02H9GDM+ Y_Sample4_FL4RA0R02IEJNT+ X_Sample2_FL4RA0R01EURKN+ X_Sample1_FMD86AS01BZQN1+ Y_Sample3_FMD86AS02FRSVZ+ X_Sample2_FL4RA0R01DDSH5+ Y_Sample4_FL4RA0R02HFEHW+ X_Sample2_FL4RA0R01BAJ75+ Y_Sample4_FL4RA0R02J1JLH+ Y_Sample4_FL4RA0R02I62A1+ Y_Sample3…	5	1	97	G/A	G	A	10	Sample1_FMD86AS01DK5- Sample1_FMD86AS01BZQ+	Sample2_FL4RA0R01D1S- Sample2_FL4RA0R01AUZ+ Sample2_FL4RA0R01BD6+ Sample2_FL4RA0R01EUR+	Sample3_FMD86AS02G35+ Sample3_FMD86AS02FRS+	Sample4_FL4RA0R02H9G+ Sample4_FL4RA0R02IEJ+	G G	G G G G	A A	A A
341	SCL3Contig186	396	23	X_Sample2_FL4RA0R01D1STQ- Y_Sample3_FMD86AS02G351E+ X_Sample2_FL4RA0R01AUZTB+ X_Sample1_FMD86AS01DK5RT- X_Sample2_FL4RA0R01BD62D+ Y_Sample4_FL4RA0R02H9GDM+ Y_Sample4_FL4RA0R02IEJNT+ X_Sample2_FL4RA0R01EURKN+ X_Sample1_FMD86AS01BZQN1+ Y_Sample3_FMD86AS02FRSVZ+ X_Sample2_FL4RA0R01DDSH5+ Y_Sample4_FL4RA0R02HFEHW+ X_Sample2_FL4RA0R01BAJ75+ Y_Sample4_FL4RA0R02J1JLH+ Y_Sample4_FL4RA0R02I62A1+ Y_Sample3…	5	2	166	C/T	C	T	18	Sample1_FMD86AS01BZQ+	Sample2_FL4RA0R01D1S- Sample2_FL4RA0R01AUZ+ Sample2_FL4RA0R01BD6+ Sample2_FL4RA0R01EUR+ Sample2_FL4RA0R01DDS+ Sample2_FL4RA0R01BAJ+ Sample2_FL4RA0R01CRZ+	Sample3_FMD86AS02G35+ Sample3_FMD86AS02FRS+ Sample3_FMD86AS02ICZ+	Sample4_FL4RA0R02H9G+ Sample4_FL4RA0R02IEJ+ Sample4_FL4RA0R02HFE+ Sample4_FL4RA0R02J1J+ Sample4_FL4RA0R02I62+ Sample4_FL4RA0R02F5F+ Sample4_FL4RA0R02IJS+	C	C C C C C C C	T T T	T T T T T T T
342	SCL3Contig186	396	23	X_Sample2_FL4RA0R01D1STQ- Y_Sample3_FMD86AS02G351E+ X_Sample2_FL4RA0R01AUZTB+ X_Sample1_FMD86AS01DK5RT- X_Sample2_FL4RA0R01BD62D+ Y_Sample4_FL4RA0R02H9GDM+ Y_Sample4_FL4RA0R02IEJNT+ X_Sample2_FL4RA0R01EURKN+ X_Sample1_FMD86AS01BZQN1+ Y_Sample3_FMD86AS02FRSVZ+ X_Sample2_FL4RA0R01DDSH5+ Y_Sample4_FL4RA0R02HFEHW+ X_Sample2_FL4RA0R01BAJ75+ Y_Sample4_FL4RA0R02J1JLH+ Y_Sample4_FL4RA0R02I62A1+ Y_Sample3…	5	3	170	T/C	T	C	19	Sample1_FMD86AS01BZQ+	Sample2_FL4RA0R01D1S- Sample2_FL4RA0R01AUZ+ Sample2_FL4RA0R01BD6+ Sample2_FL4RA0R01EUR+ Sample2_FL4RA0R01DDS+ Sample2_FL4RA0R01BAJ+ Sample2_FL4RA0R01CRZ+ Sample2_FL4RA0R01CZ8-	Sample3_FMD86AS02G35+ Sample3_FMD86AS02FRS+ Sample3_FMD86AS02ICZ+	Sample4_FL4RA0R02H9G+ Sample4_FL4RA0R02IEJ+ Sample4_FL4RA0R02HFE+ Sample4_FL4RA0R02J1J+ Sample4_FL4RA0R02I62+ Sample4_FL4RA0R02F5F+ Sample4_FL4RA0R02IJS+	T	T T T T T T T T	T T T	T T T T T C C
343	SCL3Contig186	396	23	X_Sample2_FL4RA0R01D1STQ- Y_Sample3_FMD86AS02G351E+ X_Sample2_FL4RA0R01AUZTB+ X_Sample1_FMD86AS01DK5RT- X_Sample2_FL4RA0R01BD62D+ Y_Sample4_FL4RA0R02H9GDM+ Y_Sample4_FL4RA0R02IEJNT+ X_Sample2_FL4RA0R01EURKN+ X_Sample1_FMD86AS01BZQN1+ Y_Sample3_FMD86AS02FRSVZ+ X_Sample2_FL4RA0R01DDSH5+ Y_Sample4_FL4RA0R02HFEHW+ X_Sample2_FL4RA0R01BAJ75+ Y_Sample4_FL4RA0R02J1JLH+ Y_Sample4_FL4RA0R02I62A1+ Y_Sample3…	5	4	172	G/C	G	C	19	Sample1_FMD86AS01BZQ+	Sample2_FL4RA0R01D1S- Sample2_FL4RA0R01AUZ+ Sample2_FL4RA0R01BD6+ Sample2_FL4RA0R01EUR+ Sample2_FL4RA0R01DDS+ Sample2_FL4RA0R01BAJ+ Sample2_FL4RA0R01CRZ+ Sample2_FL4RA0R01CZ8-	Sample3_FMD86AS02G35+ Sample3_FMD86AS02FRS+ Sample3_FMD86AS02ICZ+	Sample4_FL4RA0R02H9G+ Sample4_FL4RA0R02IEJ+ Sample4_FL4RA0R02HFE+ Sample4_FL4RA0R02J1J+ Sample4_FL4RA0R02I62+ Sample4_FL4RA0R02F5F+ Sample4_FL4RA0R02IJS+	G	G G G G G G G G	C C C	C C C C C C C
344	SCL3Contig186	396	23	X_Sample2_FL4RA0R01D1STQ- Y_Sample3_FMD86AS02G351E+ X_Sample2_FL4RA0R01AUZTB+ X_Sample1_FMD86AS01DK5RT- X_Sample2_FL4RA0R01BD62D+ Y_Sample4_FL4RA0R02H9GDM+ Y_Sample4_FL4RA0R02IEJNT+ X_Sample2_FL4RA0R01EURKN+ X_Sample1_FMD86AS01BZQN1+ Y_Sample3_FMD86AS02FRSVZ+ X_Sample2_FL4RA0R01DDSH5+ Y_Sample4_FL4RA0R02HFEHW+ X_Sample2_FL4RA0R01BAJ75+ Y_Sample4_FL4RA0R02J1JLH+ Y_Sample4_FL4RA0R02I62A1+ Y_Sample3…	5	5	331	T/G	G	T	10	Sample1_FMD86AS01CAT+	Sample2_FL4RA0R01CRZ+ Sample2_FL4RA0R01CZ8-	Sample3_FMD86AS02ICZ+	Sample4_FL4RA0R02HFE+ Sample4_FL4RA0R02I62+ Sample4_FL4RA0R02F5F+ Sample4_FL4RA0R02IJS+ Sample4_FL4RA0R02JKT+ Sample4_FL4RA0R02G01+	G	G G	T	T T T T T T
345	SCL3Contig201	815	28	X_Sample2_FL4RA0R01DIQ84+ X_Sample1_FMD86AS01BEY3G+ X_Sample2_FL4RA0R01ECTRA- Y_Sample4_FL4RA0R02FKWD7+ Y_Sample3_FMD86AS02ICJQ7+ Y_Sample3_FMD86AS02FRJ0Y+ Y_Sample3_FMD86AS02HDLX4+ Y_Sample4_FL4RA0R02HECGY- X_Sample2_FL4RA0R01AJA61+ Y_Sample4_FL4RA0R02FTWQW+ X_Sample2_FL4RA0R01B2QQX- X_Sample1_FMD86AS01B9W23+ X_Sample2_FL4RA0R01DCX2P+ X_Sample2_FL4RA0R01CI88B+ X_Sample2_FL4RA0R01A48YV+ X_Sample2…	1	1	784	C/T	C	T	8	Sample1_FMD86AS01ESQ-	Sample2_FL4RA0R01D6Y+ Sample2_FL4RA0R01EGW+ Sample2_FL4RA0R01DF1+	Sample3_FMD86AS02II4+ Sample3_FMD86AS02HNX+	Sample4_FL4RA0R02F7Y+ Sample4_FL4RA0R02HCC+	C	C C C	T T	T T
346	SCL3Contig208	891	406	X_Sample2_FL4RA0R01DMK13+ X_Sample1_FMD86AS01ERZA9+ Y_Sample4_FL4RA0R02G9U9F- Y_Sample4_FL4RA0R02IWLYU- Y_Sample4_FL4RA0R02FMKFZ+ X_Sample2_FL4RA0R01AQ010- X_Sample2_FL4RA0R01DAM6Z- X_Sample2_FL4RA0R01CQOJL+ Y_Sample4_FL4RA0R02IPW01+ Y_Sample3_FMD86AS02FG52D+ Y_Sample4_FL4RA0R02IFORF+ X_Sample1_FMD86AS01A6IG3- Y_Sample4_FL4RA0R02FSBK2+ Y_Sample4_FL4RA0R02JWZB4- Y_Sample4_FL4RA0R02J0H2P+ Y_Sample4…	26	1	297	C/G	G	C	108	Sample1_FMD86AS01A6I- Sample1_FMD86AS01C78+ Sample1_FMD86AS01CJF+ Sample1_FMD86AS01DUN+ Sample1_FMD86AS01DKN- Sample1_FMD86AS01CKE- Sample1_FMD86AS01DGW+ Sample1_FMD86AS01ACL- Sample1_FMD86AS01EGD+ Sample1_FMD86AS01EH4-	Sample2_FL4RA0R01AQ0- Sample2_FL4RA0R01DAM- Sample2_FL4RA0R01AG4- Sample2_FL4RA0R01DUA- Sample2_FL4RA0R01EFO- Sample2_FL4RA0R01DX4+ Sample2_FL4RA0R01EU0+ Sample2_FL4RA0R01BBR+ Sample2_FL4RA0R01AV8- Sample2_FL4RA0R01C7A- Sample2_FL4RA0R01EWU- Sample2_FL4RA0R01EO1- Sample2_FL4RA0R01BXV+ Sample2_FL4RA0R01A6A- Sample2_FL4RA0R01CQM- Sample2_FL4RA0R01C12+ Sample2_FL4RA0R01D8C+	Sample3_FMD86AS02FG5+ Sample3_FMD86AS02FIF- Sample3_FMD86AS02F9T+ Sample3_FMD86AS02GWH+ Sample3_FMD86AS02GUP- Sample3_FMD86AS02IWB+ Sample3_FMD86AS02FK9+ Sample3_FMD86AS02GXE- Sample3_FMD86AS02HAP+ Sample3_FMD86AS02HB9- Sample3_FMD86AS02GMW- Sample3_FMD86AS02FLE- Sample3_FMD86AS02FWK- Sample3_FMD86AS02HAT- Sample3_FMD86AS02G6B+ Sample3_FMD86AS02FRQ+ Sample3_FMD86AS02H1Q+ Sample3_FMD86AS02I1I+	Sample4_FL4RA0R02G9U- Sample4_FL4RA0R02IWL- Sample4_FL4RA0R02FMK+ Sample4_FL4RA0R02IFO+ Sample4_FL4RA0R02H3L- Sample4_FL4RA0R02IAB+ Sample4_FL4RA0R02H4W- Sample4_FL4RA0R02GEV+ Sample4_FL4RA0R02GUK- Sample4_FL4RA0R02GCZ- Sample4_FL4RA0R02HO5- Sample4_FL4RA0R02HJZ- Sample4_FL4RA0R02JIV- Sample4_FL4RA0R02FPB- Sample4_FL4RA0R02ICP- Sample4_FL4RA0R02JH2+ Sample4_FL4RA0R02F79- Sample4_FL4RA0R02FHL+ Sam…	C C C C C C C C C C	C C C C C C C C C C C C C C C C C	C C C C C C C C G C C C C C C C C C	C C C C C C C C C C C C C C C C C C C C C C C C C C C C C C C C C C C C C C C C C C C C C C C C C C C C C C C C C C C C C C G
347	SCL3Contig208	891	406	X_Sample2_FL4RA0R01DMK13+ X_Sample1_FMD86AS01ERZA9+ Y_Sample4_FL4RA0R02G9U9F- Y_Sample4_FL4RA0R02IWLYU- Y_Sample4_FL4RA0R02FMKFZ+ X_Sample2_FL4RA0R01AQ010- X_Sample2_FL4RA0R01DAM6Z- X_Sample2_FL4RA0R01CQOJL+ Y_Sample4_FL4RA0R02IPW01+ Y_Sample3_FMD86AS02FG52D+ Y_Sample4_FL4RA0R02IFORF+ X_Sample1_FMD86AS01A6IG3- Y_Sample4_FL4RA0R02FSBK2+ Y_Sample4_FL4RA0R02JWZB4- Y_Sample4_FL4RA0R02J0H2P+ Y_Sample4…	26	2	318	T/C	C	T	107	Sample1_FMD86AS01C78+ Sample1_FMD86AS01CJF+ Sample1_FMD86AS01DUN+ Sample1_FMD86AS01DKN- Sample1_FMD86AS01CKE- Sample1_FMD86AS01DGW+ Sample1_FMD86AS01ACL- Sample1_FMD86AS01EGD+ Sample1_FMD86AS01EH4-	Sample2_FL4RA0R01AG4- Sample2_FL4RA0R01DUA- Sample2_FL4RA0R01EFO- Sample2_FL4RA0R01DX4+ Sample2_FL4RA0R01EU0+ Sample2_FL4RA0R01BBR+ Sample2_FL4RA0R01AV8- Sample2_FL4RA0R01C7A- Sample2_FL4RA0R01EWU- Sample2_FL4RA0R01EO1- Sample2_FL4RA0R01BXV+ Sample2_FL4RA0R01A6A- Sample2_FL4RA0R01CQM- Sample2_FL4RA0R01C12+ Sample2_FL4RA0R01D8C+ Sample2_FL4RA0R01A7E- Sample2_FL4RA0R01B2F+ Sample2_FL4RA0R01EIA-	Sample3_FMD86AS02GWH+ Sample3_FMD86AS02GUP- Sample3_FMD86AS02IWB+ Sample3_FMD86AS02FK9+ Sample3_FMD86AS02GXE- Sample3_FMD86AS02HAP+ Sample3_FMD86AS02HB9- Sample3_FMD86AS02GMW- Sample3_FMD86AS02FLE- Sample3_FMD86AS02FWK- Sample3_FMD86AS02HAT- Sample3_FMD86AS02G6B+ Sample3_FMD86AS02FRQ+ Sample3_FMD86AS02H1Q+ Sample3_FMD86AS02I1I+	Sample4_FL4RA0R02H3L- Sample4_FL4RA0R02IAB+ Sample4_FL4RA0R02H4W- Sample4_FL4RA0R02GEV+ Sample4_FL4RA0R02GUK- Sample4_FL4RA0R02GCZ- Sample4_FL4RA0R02HJZ- Sample4_FL4RA0R02JIV- Sample4_FL4RA0R02FPB- Sample4_FL4RA0R02ICP- Sample4_FL4RA0R02JH2+ Sample4_FL4RA0R02F79- Sample4_FL4RA0R02FHL+ Sample4_FL4RA0R02GB4+ Sample4_FL4RA0R02H67- Sample4_FL4RA0R02JHH+ Sample4_FL4RA0R02H1R+ Sample4_FL4RA0R02I99- Sam…	T T T T T T T T T	T T T T T T T T T T T T T T T T T C	T T T T T T T T T T T T T T T	T T T T T T T T T T T T T T T T T T T T T T T T T T T T T T T T T T T T T T T T T T T T T T T T T T T T T T T T T T T T T C T T T
348	SCL3Contig208	891	406	X_Sample2_FL4RA0R01DMK13+ X_Sample1_FMD86AS01ERZA9+ Y_Sample4_FL4RA0R02G9U9F- Y_Sample4_FL4RA0R02IWLYU- Y_Sample4_FL4RA0R02FMKFZ+ X_Sample2_FL4RA0R01AQ010- X_Sample2_FL4RA0R01DAM6Z- X_Sample2_FL4RA0R01CQOJL+ Y_Sample4_FL4RA0R02IPW01+ Y_Sample3_FMD86AS02FG52D+ Y_Sample4_FL4RA0R02IFORF+ X_Sample1_FMD86AS01A6IG3- Y_Sample4_FL4RA0R02FSBK2+ Y_Sample4_FL4RA0R02JWZB4- Y_Sample4_FL4RA0R02J0H2P+ Y_Sample4…	26	3	351	C/T	C	T	122	Sample1_FMD86AS01C78+ Sample1_FMD86AS01CJF+ Sample1_FMD86AS01DUN+ Sample1_FMD86AS01DKN- Sample1_FMD86AS01CKE- Sample1_FMD86AS01DGW+ Sample1_FMD86AS01ACL- Sample1_FMD86AS01EGD+ Sample1_FMD86AS01EH4- Sample1_FMD86AS01AUW- Sample1_FMD86AS01CGV+ Sample1_FMD86AS01AM4-	Sample2_FL4RA0R01AG4- Sample2_FL4RA0R01DUA- Sample2_FL4RA0R01EFO- Sample2_FL4RA0R01EU0+ Sample2_FL4RA0R01BBR+ Sample2_FL4RA0R01AV8- Sample2_FL4RA0R01C7A- Sample2_FL4RA0R01EWU- Sample2_FL4RA0R01EO1- Sample2_FL4RA0R01BXV+ Sample2_FL4RA0R01A6A- Sample2_FL4RA0R01CQM- Sample2_FL4RA0R01C12+ Sample2_FL4RA0R01D8C+ Sample2_FL4RA0R01A7E- Sample2_FL4RA0R01B2F+ Sample2_FL4RA0R01EIA- Sample2_FL4RA0R01EOZ- Sam…	Sample3_FMD86AS02IWB+ Sample3_FMD86AS02FK9+ Sample3_FMD86AS02GXE- Sample3_FMD86AS02HAP+ Sample3_FMD86AS02HB9- Sample3_FMD86AS02GMW- Sample3_FMD86AS02FLE- Sample3_FMD86AS02FWK- Sample3_FMD86AS02HAT- Sample3_FMD86AS02G6B+ Sample3_FMD86AS02FRQ+ Sample3_FMD86AS02H1Q+ Sample3_FMD86AS02I1I+ Sample3_FMD86AS02IJI- Sample3_FMD86AS02HO2- Sample3_FMD86AS02F69- Sample3_FMD86AS02IEE+	Sample4_FL4RA0R02GCZ- Sample4_FL4RA0R02JIV- Sample4_FL4RA0R02FPB- Sample4_FL4RA0R02ICP- Sample4_FL4RA0R02JH2+ Sample4_FL4RA0R02F79- Sample4_FL4RA0R02FHL+ Sample4_FL4RA0R02GB4+ Sample4_FL4RA0R02H67- Sample4_FL4RA0R02JHH+ Sample4_FL4RA0R02H1R+ Sample4_FL4RA0R02I99- Sample4_FL4RA0R02I84- Sample4_FL4RA0R02IWY+ Sample4_FL4RA0R02FFP+ Sample4_FL4RA0R02GT7+ Sample4_FL4RA0R02H7W+ Sample4_FL4RA0R02H3F- Sam…	C C C C C C C C C C T C	C C C C C C C C C C C C C C C C T T T C C C C C C	C C C C C C C C C C C C C C C C C	C C C C C C C C C C C C C C C C C C C C C C C C C C C C C C C C C C C C C C C C C C C C C C C C C C C C C C C T C C C C C C C C C C C T
349	SCL3Contig208	891	406	X_Sample2_FL4RA0R01DMK13+ X_Sample1_FMD86AS01ERZA9+ Y_Sample4_FL4RA0R02G9U9F- Y_Sample4_FL4RA0R02IWLYU- Y_Sample4_FL4RA0R02FMKFZ+ X_Sample2_FL4RA0R01AQ010- X_Sample2_FL4RA0R01DAM6Z- X_Sample2_FL4RA0R01CQOJL+ Y_Sample4_FL4RA0R02IPW01+ Y_Sample3_FMD86AS02FG52D+ Y_Sample4_FL4RA0R02IFORF+ X_Sample1_FMD86AS01A6IG3- Y_Sample4_FL4RA0R02FSBK2+ Y_Sample4_FL4RA0R02JWZB4- Y_Sample4_FL4RA0R02J0H2P+ Y_Sample4…	26	4	390	A/G	A	G	154	Sample1_FMD86AS01DKN- Sample1_FMD86AS01CKE- Sample1_FMD86AS01DGW+ Sample1_FMD86AS01ACL- Sample1_FMD86AS01EGD+ Sample1_FMD86AS01EH4- Sample1_FMD86AS01AUW- Sample1_FMD86AS01CGV+ Sample1_FMD86AS01AM4- Sample1_FMD86AS01EYO+ Sample1_FMD86AS01C90- Sample1_FMD86AS01BDL+ Sample1_FMD86AS01EY9-	Sample2_FL4RA0R01DUA- Sample2_FL4RA0R01EFO- Sample2_FL4RA0R01EU0+ Sample2_FL4RA0R01BBR+ Sample2_FL4RA0R01AV8- Sample2_FL4RA0R01C7A- Sample2_FL4RA0R01EWU- Sample2_FL4RA0R01EO1- Sample2_FL4RA0R01BXV+ Sample2_FL4RA0R01A6A- Sample2_FL4RA0R01CQM- Sample2_FL4RA0R01C12+ Sample2_FL4RA0R01D8C+ Sample2_FL4RA0R01A7E- Sample2_FL4RA0R01B2F+ Sample2_FL4RA0R01EIA- Sample2_FL4RA0R01EOZ- Sample2_FL4RA0R01AU9- Sam…	Sample3_FMD86AS02IWB+ Sample3_FMD86AS02FK9+ Sample3_FMD86AS02HAP+ Sample3_FMD86AS02HB9- Sample3_FMD86AS02GMW- Sample3_FMD86AS02FLE- Sample3_FMD86AS02FWK- Sample3_FMD86AS02HAT- Sample3_FMD86AS02G6B+ Sample3_FMD86AS02FRQ+ Sample3_FMD86AS02H1Q+ Sample3_FMD86AS02I1I+ Sample3_FMD86AS02IJI- Sample3_FMD86AS02HO2- Sample3_FMD86AS02F69- Sample3_FMD86AS02IEE+ Sample3_FMD86AS02J37+ Sample3_FMD86AS02G50- Sam…	Sample4_FL4RA0R02JHH+ Sample4_FL4RA0R02H1R+ Sample4_FL4RA0R02I99- Sample4_FL4RA0R02I84- Sample4_FL4RA0R02IWY+ Sample4_FL4RA0R02FFP+ Sample4_FL4RA0R02GT7+ Sample4_FL4RA0R02H7W+ Sample4_FL4RA0R02H3F- Sample4_FL4RA0R02GGM- Sample4_FL4RA0R02HFC- Sample4_FL4RA0R02GHE- Sample4_FL4RA0R02FKJ+ Sample4_FL4RA0R02FND- Sample4_FL4RA0R02GTE- Sample4_FL4RA0R02IH1- Sample4_FL4RA0R02HX4- Sample4_FL4RA0R02GM9- Sam…	A A A A A A A A A A A A A	A A A A A A A A A A A A A A A A A A A A A A A A A A A A A A A G A A A A	G A A A A A A A A A A A A A A A G A A A A A A A A A A	A A A A A A A A A A A A A A A A A A A A A A A A A A A A A A A A A A A A A A A A A A A A A A A A A A A A A A A A A A A A A A A A A A G A A A A A A A A A A A
350	SCL3Contig208	891	406	X_Sample2_FL4RA0R01DMK13+ X_Sample1_FMD86AS01ERZA9+ Y_Sample4_FL4RA0R02G9U9F- Y_Sample4_FL4RA0R02IWLYU- Y_Sample4_FL4RA0R02FMKFZ+ X_Sample2_FL4RA0R01AQ010- X_Sample2_FL4RA0R01DAM6Z- X_Sample2_FL4RA0R01CQOJL+ Y_Sample4_FL4RA0R02IPW01+ Y_Sample3_FMD86AS02FG52D+ Y_Sample4_FL4RA0R02IFORF+ X_Sample1_FMD86AS01A6IG3- Y_Sample4_FL4RA0R02FSBK2+ Y_Sample4_FL4RA0R02JWZB4- Y_Sample4_FL4RA0R02J0H2P+ Y_Sample4…	26	5	446	C/T	T	C	168	Sample1_FMD86AS01EH4- Sample1_FMD86AS01AUW- Sample1_FMD86AS01CGV+ Sample1_FMD86AS01AM4- Sample1_FMD86AS01EYO+ Sample1_FMD86AS01C90- Sample1_FMD86AS01BDL+ Sample1_FMD86AS01EY9- Sample1_FMD86AS01ED1+ Sample1_FMD86AS01BMT- Sample1_FMD86AS01CQ6- Sample1_FMD86AS01D0Z+ Sample1_FMD86AS01BG7-	Sample2_FL4RA0R01C12+ Sample2_FL4RA0R01D8C+ Sample2_FL4RA0R01B2F+ Sample2_FL4RA0R01EIA- Sample2_FL4RA0R01EOZ- Sample2_FL4RA0R01AU9- Sample2_FL4RA0R01DMT- Sample2_FL4RA0R01CK9+ Sample2_FL4RA0R01D8Y- Sample2_FL4RA0R01EN2+ Sample2_FL4RA0R01A34+ Sample2_FL4RA0R01D9Q+ Sample2_FL4RA0R01CWH- Sample2_FL4RA0R01DON+ Sample2_FL4RA0R01B0A- Sample2_FL4RA0R01B2I+ Sample2_FL4RA0R01DK5- Sample2_FL4RA0R01DDH- Sam…	Sample3_FMD86AS02HB9- Sample3_FMD86AS02GMW- Sample3_FMD86AS02FLE- Sample3_FMD86AS02FWK- Sample3_FMD86AS02HAT- Sample3_FMD86AS02G6B+ Sample3_FMD86AS02FRQ+ Sample3_FMD86AS02I1I+ Sample3_FMD86AS02IJI- Sample3_FMD86AS02HO2- Sample3_FMD86AS02F69- Sample3_FMD86AS02IEE+ Sample3_FMD86AS02J37+ Sample3_FMD86AS02G50- Sample3_FMD86AS02IP6+ Sample3_FMD86AS02HEJ- Sample3_FMD86AS02GLQ- Sample3_FMD86AS02IMD- Sam…	Sample4_FL4RA0R02I99- Sample4_FL4RA0R02GTE- Sample4_FL4RA0R02IH1- Sample4_FL4RA0R02HX4- Sample4_FL4RA0R02G1O+ Sample4_FL4RA0R02H7M- Sample4_FL4RA0R02G25+ Sample4_FL4RA0R02JDR+ Sample4_FL4RA0R02J39+ Sample4_FL4RA0R02I8I+ Sample4_FL4RA0R02I8G+ Sample4_FL4RA0R02JXY+ Sample4_FL4RA0R02HE9+ Sample4_FL4RA0R02FC7- Sample4_FL4RA0R02HVR- Sample4_FL4RA0R02GZ4- Sample4_FL4RA0R02GS4+ Sample4_FL4RA0R02FHZ- Sam…	T T T T T T T T T T T T T	T T T T T T T T T T T T T T T T T T T T T T T T T T T T T T T	T T T T T T T T T T T T T T T T T T T T T T T T T T T T T T T T T T T T T T T T T T	C T T T T T T T T T T T T T T T T T T T T C T C T T T T T T T T T T T T T T T T T T T T T T T T T T T T T T T T T T T T T T T T T T T T T T T T T T T T T T T T T T
351	SCL3Contig208	891	406	X_Sample2_FL4RA0R01DMK13+ X_Sample1_FMD86AS01ERZA9+ Y_Sample4_FL4RA0R02G9U9F- Y_Sample4_FL4RA0R02IWLYU- Y_Sample4_FL4RA0R02FMKFZ+ X_Sample2_FL4RA0R01AQ010- X_Sample2_FL4RA0R01DAM6Z- X_Sample2_FL4RA0R01CQOJL+ Y_Sample4_FL4RA0R02IPW01+ Y_Sample3_FMD86AS02FG52D+ Y_Sample4_FL4RA0R02IFORF+ X_Sample1_FMD86AS01A6IG3- Y_Sample4_FL4RA0R02FSBK2+ Y_Sample4_FL4RA0R02JWZB4- Y_Sample4_FL4RA0R02J0H2P+ Y_Sample4…	26	6	450	T/G	G	T	167	Sample1_FMD86AS01EH4- Sample1_FMD86AS01AUW- Sample1_FMD86AS01CGV+ Sample1_FMD86AS01AM4- Sample1_FMD86AS01EYO+ Sample1_FMD86AS01C90- Sample1_FMD86AS01BDL+ Sample1_FMD86AS01EY9- Sample1_FMD86AS01ED1+ Sample1_FMD86AS01BMT- Sample1_FMD86AS01CQ6- Sample1_FMD86AS01D0Z+ Sample1_FMD86AS01BG7-	Sample2_FL4RA0R01C12+ Sample2_FL4RA0R01D8C+ Sample2_FL4RA0R01B2F+ Sample2_FL4RA0R01EIA- Sample2_FL4RA0R01EOZ- Sample2_FL4RA0R01AU9- Sample2_FL4RA0R01DMT- Sample2_FL4RA0R01CK9+ Sample2_FL4RA0R01D8Y- Sample2_FL4RA0R01EN2+ Sample2_FL4RA0R01A34+ Sample2_FL4RA0R01D9Q+ Sample2_FL4RA0R01CWH- Sample2_FL4RA0R01DON+ Sample2_FL4RA0R01B0A- Sample2_FL4RA0R01B2I+ Sample2_FL4RA0R01DK5- Sample2_FL4RA0R01DDH- Sam…	Sample3_FMD86AS02HB9- Sample3_FMD86AS02GMW- Sample3_FMD86AS02FLE- Sample3_FMD86AS02FWK- Sample3_FMD86AS02HAT- Sample3_FMD86AS02G6B+ Sample3_FMD86AS02FRQ+ Sample3_FMD86AS02I1I+ Sample3_FMD86AS02IJI- Sample3_FMD86AS02HO2- Sample3_FMD86AS02F69- Sample3_FMD86AS02IEE+ Sample3_FMD86AS02J37+ Sample3_FMD86AS02G50- Sample3_FMD86AS02IP6+ Sample3_FMD86AS02HEJ- Sample3_FMD86AS02GLQ- Sample3_FMD86AS02IMD- Sam…	Sample4_FL4RA0R02I99- Sample4_FL4RA0R02IH1- Sample4_FL4RA0R02HX4- Sample4_FL4RA0R02G1O+ Sample4_FL4RA0R02H7M- Sample4_FL4RA0R02G25+ Sample4_FL4RA0R02JDR+ Sample4_FL4RA0R02J39+ Sample4_FL4RA0R02I8I+ Sample4_FL4RA0R02I8G+ Sample4_FL4RA0R02JXY+ Sample4_FL4RA0R02HE9+ Sample4_FL4RA0R02FC7- Sample4_FL4RA0R02HVR- Sample4_FL4RA0R02GZ4- Sample4_FL4RA0R02GS4+ Sample4_FL4RA0R02FHZ- Sample4_FL4RA0R02IU2+ Sam…	T T G T T T T T T T T T T	T T T G G G T T T T G T T T T T T T T T T T T T T T T T T T T	T T T T T T T T T T T T G T T T T T T T T T T T T T T T T T T T T T T T T T T T T T	T T T T T T T T T T T T T T T T T T T T T T T T T T T G T T T T T T T T T T T G T T T T T T T T T T T T T T T T T T T T T T T T T T T T T T T T T T T T T T T T T
352	SCL3Contig208	891	406	X_Sample2_FL4RA0R01DMK13+ X_Sample1_FMD86AS01ERZA9+ Y_Sample4_FL4RA0R02G9U9F- Y_Sample4_FL4RA0R02IWLYU- Y_Sample4_FL4RA0R02FMKFZ+ X_Sample2_FL4RA0R01AQ010- X_Sample2_FL4RA0R01DAM6Z- X_Sample2_FL4RA0R01CQOJL+ Y_Sample4_FL4RA0R02IPW01+ Y_Sample3_FMD86AS02FG52D+ Y_Sample4_FL4RA0R02IFORF+ X_Sample1_FMD86AS01A6IG3- Y_Sample4_FL4RA0R02FSBK2+ Y_Sample4_FL4RA0R02JWZB4- Y_Sample4_FL4RA0R02J0H2P+ Y_Sample4…	26	7	480	C/T	C	T	163	Sample1_FMD86AS01AUW- Sample1_FMD86AS01CGV+ Sample1_FMD86AS01AM4- Sample1_FMD86AS01EYO+ Sample1_FMD86AS01C90- Sample1_FMD86AS01BDL+ Sample1_FMD86AS01EY9- Sample1_FMD86AS01ED1+ Sample1_FMD86AS01BMT- Sample1_FMD86AS01CQ6- Sample1_FMD86AS01D0Z+ Sample1_FMD86AS01BG7- Sample1_FMD86AS01CZV-	Sample2_FL4RA0R01C12+ Sample2_FL4RA0R01D8C+ Sample2_FL4RA0R01B2F+ Sample2_FL4RA0R01EIA- Sample2_FL4RA0R01EOZ- Sample2_FL4RA0R01AU9- Sample2_FL4RA0R01DMT- Sample2_FL4RA0R01CK9+ Sample2_FL4RA0R01D8Y- Sample2_FL4RA0R01EN2+ Sample2_FL4RA0R01A34+ Sample2_FL4RA0R01D9Q+ Sample2_FL4RA0R01DON+ Sample2_FL4RA0R01B0A- Sample2_FL4RA0R01B2I+ Sample2_FL4RA0R01DK5- Sample2_FL4RA0R01DDH- Sample2_FL4RA0R01AQP+ Sam…	Sample3_FMD86AS02FLE- Sample3_FMD86AS02FWK- Sample3_FMD86AS02HAT- Sample3_FMD86AS02G6B+ Sample3_FMD86AS02FRQ+ Sample3_FMD86AS02I1I+ Sample3_FMD86AS02IJI- Sample3_FMD86AS02HO2- Sample3_FMD86AS02F69- Sample3_FMD86AS02IEE+ Sample3_FMD86AS02G50- Sample3_FMD86AS02IP6+ Sample3_FMD86AS02HEJ- Sample3_FMD86AS02GLQ- Sample3_FMD86AS02IMD- Sample3_FMD86AS02FMI- Sample3_FMD86AS02F8M- Sample3_FMD86AS02HWB+ Sam…	Sample4_FL4RA0R02GZ4- Sample4_FL4RA0R02GS4+ Sample4_FL4RA0R02FHZ- Sample4_FL4RA0R02IU2+ Sample4_FL4RA0R02FEH+ Sample4_FL4RA0R02FJU- Sample4_FL4RA0R02IIY- Sample4_FL4RA0R02FOM- Sample4_FL4RA0R02IC7- Sample4_FL4RA0R02HL9+ Sample4_FL4RA0R02HWB- Sample4_FL4RA0R02I41+ Sample4_FL4RA0R02HJ5- Sample4_FL4RA0R02F6G+ Sample4_FL4RA0R02JME+ Sample4_FL4RA0R02F5P- Sample4_FL4RA0R02ILW+ Sample4_FL4RA0R02II8- Sam…	C T C C C C C C C C C C C	C C C T T T C C C C T C C C C C C C C C C C C C C C C C C C T C C	C C C T C C C C C C C C C C C C C C C C C C C C C C C C C C C C C C C C C C C C C C	C C C C C C C C C C T C C C C C C C C C C C C C C C C C C C C C C C C C C C C C C C C C C C C C C C C C C C C C C C C C C C C C C C C C C C C C C C C
353	SCL3Contig208	891	406	X_Sample2_FL4RA0R01DMK13+ X_Sample1_FMD86AS01ERZA9+ Y_Sample4_FL4RA0R02G9U9F- Y_Sample4_FL4RA0R02IWLYU- Y_Sample4_FL4RA0R02FMKFZ+ X_Sample2_FL4RA0R01AQ010- X_Sample2_FL4RA0R01DAM6Z- X_Sample2_FL4RA0R01CQOJL+ Y_Sample4_FL4RA0R02IPW01+ Y_Sample3_FMD86AS02FG52D+ Y_Sample4_FL4RA0R02IFORF+ X_Sample1_FMD86AS01A6IG3- Y_Sample4_FL4RA0R02FSBK2+ Y_Sample4_FL4RA0R02JWZB4- Y_Sample4_FL4RA0R02J0H2P+ Y_Sample4…	26	8	506	A/T	T	A	160	Sample1_FMD86AS01AUW- Sample1_FMD86AS01AM4- Sample1_FMD86AS01EYO+ Sample1_FMD86AS01C90- Sample1_FMD86AS01BDL+ Sample1_FMD86AS01EY9- Sample1_FMD86AS01ED1+ Sample1_FMD86AS01BMT- Sample1_FMD86AS01CQ6- Sample1_FMD86AS01D0Z+ Sample1_FMD86AS01BG7- Sample1_FMD86AS01CZV- Sample1_FMD86AS01APR+ Sample1_FMD86AS01EKA+ Sample1_FMD86AS01AWT+	Sample2_FL4RA0R01EIA- Sample2_FL4RA0R01EOZ- Sample2_FL4RA0R01AU9- Sample2_FL4RA0R01DMT- Sample2_FL4RA0R01CK9+ Sample2_FL4RA0R01D8Y- Sample2_FL4RA0R01EN2+ Sample2_FL4RA0R01D9Q+ Sample2_FL4RA0R01B2I+ Sample2_FL4RA0R01DK5- Sample2_FL4RA0R01DDH- Sample2_FL4RA0R01AQP+ Sample2_FL4RA0R01AL0+ Sample2_FL4RA0R01AVR- Sample2_FL4RA0R01BVZ- Sample2_FL4RA0R01C3S- Sample2_FL4RA0R01ENK+ Sample2_FL4RA0R01EBJ+ Sam…	Sample3_FMD86AS02I1I+ Sample3_FMD86AS02IJI- Sample3_FMD86AS02HO2- Sample3_FMD86AS02F69- Sample3_FMD86AS02IEE+ Sample3_FMD86AS02G50- Sample3_FMD86AS02IP6+ Sample3_FMD86AS02HEJ- Sample3_FMD86AS02GLQ- Sample3_FMD86AS02IMD- Sample3_FMD86AS02FMI- Sample3_FMD86AS02F8M- Sample3_FMD86AS02HWB+ Sample3_FMD86AS02GHO- Sample3_FMD86AS02JEH- Sample3_FMD86AS02G06+ Sample3_FMD86AS02G9L+ Sample3_FMD86AS02IT5+ Sam…	Sample4_FL4RA0R02FEH+ Sample4_FL4RA0R02FJU- Sample4_FL4RA0R02HL9+ Sample4_FL4RA0R02HWB- Sample4_FL4RA0R02I41+ Sample4_FL4RA0R02HJ5- Sample4_FL4RA0R02F6G+ Sample4_FL4RA0R02JME+ Sample4_FL4RA0R02F5P- Sample4_FL4RA0R02ILW+ Sample4_FL4RA0R02II8- Sample4_FL4RA0R02ITR- Sample4_FL4RA0R02JAJ- Sample4_FL4RA0R02I1E- Sample4_FL4RA0R02F57+ Sample4_FL4RA0R02IU8+ Sample4_FL4RA0R02G90- Sample4_FL4RA0R02F8C- Sam…	A A A A A A A A A A A A A A A	A A A A A A A A A A A A A A A A A A A A A A A A A A A A A A	A A A A A A A A A A A T A A A A A A A A A A A A A A A A A A A A A A A A A A A A A	A A A A A A A A A A A A A A A A A A A A A A A A A A A A A A A A A A A A A A A A A A A A A A A A A A A A A A A A A A A A A A A A A A A A A T A A A A
354	SCL3Contig208	891	406	X_Sample2_FL4RA0R01DMK13+ X_Sample1_FMD86AS01ERZA9+ Y_Sample4_FL4RA0R02G9U9F- Y_Sample4_FL4RA0R02IWLYU- Y_Sample4_FL4RA0R02FMKFZ+ X_Sample2_FL4RA0R01AQ010- X_Sample2_FL4RA0R01DAM6Z- X_Sample2_FL4RA0R01CQOJL+ Y_Sample4_FL4RA0R02IPW01+ Y_Sample3_FMD86AS02FG52D+ Y_Sample4_FL4RA0R02IFORF+ X_Sample1_FMD86AS01A6IG3- Y_Sample4_FL4RA0R02FSBK2+ Y_Sample4_FL4RA0R02JWZB4- Y_Sample4_FL4RA0R02J0H2P+ Y_Sample4…	26	9	510	T/G	G	T	163	Sample1_FMD86AS01AM4- Sample1_FMD86AS01EYO+ Sample1_FMD86AS01C90- Sample1_FMD86AS01BDL+ Sample1_FMD86AS01EY9- Sample1_FMD86AS01ED1+ Sample1_FMD86AS01BMT- Sample1_FMD86AS01CQ6- Sample1_FMD86AS01D0Z+ Sample1_FMD86AS01BG7- Sample1_FMD86AS01CZV- Sample1_FMD86AS01APR+ Sample1_FMD86AS01EKA+ Sample1_FMD86AS01AWT+ Sample1_FMD86AS01A6X+	Sample2_FL4RA0R01EIA- Sample2_FL4RA0R01EOZ- Sample2_FL4RA0R01AU9- Sample2_FL4RA0R01DMT- Sample2_FL4RA0R01CK9+ Sample2_FL4RA0R01D8Y- Sample2_FL4RA0R01EN2+ Sample2_FL4RA0R01D9Q+ Sample2_FL4RA0R01B2I+ Sample2_FL4RA0R01DK5- Sample2_FL4RA0R01DDH- Sample2_FL4RA0R01AQP+ Sample2_FL4RA0R01AL0+ Sample2_FL4RA0R01AVR- Sample2_FL4RA0R01BVZ- Sample2_FL4RA0R01C3S- Sample2_FL4RA0R01ENK+ Sample2_FL4RA0R01EBJ+ Sam…	Sample3_FMD86AS02I1I+ Sample3_FMD86AS02IJI- Sample3_FMD86AS02HO2- Sample3_FMD86AS02F69- Sample3_FMD86AS02IEE+ Sample3_FMD86AS02G50- Sample3_FMD86AS02IP6+ Sample3_FMD86AS02HEJ- Sample3_FMD86AS02GLQ- Sample3_FMD86AS02IMD- Sample3_FMD86AS02FMI- Sample3_FMD86AS02F8M- Sample3_FMD86AS02HWB+ Sample3_FMD86AS02GHO- Sample3_FMD86AS02JEH- Sample3_FMD86AS02G06+ Sample3_FMD86AS02G9L+ Sample3_FMD86AS02IT5+ Sam…	Sample4_FL4RA0R02FEH+ Sample4_FL4RA0R02FJU- Sample4_FL4RA0R02HL9+ Sample4_FL4RA0R02HWB- Sample4_FL4RA0R02I41+ Sample4_FL4RA0R02HJ5- Sample4_FL4RA0R02F6G+ Sample4_FL4RA0R02JME+ Sample4_FL4RA0R02F5P- Sample4_FL4RA0R02ILW+ Sample4_FL4RA0R02II8- Sample4_FL4RA0R02ITR- Sample4_FL4RA0R02JAJ- Sample4_FL4RA0R02I1E- Sample4_FL4RA0R02F57+ Sample4_FL4RA0R02IU8+ Sample4_FL4RA0R02G90- Sample4_FL4RA0R02F8C- Sam…	T T T T T T T T T T T T T T T	G G G T T T T T T T T T T T T T T T T T T T T T T T T T T T T T T	T T T T T T T T T T T T T T T T T T T T T T T T T T T T T T T T T T T T T T T T T	T T T G T T T T T T T T T T T T T T T T T T T T T T T T T T T T T T T T T T G T T T T T T T T T T T T T T T T T T T T T T T T T T T T T T T T T T T
355	SCL3Contig208	891	406	X_Sample2_FL4RA0R01DMK13+ X_Sample1_FMD86AS01ERZA9+ Y_Sample4_FL4RA0R02G9U9F- Y_Sample4_FL4RA0R02IWLYU- Y_Sample4_FL4RA0R02FMKFZ+ X_Sample2_FL4RA0R01AQ010- X_Sample2_FL4RA0R01DAM6Z- X_Sample2_FL4RA0R01CQOJL+ Y_Sample4_FL4RA0R02IPW01+ Y_Sample3_FMD86AS02FG52D+ Y_Sample4_FL4RA0R02IFORF+ X_Sample1_FMD86AS01A6IG3- Y_Sample4_FL4RA0R02FSBK2+ Y_Sample4_FL4RA0R02JWZB4- Y_Sample4_FL4RA0R02J0H2P+ Y_Sample4…	26	10	526	A/G	G	A	157	Sample1_FMD86AS01AM4- Sample1_FMD86AS01EYO+ Sample1_FMD86AS01C90- Sample1_FMD86AS01BDL+ Sample1_FMD86AS01EY9- Sample1_FMD86AS01ED1+ Sample1_FMD86AS01BMT- Sample1_FMD86AS01CQ6- Sample1_FMD86AS01D0Z+ Sample1_FMD86AS01BG7- Sample1_FMD86AS01CZV- Sample1_FMD86AS01APR+ Sample1_FMD86AS01EKA+ Sample1_FMD86AS01AWT+ Sample1_FMD86AS01A6X+	Sample2_FL4RA0R01EIA- Sample2_FL4RA0R01AU9- Sample2_FL4RA0R01DMT- Sample2_FL4RA0R01CK9+ Sample2_FL4RA0R01D8Y- Sample2_FL4RA0R01EN2+ Sample2_FL4RA0R01D9Q+ Sample2_FL4RA0R01B2I+ Sample2_FL4RA0R01DK5- Sample2_FL4RA0R01DDH- Sample2_FL4RA0R01AQP+ Sample2_FL4RA0R01AL0+ Sample2_FL4RA0R01AVR- Sample2_FL4RA0R01BVZ- Sample2_FL4RA0R01C3S- Sample2_FL4RA0R01ENK+ Sample2_FL4RA0R01EBJ+ Sample2_FL4RA0R01BSY- Sam…	Sample3_FMD86AS02IEE+ Sample3_FMD86AS02G50- Sample3_FMD86AS02IP6+ Sample3_FMD86AS02HEJ- Sample3_FMD86AS02GLQ- Sample3_FMD86AS02IMD- Sample3_FMD86AS02FMI- Sample3_FMD86AS02F8M- Sample3_FMD86AS02HWB+ Sample3_FMD86AS02GHO- Sample3_FMD86AS02JEH- Sample3_FMD86AS02G06+ Sample3_FMD86AS02IT5+ Sample3_FMD86AS02JHO+ Sample3_FMD86AS02JO4+ Sample3_FMD86AS02F8S+ Sample3_FMD86AS02GTE- Sample3_FMD86AS02F1S+ Sam…	Sample4_FL4RA0R02HL9+ Sample4_FL4RA0R02HWB- Sample4_FL4RA0R02I41+ Sample4_FL4RA0R02HJ5- Sample4_FL4RA0R02F6G+ Sample4_FL4RA0R02JME+ Sample4_FL4RA0R02F5P- Sample4_FL4RA0R02ILW+ Sample4_FL4RA0R02II8- Sample4_FL4RA0R02ITR- Sample4_FL4RA0R02JAJ- Sample4_FL4RA0R02I1E- Sample4_FL4RA0R02F57+ Sample4_FL4RA0R02IU8+ Sample4_FL4RA0R02F8C- Sample4_FL4RA0R02IRS+ Sample4_FL4RA0R02F4D+ Sample4_FL4RA0R02GS3- Sam…	A A A A A A A A A A A A A A A	A A A A A A A A A A A A A A A A A A A A A A A G A A A A A A A A A	A A A A A A A A A A A A A A A A A A A A A A A A A A A A A A A A A A A A A A	A A A A A A A A A A A A A A A A A A A A A A A A A A A A A A A A A A A A A A A A A A A A A A A A A A A A A A A A A A A A A A A A A A A A A A G
356	SCL3Contig208	891	406	X_Sample2_FL4RA0R01DMK13+ X_Sample1_FMD86AS01ERZA9+ Y_Sample4_FL4RA0R02G9U9F- Y_Sample4_FL4RA0R02IWLYU- Y_Sample4_FL4RA0R02FMKFZ+ X_Sample2_FL4RA0R01AQ010- X_Sample2_FL4RA0R01DAM6Z- X_Sample2_FL4RA0R01CQOJL+ Y_Sample4_FL4RA0R02IPW01+ Y_Sample3_FMD86AS02FG52D+ Y_Sample4_FL4RA0R02IFORF+ X_Sample1_FMD86AS01A6IG3- Y_Sample4_FL4RA0R02FSBK2+ Y_Sample4_FL4RA0R02JWZB4- Y_Sample4_FL4RA0R02J0H2P+ Y_Sample4…	26	11	537	G/C	G	C	154	Sample1_FMD86AS01AM4- Sample1_FMD86AS01EYO+ Sample1_FMD86AS01C90- Sample1_FMD86AS01BDL+ Sample1_FMD86AS01EY9- Sample1_FMD86AS01ED1+ Sample1_FMD86AS01BMT- Sample1_FMD86AS01CQ6- Sample1_FMD86AS01D0Z+ Sample1_FMD86AS01BG7- Sample1_FMD86AS01CZV- Sample1_FMD86AS01APR+ Sample1_FMD86AS01EKA+ Sample1_FMD86AS01AWT+ Sample1_FMD86AS01A6X+	Sample2_FL4RA0R01DMT- Sample2_FL4RA0R01D8Y- Sample2_FL4RA0R01EN2+ Sample2_FL4RA0R01D9Q+ Sample2_FL4RA0R01B2I+ Sample2_FL4RA0R01DK5- Sample2_FL4RA0R01DDH- Sample2_FL4RA0R01AQP+ Sample2_FL4RA0R01AL0+ Sample2_FL4RA0R01AVR- Sample2_FL4RA0R01BVZ- Sample2_FL4RA0R01C3S- Sample2_FL4RA0R01ENK+ Sample2_FL4RA0R01EBJ+ Sample2_FL4RA0R01EIK+ Sample2_FL4RA0R01AS5- Sample2_FL4RA0R01AYA- Sample2_FL4RA0R01B19+ Sam…	Sample3_FMD86AS02IEE+ Sample3_FMD86AS02G50- Sample3_FMD86AS02IP6+ Sample3_FMD86AS02HEJ- Sample3_FMD86AS02GLQ- Sample3_FMD86AS02IMD- Sample3_FMD86AS02FMI- Sample3_FMD86AS02F8M- Sample3_FMD86AS02HWB+ Sample3_FMD86AS02GHO- Sample3_FMD86AS02JEH- Sample3_FMD86AS02G06+ Sample3_FMD86AS02IT5+ Sample3_FMD86AS02JHO+ Sample3_FMD86AS02JO4+ Sample3_FMD86AS02F8S+ Sample3_FMD86AS02GTE- Sample3_FMD86AS02F1S+ Sam…	Sample4_FL4RA0R02JME+ Sample4_FL4RA0R02F5P- Sample4_FL4RA0R02ILW+ Sample4_FL4RA0R02II8- Sample4_FL4RA0R02ITR- Sample4_FL4RA0R02JAJ- Sample4_FL4RA0R02I1E- Sample4_FL4RA0R02F57+ Sample4_FL4RA0R02IU8+ Sample4_FL4RA0R02F8C- Sample4_FL4RA0R02IRS+ Sample4_FL4RA0R02F4D+ Sample4_FL4RA0R02GS3- Sample4_FL4RA0R02IR7- Sample4_FL4RA0R02H1T- Sample4_FL4RA0R02FLY- Sample4_FL4RA0R02FJP+ Sample4_FL4RA0R02F1S+ Sam…	G G G G G G G G G G G G G G G	G G G G G G G G G G G G G G G G G G G G G G G G G C G G G G G	G G G G G G G G G G G G G C G G G G G G G G G G G G G G G G G G G G G G G G G G	G G G G G G G G G G G G G G G G G G G G G G G G G G G G G G G G G G G G G G G G G G G G G G G G G G G G G G G G G G G G G G G G G G G G
357	SCL3Contig208	891	406	X_Sample2_FL4RA0R01DMK13+ X_Sample1_FMD86AS01ERZA9+ Y_Sample4_FL4RA0R02G9U9F- Y_Sample4_FL4RA0R02IWLYU- Y_Sample4_FL4RA0R02FMKFZ+ X_Sample2_FL4RA0R01AQ010- X_Sample2_FL4RA0R01DAM6Z- X_Sample2_FL4RA0R01CQOJL+ Y_Sample4_FL4RA0R02IPW01+ Y_Sample3_FMD86AS02FG52D+ Y_Sample4_FL4RA0R02IFORF+ X_Sample1_FMD86AS01A6IG3- Y_Sample4_FL4RA0R02FSBK2+ Y_Sample4_FL4RA0R02JWZB4- Y_Sample4_FL4RA0R02J0H2P+ Y_Sample4…	26	12	570	C/T	T	C	147	Sample1_FMD86AS01C90- Sample1_FMD86AS01EY9- Sample1_FMD86AS01BMT- Sample1_FMD86AS01CQ6- Sample1_FMD86AS01D0Z+ Sample1_FMD86AS01BG7- Sample1_FMD86AS01CZV- Sample1_FMD86AS01APR+ Sample1_FMD86AS01EKA+ Sample1_FMD86AS01AWT+ Sample1_FMD86AS01A6X+ Sample1_FMD86AS01DRF+	Sample2_FL4RA0R01DK5- Sample2_FL4RA0R01DDH- Sample2_FL4RA0R01AQP+ Sample2_FL4RA0R01AL0+ Sample2_FL4RA0R01AVR- Sample2_FL4RA0R01BVZ- Sample2_FL4RA0R01C3S- Sample2_FL4RA0R01EBJ+ Sample2_FL4RA0R01EIK+ Sample2_FL4RA0R01AS5- Sample2_FL4RA0R01AYA- Sample2_FL4RA0R01B19+ Sample2_FL4RA0R01AKW- Sample2_FL4RA0R01EBV+ Sample2_FL4RA0R01D8A+ Sample2_FL4RA0R01A38+ Sample2_FL4RA0R01AYY+ Sample2_FL4RA0R01B87+ Sam…	Sample3_FMD86AS02IP6+ Sample3_FMD86AS02HEJ- Sample3_FMD86AS02GLQ- Sample3_FMD86AS02IMD- Sample3_FMD86AS02FMI- Sample3_FMD86AS02F8M- Sample3_FMD86AS02HWB+ Sample3_FMD86AS02GHO- Sample3_FMD86AS02JEH- Sample3_FMD86AS02IT5+ Sample3_FMD86AS02JHO+ Sample3_FMD86AS02JO4+ Sample3_FMD86AS02F8S+ Sample3_FMD86AS02GTE- Sample3_FMD86AS02F1S+ Sample3_FMD86AS02FFQ+ Sample3_FMD86AS02IWZ+ Sample3_FMD86AS02F0M- Sam…	Sample4_FL4RA0R02JME+ Sample4_FL4RA0R02F57+ Sample4_FL4RA0R02F8C- Sample4_FL4RA0R02GS3- Sample4_FL4RA0R02IR7- Sample4_FL4RA0R02H1T- Sample4_FL4RA0R02FLY- Sample4_FL4RA0R02FJP+ Sample4_FL4RA0R02F1S+ Sample4_FL4RA0R02FKG- Sample4_FL4RA0R02FS1- Sample4_FL4RA0R02GN4- Sample4_FL4RA0R02HDF+ Sample4_FL4RA0R02ITA- Sample4_FL4RA0R02FTC- Sample4_FL4RA0R02GL0- Sample4_FL4RA0R02FKZ+ Sample4_FL4RA0R02FPM+ Sam…	C C C C C C C C C C C C	C C C C C C C C C C C C C C C C C C C C C C C C C C C C C	C C C C C C C C C C C C C C C C C C C C C C C C C C C C C C C C C C C C C C C C	C C C C C C C C C C T C C C C C C C C C C C C C C C C C C C C C C C C C C C C C C C C C C C C C C T C C C C C C C C C C C C C C C C
358	SCL3Contig208	891	406	X_Sample2_FL4RA0R01DMK13+ X_Sample1_FMD86AS01ERZA9+ Y_Sample4_FL4RA0R02G9U9F- Y_Sample4_FL4RA0R02IWLYU- Y_Sample4_FL4RA0R02FMKFZ+ X_Sample2_FL4RA0R01AQ010- X_Sample2_FL4RA0R01DAM6Z- X_Sample2_FL4RA0R01CQOJL+ Y_Sample4_FL4RA0R02IPW01+ Y_Sample3_FMD86AS02FG52D+ Y_Sample4_FL4RA0R02IFORF+ X_Sample1_FMD86AS01A6IG3- Y_Sample4_FL4RA0R02FSBK2+ Y_Sample4_FL4RA0R02JWZB4- Y_Sample4_FL4RA0R02J0H2P+ Y_Sample4…	26	13	572	A/G	A	G	146	Sample1_FMD86AS01C90- Sample1_FMD86AS01EY9- Sample1_FMD86AS01BMT- Sample1_FMD86AS01CQ6- Sample1_FMD86AS01D0Z+ Sample1_FMD86AS01BG7- Sample1_FMD86AS01CZV- Sample1_FMD86AS01APR+ Sample1_FMD86AS01EKA+ Sample1_FMD86AS01AWT+ Sample1_FMD86AS01A6X+ Sample1_FMD86AS01DRF+	Sample2_FL4RA0R01DK5- Sample2_FL4RA0R01DDH- Sample2_FL4RA0R01AQP+ Sample2_FL4RA0R01AL0+ Sample2_FL4RA0R01AVR- Sample2_FL4RA0R01BVZ- Sample2_FL4RA0R01C3S- Sample2_FL4RA0R01EBJ+ Sample2_FL4RA0R01EIK+ Sample2_FL4RA0R01AS5- Sample2_FL4RA0R01AYA- Sample2_FL4RA0R01B19+ Sample2_FL4RA0R01AKW- Sample2_FL4RA0R01EBV+ Sample2_FL4RA0R01D8A+ Sample2_FL4RA0R01A38+ Sample2_FL4RA0R01AYY+ Sample2_FL4RA0R01B87+ Sam…	Sample3_FMD86AS02IP6+ Sample3_FMD86AS02HEJ- Sample3_FMD86AS02GLQ- Sample3_FMD86AS02IMD- Sample3_FMD86AS02FMI- Sample3_FMD86AS02F8M- Sample3_FMD86AS02HWB+ Sample3_FMD86AS02GHO- Sample3_FMD86AS02JEH- Sample3_FMD86AS02IT5+ Sample3_FMD86AS02JHO+ Sample3_FMD86AS02JO4+ Sample3_FMD86AS02F8S+ Sample3_FMD86AS02GTE- Sample3_FMD86AS02F1S+ Sample3_FMD86AS02FFQ+ Sample3_FMD86AS02IWZ+ Sample3_FMD86AS02F0M- Sam…	Sample4_FL4RA0R02GS3- Sample4_FL4RA0R02IR7- Sample4_FL4RA0R02H1T- Sample4_FL4RA0R02FLY- Sample4_FL4RA0R02FJP+ Sample4_FL4RA0R02F1S+ Sample4_FL4RA0R02FKG- Sample4_FL4RA0R02FS1- Sample4_FL4RA0R02GN4- Sample4_FL4RA0R02HDF+ Sample4_FL4RA0R02ITA- Sample4_FL4RA0R02FTC- Sample4_FL4RA0R02GL0- Sample4_FL4RA0R02FKZ+ Sample4_FL4RA0R02FPM+ Sample4_FL4RA0R02I1Q- Sample4_FL4RA0R02HBC+ Sample4_FL4RA0R02GRH- Sam…	A N N N N N N N N N N N	N N N N N N N N N N N N N N N N N N N N N N N N N N N N N	N N N G N N N N N N N N N N N N N N N N N N N N N N N N N N N N N N N N N N N N N N	A N N N N N N N N N N N N N N N N N N N N A N N N N N N N N N N N N N N N N N N N N N N N N N N N N N N N N N N N N N N N N N
359	SCL3Contig208	891	406	X_Sample2_FL4RA0R01DMK13+ X_Sample1_FMD86AS01ERZA9+ Y_Sample4_FL4RA0R02G9U9F- Y_Sample4_FL4RA0R02IWLYU- Y_Sample4_FL4RA0R02FMKFZ+ X_Sample2_FL4RA0R01AQ010- X_Sample2_FL4RA0R01DAM6Z- X_Sample2_FL4RA0R01CQOJL+ Y_Sample4_FL4RA0R02IPW01+ Y_Sample3_FMD86AS02FG52D+ Y_Sample4_FL4RA0R02IFORF+ X_Sample1_FMD86AS01A6IG3- Y_Sample4_FL4RA0R02FSBK2+ Y_Sample4_FL4RA0R02JWZB4- Y_Sample4_FL4RA0R02J0H2P+ Y_Sample4…	26	14	577	G/A	A	G	149	Sample1_FMD86AS01C90- Sample1_FMD86AS01EY9- Sample1_FMD86AS01BMT- Sample1_FMD86AS01CQ6- Sample1_FMD86AS01D0Z+ Sample1_FMD86AS01BG7- Sample1_FMD86AS01CZV- Sample1_FMD86AS01APR+ Sample1_FMD86AS01EKA+ Sample1_FMD86AS01AWT+ Sample1_FMD86AS01A6X+ Sample1_FMD86AS01DRF+	Sample2_FL4RA0R01DK5- Sample2_FL4RA0R01DDH- Sample2_FL4RA0R01AQP+ Sample2_FL4RA0R01AL0+ Sample2_FL4RA0R01AVR- Sample2_FL4RA0R01BVZ- Sample2_FL4RA0R01C3S- Sample2_FL4RA0R01EBJ+ Sample2_FL4RA0R01EIK+ Sample2_FL4RA0R01AS5- Sample2_FL4RA0R01AYA- Sample2_FL4RA0R01B19+ Sample2_FL4RA0R01AKW- Sample2_FL4RA0R01EBV+ Sample2_FL4RA0R01D8A+ Sample2_FL4RA0R01A38+ Sample2_FL4RA0R01AYY+ Sample2_FL4RA0R01B87+ Sam…	Sample3_FMD86AS02IP6+ Sample3_FMD86AS02HEJ- Sample3_FMD86AS02GLQ- Sample3_FMD86AS02IMD- Sample3_FMD86AS02FMI- Sample3_FMD86AS02F8M- Sample3_FMD86AS02HWB+ Sample3_FMD86AS02GHO- Sample3_FMD86AS02JEH- Sample3_FMD86AS02IT5+ Sample3_FMD86AS02JHO+ Sample3_FMD86AS02JO4+ Sample3_FMD86AS02F8S+ Sample3_FMD86AS02GTE- Sample3_FMD86AS02F1S+ Sample3_FMD86AS02FFQ+ Sample3_FMD86AS02IWZ+ Sample3_FMD86AS02F0M- Sam…	Sample4_FL4RA0R02JME+ Sample4_FL4RA0R02F8C- Sample4_FL4RA0R02GS3- Sample4_FL4RA0R02IR7- Sample4_FL4RA0R02H1T- Sample4_FL4RA0R02FLY- Sample4_FL4RA0R02FJP+ Sample4_FL4RA0R02F1S+ Sample4_FL4RA0R02FKG- Sample4_FL4RA0R02FS1- Sample4_FL4RA0R02GN4- Sample4_FL4RA0R02HDF+ Sample4_FL4RA0R02ITA- Sample4_FL4RA0R02FTC- Sample4_FL4RA0R02GL0- Sample4_FL4RA0R02FKZ+ Sample4_FL4RA0R02FPM+ Sample4_FL4RA0R02I1Q- Sam…	G G G G G G G G G G G G	G G G G A G G G G G G G G G G G G G G G G G G G G G G G G	G G G G G G G G G G A G G G G G G G G G G G G G G G G G G G G G G G G G G G G G G G	G G G G G G G G G G G G G G G G G G G G G G G G G G G G G G G G G G G G G G G G G G G G G G G G G G G G G G G G G G G G G G G G G G
360	SCL3Contig208	891	406	X_Sample2_FL4RA0R01DMK13+ X_Sample1_FMD86AS01ERZA9+ Y_Sample4_FL4RA0R02G9U9F- Y_Sample4_FL4RA0R02IWLYU- Y_Sample4_FL4RA0R02FMKFZ+ X_Sample2_FL4RA0R01AQ010- X_Sample2_FL4RA0R01DAM6Z- X_Sample2_FL4RA0R01CQOJL+ Y_Sample4_FL4RA0R02IPW01+ Y_Sample3_FMD86AS02FG52D+ Y_Sample4_FL4RA0R02IFORF+ X_Sample1_FMD86AS01A6IG3- Y_Sample4_FL4RA0R02FSBK2+ Y_Sample4_FL4RA0R02JWZB4- Y_Sample4_FL4RA0R02J0H2P+ Y_Sample4…	26	15	613	T/A	A	T	115	Sample1_FMD86AS01BMT- Sample1_FMD86AS01CQ6- Sample1_FMD86AS01D0Z+ Sample1_FMD86AS01BG7- Sample1_FMD86AS01CZV- Sample1_FMD86AS01APR+ Sample1_FMD86AS01EKA+ Sample1_FMD86AS01AWT+ Sample1_FMD86AS01A6X+ Sample1_FMD86AS01DRF+ Sample1_FMD86AS01C7T+ Sample1_FMD86AS01A2G+	Sample2_FL4RA0R01AS5- Sample2_FL4RA0R01AYA- Sample2_FL4RA0R01A38+ Sample2_FL4RA0R01AYY+ Sample2_FL4RA0R01B87+ Sample2_FL4RA0R01A19+ Sample2_FL4RA0R01BNX+ Sample2_FL4RA0R01EF5- Sample2_FL4RA0R01EQB- Sample2_FL4RA0R01DNR+ Sample2_FL4RA0R01D2K+ Sample2_FL4RA0R01EYY+ Sample2_FL4RA0R01DLB+ Sample2_FL4RA0R01A1I+ Sample2_FL4RA0R01DUV+ Sample2_FL4RA0R01CVG- Sample2_FL4RA0R01CCP+ Sample2_FL4RA0R01EW9+ Sam…	Sample3_FMD86AS02JEH- Sample3_FMD86AS02JO4+ Sample3_FMD86AS02F8S+ Sample3_FMD86AS02GTE- Sample3_FMD86AS02F1S+ Sample3_FMD86AS02FFQ+ Sample3_FMD86AS02IWZ+ Sample3_FMD86AS02F0M- Sample3_FMD86AS02FMX- Sample3_FMD86AS02JMK+ Sample3_FMD86AS02HDU- Sample3_FMD86AS02FPO+ Sample3_FMD86AS02GJX+ Sample3_FMD86AS02IWE+ Sample3_FMD86AS02JBI+ Sample3_FMD86AS02IND+ Sample3_FMD86AS02FWW+ Sample3_FMD86AS02I48+ Sam…	Sample4_FL4RA0R02HBC+ Sample4_FL4RA0R02IDD- Sample4_FL4RA0R02GA1- Sample4_FL4RA0R02G2P+ Sample4_FL4RA0R02I8C+ Sample4_FL4RA0R02HAF- Sample4_FL4RA0R02IIY+ Sample4_FL4RA0R02HN9- Sample4_FL4RA0R02FYJ- Sample4_FL4RA0R02JWQ- Sample4_FL4RA0R02JB8+ Sample4_FL4RA0R02F26+ Sample4_FL4RA0R02FXC- Sample4_FL4RA0R02JSM+ Sample4_FL4RA0R02JYE- Sample4_FL4RA0R02HWP+ Sample4_FL4RA0R02FJ7- Sample4_FL4RA0R02FKN+ Sam…	N T N N N N N N N N N N	N N N N N N N N N N N N N N N N N N N N	T N N N N N N N N N N N N N N N N N N N N N N N N N N N N N N	N N N N N N N N N N N N N N N N N N N N N N N N N N N N N N N A N N N N N N N N N N N N N N N N N N N N
361	SCL3Contig208	891	406	X_Sample2_FL4RA0R01DMK13+ X_Sample1_FMD86AS01ERZA9+ Y_Sample4_FL4RA0R02G9U9F- Y_Sample4_FL4RA0R02IWLYU- Y_Sample4_FL4RA0R02FMKFZ+ X_Sample2_FL4RA0R01AQ010- X_Sample2_FL4RA0R01DAM6Z- X_Sample2_FL4RA0R01CQOJL+ Y_Sample4_FL4RA0R02IPW01+ Y_Sample3_FMD86AS02FG52D+ Y_Sample4_FL4RA0R02IFORF+ X_Sample1_FMD86AS01A6IG3- Y_Sample4_FL4RA0R02FSBK2+ Y_Sample4_FL4RA0R02JWZB4- Y_Sample4_FL4RA0R02J0H2P+ Y_Sample4…	26	16	627	T/C	C	T	122	Sample1_FMD86AS01BMT- Sample1_FMD86AS01CQ6- Sample1_FMD86AS01D0Z+ Sample1_FMD86AS01BG7- Sample1_FMD86AS01CZV- Sample1_FMD86AS01APR+ Sample1_FMD86AS01EKA+ Sample1_FMD86AS01AWT+ Sample1_FMD86AS01A6X+ Sample1_FMD86AS01DRF+ Sample1_FMD86AS01C7T+ Sample1_FMD86AS01A2G+	Sample2_FL4RA0R01AS5- Sample2_FL4RA0R01AYA- Sample2_FL4RA0R01A38+ Sample2_FL4RA0R01AYY+ Sample2_FL4RA0R01B87+ Sample2_FL4RA0R01A19+ Sample2_FL4RA0R01BNX+ Sample2_FL4RA0R01EF5- Sample2_FL4RA0R01EQB- Sample2_FL4RA0R01DNR+ Sample2_FL4RA0R01D2K+ Sample2_FL4RA0R01EYY+ Sample2_FL4RA0R01DLB+ Sample2_FL4RA0R01A1I+ Sample2_FL4RA0R01DUV+ Sample2_FL4RA0R01CVG- Sample2_FL4RA0R01CCP+ Sample2_FL4RA0R01EW9+ Sam…	Sample3_FMD86AS02HWB+ Sample3_FMD86AS02JEH- Sample3_FMD86AS02JO4+ Sample3_FMD86AS02F8S+ Sample3_FMD86AS02GTE- Sample3_FMD86AS02F1S+ Sample3_FMD86AS02FFQ+ Sample3_FMD86AS02IWZ+ Sample3_FMD86AS02F0M- Sample3_FMD86AS02FMX- Sample3_FMD86AS02JMK+ Sample3_FMD86AS02HDU- Sample3_FMD86AS02FPO+ Sample3_FMD86AS02GJX+ Sample3_FMD86AS02IWE+ Sample3_FMD86AS02JBI+ Sample3_FMD86AS02IND+ Sample3_FMD86AS02FWW+ Sam…	Sample4_FL4RA0R02HDF+ Sample4_FL4RA0R02FKZ+ Sample4_FL4RA0R02G2P+ Sample4_FL4RA0R02I8C+ Sample4_FL4RA0R02IIY+ Sample4_FL4RA0R02HN9- Sample4_FL4RA0R02FYJ- Sample4_FL4RA0R02JWQ- Sample4_FL4RA0R02JB8+ Sample4_FL4RA0R02F26+ Sample4_FL4RA0R02FXC- Sample4_FL4RA0R02JSM+ Sample4_FL4RA0R02JYE- Sample4_FL4RA0R02HWP+ Sample4_FL4RA0R02FJ7- Sample4_FL4RA0R02FKN+ Sample4_FL4RA0R02F0R+ Sample4_FL4RA0R02FHH+ Sam…	N T T T T T T T T T T T	T T T T T T T T T T T T T T T T T T T T T T T	T C T T T T N N T T T T T T T T T T T T T T T T T T T T T T T T T T	T T T T T N T T T T T T T T T T T N T T T T T T T T T T T T T T T T T T T T T T T C T T T T T T T T T T T
362	SCL3Contig208	891	406	X_Sample2_FL4RA0R01DMK13+ X_Sample1_FMD86AS01ERZA9+ Y_Sample4_FL4RA0R02G9U9F- Y_Sample4_FL4RA0R02IWLYU- Y_Sample4_FL4RA0R02FMKFZ+ X_Sample2_FL4RA0R01AQ010- X_Sample2_FL4RA0R01DAM6Z- X_Sample2_FL4RA0R01CQOJL+ Y_Sample4_FL4RA0R02IPW01+ Y_Sample3_FMD86AS02FG52D+ Y_Sample4_FL4RA0R02IFORF+ X_Sample1_FMD86AS01A6IG3- Y_Sample4_FL4RA0R02FSBK2+ Y_Sample4_FL4RA0R02JWZB4- Y_Sample4_FL4RA0R02J0H2P+ Y_Sample4…	26	17	643	A/T	A	T	116	Sample1_FMD86AS01BG7- Sample1_FMD86AS01CZV- Sample1_FMD86AS01APR+ Sample1_FMD86AS01EKA+ Sample1_FMD86AS01AWT+ Sample1_FMD86AS01A6X+ Sample1_FMD86AS01DRF+ Sample1_FMD86AS01C7T+ Sample1_FMD86AS01A2G+	Sample2_FL4RA0R01A38+ Sample2_FL4RA0R01AYY+ Sample2_FL4RA0R01B87+ Sample2_FL4RA0R01A19+ Sample2_FL4RA0R01BNX+ Sample2_FL4RA0R01EF5- Sample2_FL4RA0R01EQB- Sample2_FL4RA0R01DNR+ Sample2_FL4RA0R01D2K+ Sample2_FL4RA0R01EYY+ Sample2_FL4RA0R01DLB+ Sample2_FL4RA0R01A1I+ Sample2_FL4RA0R01DUV+ Sample2_FL4RA0R01CVG- Sample2_FL4RA0R01CCP+ Sample2_FL4RA0R01EW9+ Sample2_FL4RA0R01DLK+ Sample2_FL4RA0R01ECN+ Sam…	Sample3_FMD86AS02JMK+ Sample3_FMD86AS02HDU- Sample3_FMD86AS02FPO+ Sample3_FMD86AS02GJX+ Sample3_FMD86AS02IWE+ Sample3_FMD86AS02IND+ Sample3_FMD86AS02FWW+ Sample3_FMD86AS02I48+ Sample3_FMD86AS02HKY- Sample3_FMD86AS02FU0- Sample3_FMD86AS02HUU- Sample3_FMD86AS02IPU+ Sample3_FMD86AS02GPD+ Sample3_FMD86AS02GVF+ Sample3_FMD86AS02FS1- Sample3_FMD86AS02IXV- Sample3_FMD86AS02HLO+ Sample3_FMD86AS02IJS+ Sam…	Sample4_FL4RA0R02IIY+ Sample4_FL4RA0R02HN9- Sample4_FL4RA0R02FYJ- Sample4_FL4RA0R02JWQ- Sample4_FL4RA0R02JB8+ Sample4_FL4RA0R02F26+ Sample4_FL4RA0R02FXC- Sample4_FL4RA0R02JSM+ Sample4_FL4RA0R02JYE- Sample4_FL4RA0R02HWP+ Sample4_FL4RA0R02FKN+ Sample4_FL4RA0R02F0R+ Sample4_FL4RA0R02FHH+ Sample4_FL4RA0R02HV8+ Sample4_FL4RA0R02I83- Sample4_FL4RA0R02FFU- Sample4_FL4RA0R02GT1+ Sample4_FL4RA0R02I1Q+ Sam…	A N N N N N N N N	N N N N N N N N N N N N N N N N N N N N N N T N	N N N N N N N N N N N N N N N N N N N N N N N N N N	N A N N N N N N N N N N N N N N N N N N N N N N N N N N N N N N N N N N N N N N N N N N N N N N N N N N N N N N N
363	SCL3Contig208	891	406	X_Sample2_FL4RA0R01DMK13+ X_Sample1_FMD86AS01ERZA9+ Y_Sample4_FL4RA0R02G9U9F- Y_Sample4_FL4RA0R02IWLYU- Y_Sample4_FL4RA0R02FMKFZ+ X_Sample2_FL4RA0R01AQ010- X_Sample2_FL4RA0R01DAM6Z- X_Sample2_FL4RA0R01CQOJL+ Y_Sample4_FL4RA0R02IPW01+ Y_Sample3_FMD86AS02FG52D+ Y_Sample4_FL4RA0R02IFORF+ X_Sample1_FMD86AS01A6IG3- Y_Sample4_FL4RA0R02FSBK2+ Y_Sample4_FL4RA0R02JWZB4- Y_Sample4_FL4RA0R02J0H2P+ Y_Sample4…	26	18	673	A/G	G	A	113	Sample1_FMD86AS01CZV- Sample1_FMD86AS01APR+ Sample1_FMD86AS01EKA+ Sample1_FMD86AS01AWT+ Sample1_FMD86AS01A6X+ Sample1_FMD86AS01DRF+ Sample1_FMD86AS01C7T+ Sample1_FMD86AS01A2G+ Sample1_FMD86AS01D4H+	Sample2_FL4RA0R01B87+ Sample2_FL4RA0R01EQB- Sample2_FL4RA0R01DNR+ Sample2_FL4RA0R01D2K+ Sample2_FL4RA0R01EYY+ Sample2_FL4RA0R01DLB+ Sample2_FL4RA0R01A1I+ Sample2_FL4RA0R01DUV+ Sample2_FL4RA0R01CVG- Sample2_FL4RA0R01CCP+ Sample2_FL4RA0R01EW9+ Sample2_FL4RA0R01DLK+ Sample2_FL4RA0R01ECN+ Sample2_FL4RA0R01CN5- Sample2_FL4RA0R01CC8+ Sample2_FL4RA0R01AOK+ Sample2_FL4RA0R01BSU+ Sample2_FL4RA0R01EFP+ Sam…	Sample3_FMD86AS02FMX- Sample3_FMD86AS02HDU- Sample3_FMD86AS02FPO+ Sample3_FMD86AS02IND+ Sample3_FMD86AS02FWW+ Sample3_FMD86AS02I48+ Sample3_FMD86AS02FU0- Sample3_FMD86AS02HUU- Sample3_FMD86AS02GPD+ Sample3_FMD86AS02GVF+ Sample3_FMD86AS02FS1- Sample3_FMD86AS02IXV- Sample3_FMD86AS02HLO+ Sample3_FMD86AS02IJS+ Sample3_FMD86AS02F5K+ Sample3_FMD86AS02H1X+ Sample3_FMD86AS02HWX+ Sample3_FMD86AS02G1H+ Sam…	Sample4_FL4RA0R02IIY+ Sample4_FL4RA0R02HN9- Sample4_FL4RA0R02FYJ- Sample4_FL4RA0R02JWQ- Sample4_FL4RA0R02JB8+ Sample4_FL4RA0R02F26+ Sample4_FL4RA0R02JSM+ Sample4_FL4RA0R02HWP+ Sample4_FL4RA0R02FKN+ Sample4_FL4RA0R02F0R+ Sample4_FL4RA0R02FHH+ Sample4_FL4RA0R02HV8+ Sample4_FL4RA0R02I83- Sample4_FL4RA0R02FFU- Sample4_FL4RA0R02GT1+ Sample4_FL4RA0R02I1Q+ Sample4_FL4RA0R02H4S+ Sample4_FL4RA0R02JNO+ Sam…	A A A A A A A A A	A A A A A A A A A A A A A A A A A A A A A A	A A A A A A A A A A A A A A A G G A A A A A A A A	A A A A A A A A A A A A A A A A A A A A A A A A A A A A A A A A A A A A A A A A A A A A A A A A A A A A A A A A A
364	SCL3Contig208	891	406	X_Sample2_FL4RA0R01DMK13+ X_Sample1_FMD86AS01ERZA9+ Y_Sample4_FL4RA0R02G9U9F- Y_Sample4_FL4RA0R02IWLYU- Y_Sample4_FL4RA0R02FMKFZ+ X_Sample2_FL4RA0R01AQ010- X_Sample2_FL4RA0R01DAM6Z- X_Sample2_FL4RA0R01CQOJL+ Y_Sample4_FL4RA0R02IPW01+ Y_Sample3_FMD86AS02FG52D+ Y_Sample4_FL4RA0R02IFORF+ X_Sample1_FMD86AS01A6IG3- Y_Sample4_FL4RA0R02FSBK2+ Y_Sample4_FL4RA0R02JWZB4- Y_Sample4_FL4RA0R02J0H2P+ Y_Sample4…	26	19	678	C/T	T	C	104	Sample1_FMD86AS01CZV- Sample1_FMD86AS01APR+ Sample1_FMD86AS01EKA+ Sample1_FMD86AS01AWT+ Sample1_FMD86AS01A6X+ Sample1_FMD86AS01DRF+ Sample1_FMD86AS01C7T+ Sample1_FMD86AS01A2G+ Sample1_FMD86AS01D4H+	Sample2_FL4RA0R01B87+ Sample2_FL4RA0R01EQB- Sample2_FL4RA0R01DNR+ Sample2_FL4RA0R01D2K+ Sample2_FL4RA0R01EYY+ Sample2_FL4RA0R01DLB+ Sample2_FL4RA0R01A1I+ Sample2_FL4RA0R01DUV+ Sample2_FL4RA0R01CVG- Sample2_FL4RA0R01CCP+ Sample2_FL4RA0R01EW9+ Sample2_FL4RA0R01DLK+ Sample2_FL4RA0R01ECN+ Sample2_FL4RA0R01CN5- Sample2_FL4RA0R01CC8+ Sample2_FL4RA0R01AOK+ Sample2_FL4RA0R01BSU+ Sample2_FL4RA0R01EFP+ Sam…	Sample3_FMD86AS02FPO+ Sample3_FMD86AS02FWW+ Sample3_FMD86AS02I48+ Sample3_FMD86AS02HUU- Sample3_FMD86AS02GPD+ Sample3_FMD86AS02GVF+ Sample3_FMD86AS02FS1- Sample3_FMD86AS02IXV- Sample3_FMD86AS02HLO+ Sample3_FMD86AS02IJS+ Sample3_FMD86AS02F5K+ Sample3_FMD86AS02H1X+ Sample3_FMD86AS02HWX+ Sample3_FMD86AS02G1H+ Sample3_FMD86AS02HEU+ Sample3_FMD86AS02HQJ- Sample3_FMD86AS02GWQ- Sample3_FMD86AS02FZH+ Sam…	Sample4_FL4RA0R02JWQ- Sample4_FL4RA0R02JB8+ Sample4_FL4RA0R02F26+ Sample4_FL4RA0R02FKN+ Sample4_FL4RA0R02F0R+ Sample4_FL4RA0R02FHH+ Sample4_FL4RA0R02HV8+ Sample4_FL4RA0R02I83- Sample4_FL4RA0R02FFU- Sample4_FL4RA0R02GT1+ Sample4_FL4RA0R02I1Q+ Sample4_FL4RA0R02H4S+ Sample4_FL4RA0R02JNO+ Sample4_FL4RA0R02G60- Sample4_FL4RA0R02HI7- Sample4_FL4RA0R02IYJ+ Sample4_FL4RA0R02FZH- Sample4_FL4RA0R02JFV+ Sam…	T T T T T T T T T	T T T T T T T T T T T T T T T T T T T T T T	C C C C C C C C C C C C C C C C C C C C C	C T C C C C C C C C C C C C C C C C C C C C C C C C C C C C C C C C C C C C C C C C C C C C C C C C C C
365	SCL3Contig208	891	406	X_Sample2_FL4RA0R01DMK13+ X_Sample1_FMD86AS01ERZA9+ Y_Sample4_FL4RA0R02G9U9F- Y_Sample4_FL4RA0R02IWLYU- Y_Sample4_FL4RA0R02FMKFZ+ X_Sample2_FL4RA0R01AQ010- X_Sample2_FL4RA0R01DAM6Z- X_Sample2_FL4RA0R01CQOJL+ Y_Sample4_FL4RA0R02IPW01+ Y_Sample3_FMD86AS02FG52D+ Y_Sample4_FL4RA0R02IFORF+ X_Sample1_FMD86AS01A6IG3- Y_Sample4_FL4RA0R02FSBK2+ Y_Sample4_FL4RA0R02JWZB4- Y_Sample4_FL4RA0R02J0H2P+ Y_Sample4…	26	20	742	T/G	G	T	98	Sample1_FMD86AS01AWT+ Sample1_FMD86AS01DRF+ Sample1_FMD86AS01C7T+ Sample1_FMD86AS01A2G+ Sample1_FMD86AS01D4H+ Sample1_FMD86AS01D0X+ Sample1_FMD86AS01D04+ Sample1_FMD86AS01E0V+ Sample1_FMD86AS01BTK-	Sample2_FL4RA0R01D2K+ Sample2_FL4RA0R01EYY+ Sample2_FL4RA0R01DLB+ Sample2_FL4RA0R01A1I+ Sample2_FL4RA0R01DUV+ Sample2_FL4RA0R01CVG- Sample2_FL4RA0R01CCP+ Sample2_FL4RA0R01EW9+ Sample2_FL4RA0R01DLK+ Sample2_FL4RA0R01ECN+ Sample2_FL4RA0R01CN5- Sample2_FL4RA0R01CC8+ Sample2_FL4RA0R01AOK+ Sample2_FL4RA0R01BSU+ Sample2_FL4RA0R01EFP+ Sample2_FL4RA0R01BZB+ Sample2_FL4RA0R01CHP+ Sample2_FL4RA0R01ERN+ Sam…	Sample3_FMD86AS02GPD+ Sample3_FMD86AS02GVF+ Sample3_FMD86AS02HLO+ Sample3_FMD86AS02IJS+ Sample3_FMD86AS02F5K+ Sample3_FMD86AS02H1X+ Sample3_FMD86AS02HWX+ Sample3_FMD86AS02G1H+ Sample3_FMD86AS02HEU+ Sample3_FMD86AS02HQJ- Sample3_FMD86AS02GWQ- Sample3_FMD86AS02FZH+ Sample3_FMD86AS02H01+ Sample3_FMD86AS02IBM+ Sample3_FMD86AS02G6C+ Sample3_FMD86AS02F7U- Sample3_FMD86AS02GCR+ Sample3_FMD86AS02IQK+ Sam…	Sample4_FL4RA0R02G60- Sample4_FL4RA0R02HI7- Sample4_FL4RA0R02IYJ+ Sample4_FL4RA0R02HIJ+ Sample4_FL4RA0R02I70+ Sample4_FL4RA0R02H0F+ Sample4_FL4RA0R02IBN+ Sample4_FL4RA0R02G39+ Sample4_FL4RA0R02GNN+ Sample4_FL4RA0R02GDU+ Sample4_FL4RA0R02HFO- Sample4_FL4RA0R02JZS+ Sample4_FL4RA0R02FWH+ Sample4_FL4RA0R02GPD+ Sample4_FL4RA0R02F99+ Sample4_FL4RA0R02JF6+ Sample4_FL4RA0R02F35+ Sample4_FL4RA0R02HSQ+ Sam…	G G G G G G G G G	G G G G G G G G G G G G G G G G G G G G G G G	T T T T T T T T T T T T T T T T T T T T T	T T T T T T T T T T T T T T T T T T T T T T T T T T T T T T T T T T T T T T T T T T T T T
366	SCL3Contig208	891	406	X_Sample2_FL4RA0R01DMK13+ X_Sample1_FMD86AS01ERZA9+ Y_Sample4_FL4RA0R02G9U9F- Y_Sample4_FL4RA0R02IWLYU- Y_Sample4_FL4RA0R02FMKFZ+ X_Sample2_FL4RA0R01AQ010- X_Sample2_FL4RA0R01DAM6Z- X_Sample2_FL4RA0R01CQOJL+ Y_Sample4_FL4RA0R02IPW01+ Y_Sample3_FMD86AS02FG52D+ Y_Sample4_FL4RA0R02IFORF+ X_Sample1_FMD86AS01A6IG3- Y_Sample4_FL4RA0R02FSBK2+ Y_Sample4_FL4RA0R02JWZB4- Y_Sample4_FL4RA0R02J0H2P+ Y_Sample4…	26	21	753	T/C	T	C	97	Sample1_FMD86AS01AWT+ Sample1_FMD86AS01DRF+ Sample1_FMD86AS01C7T+ Sample1_FMD86AS01A2G+ Sample1_FMD86AS01D4H+ Sample1_FMD86AS01D0X+ Sample1_FMD86AS01D04+ Sample1_FMD86AS01E0V+ Sample1_FMD86AS01BTK-	Sample2_FL4RA0R01D2K+ Sample2_FL4RA0R01DLB+ Sample2_FL4RA0R01A1I+ Sample2_FL4RA0R01DUV+ Sample2_FL4RA0R01CVG- Sample2_FL4RA0R01CCP+ Sample2_FL4RA0R01EW9+ Sample2_FL4RA0R01DLK+ Sample2_FL4RA0R01ECN+ Sample2_FL4RA0R01CN5- Sample2_FL4RA0R01CC8+ Sample2_FL4RA0R01AOK+ Sample2_FL4RA0R01BSU+ Sample2_FL4RA0R01EFP+ Sample2_FL4RA0R01BZB+ Sample2_FL4RA0R01CHP+ Sample2_FL4RA0R01ERN+ Sample2_FL4RA0R01DYP+ Sam…	Sample3_FMD86AS02GPD+ Sample3_FMD86AS02GVF+ Sample3_FMD86AS02HLO+ Sample3_FMD86AS02IJS+ Sample3_FMD86AS02F5K+ Sample3_FMD86AS02H1X+ Sample3_FMD86AS02HWX+ Sample3_FMD86AS02G1H+ Sample3_FMD86AS02HEU+ Sample3_FMD86AS02HQJ- Sample3_FMD86AS02GWQ- Sample3_FMD86AS02FZH+ Sample3_FMD86AS02H01+ Sample3_FMD86AS02IBM+ Sample3_FMD86AS02G6C+ Sample3_FMD86AS02F7U- Sample3_FMD86AS02GCR+ Sample3_FMD86AS02IQK+ Sam…	Sample4_FL4RA0R02IYJ+ Sample4_FL4RA0R02I70+ Sample4_FL4RA0R02H0F+ Sample4_FL4RA0R02IBN+ Sample4_FL4RA0R02G39+ Sample4_FL4RA0R02GNN+ Sample4_FL4RA0R02GDU+ Sample4_FL4RA0R02HFO- Sample4_FL4RA0R02JZS+ Sample4_FL4RA0R02FWH+ Sample4_FL4RA0R02GPD+ Sample4_FL4RA0R02F99+ Sample4_FL4RA0R02JF6+ Sample4_FL4RA0R02F35+ Sample4_FL4RA0R02HSQ+ Sample4_FL4RA0R02FYN+ Sample4_FL4RA0R02IHP+ Sample4_FL4RA0R02G6R- Sam…	T T T T T T T T T	T T T T T T T T T T T T T T T T T T T T T T T	T T T T T T T T T T T T C C T T T T T N T T T	T T T T T T T T T T T T T T T T T T T T T T T T T T T T T T T T T T T T T T T T T T
367	SCL3Contig208	891	406	X_Sample2_FL4RA0R01DMK13+ X_Sample1_FMD86AS01ERZA9+ Y_Sample4_FL4RA0R02G9U9F- Y_Sample4_FL4RA0R02IWLYU- Y_Sample4_FL4RA0R02FMKFZ+ X_Sample2_FL4RA0R01AQ010- X_Sample2_FL4RA0R01DAM6Z- X_Sample2_FL4RA0R01CQOJL+ Y_Sample4_FL4RA0R02IPW01+ Y_Sample3_FMD86AS02FG52D+ Y_Sample4_FL4RA0R02IFORF+ X_Sample1_FMD86AS01A6IG3- Y_Sample4_FL4RA0R02FSBK2+ Y_Sample4_FL4RA0R02JWZB4- Y_Sample4_FL4RA0R02J0H2P+ Y_Sample4…	26	22	780	T/C	C	T	89	Sample1_FMD86AS01DRF+ Sample1_FMD86AS01C7T+ Sample1_FMD86AS01A2G+ Sample1_FMD86AS01D4H+ Sample1_FMD86AS01D0X+ Sample1_FMD86AS01D04+ Sample1_FMD86AS01E0V+ Sample1_FMD86AS01BTK-	Sample2_FL4RA0R01DLB+ Sample2_FL4RA0R01DUV+ Sample2_FL4RA0R01CVG- Sample2_FL4RA0R01CCP+ Sample2_FL4RA0R01EW9+ Sample2_FL4RA0R01DLK+ Sample2_FL4RA0R01ECN+ Sample2_FL4RA0R01CN5- Sample2_FL4RA0R01CC8+ Sample2_FL4RA0R01AOK+ Sample2_FL4RA0R01BSU+ Sample2_FL4RA0R01EFP+ Sample2_FL4RA0R01BZB+ Sample2_FL4RA0R01CHP+ Sample2_FL4RA0R01ERN+ Sample2_FL4RA0R01DYP+ Sample2_FL4RA0R01A9S- Sample2_FL4RA0R01EZP+ Sam…	Sample3_FMD86AS02GPD+ Sample3_FMD86AS02HLO+ Sample3_FMD86AS02IJS+ Sample3_FMD86AS02F5K+ Sample3_FMD86AS02H1X+ Sample3_FMD86AS02HWX+ Sample3_FMD86AS02G1H+ Sample3_FMD86AS02HEU+ Sample3_FMD86AS02HQJ- Sample3_FMD86AS02GWQ- Sample3_FMD86AS02FZH+ Sample3_FMD86AS02H01+ Sample3_FMD86AS02IBM+ Sample3_FMD86AS02G6C+ Sample3_FMD86AS02F7U- Sample3_FMD86AS02GCR+ Sample3_FMD86AS02IQK+ Sample3_FMD86AS02F5J+ Sam…	Sample4_FL4RA0R02G39+ Sample4_FL4RA0R02GNN+ Sample4_FL4RA0R02HFO- Sample4_FL4RA0R02JZS+ Sample4_FL4RA0R02FWH+ Sample4_FL4RA0R02GPD+ Sample4_FL4RA0R02F99+ Sample4_FL4RA0R02JF6+ Sample4_FL4RA0R02F35+ Sample4_FL4RA0R02HSQ+ Sample4_FL4RA0R02FYN+ Sample4_FL4RA0R02IHP+ Sample4_FL4RA0R02G6R- Sample4_FL4RA0R02I6F+ Sample4_FL4RA0R02H70- Sample4_FL4RA0R02H9U+ Sample4_FL4RA0R02HES+ Sample4_FL4RA0R02HY0+ Sam…	T T T T T T T T	T T T T T T T T T T T T T T T T T T T T T	T T T T T T T T T T T T T T T T T T T T T T T	T T T T T T T T T T T T C T C T T T T T T T T T T T T T T T T T T T T T T
368	SCL3Contig208	891	406	X_Sample2_FL4RA0R01DMK13+ X_Sample1_FMD86AS01ERZA9+ Y_Sample4_FL4RA0R02G9U9F- Y_Sample4_FL4RA0R02IWLYU- Y_Sample4_FL4RA0R02FMKFZ+ X_Sample2_FL4RA0R01AQ010- X_Sample2_FL4RA0R01DAM6Z- X_Sample2_FL4RA0R01CQOJL+ Y_Sample4_FL4RA0R02IPW01+ Y_Sample3_FMD86AS02FG52D+ Y_Sample4_FL4RA0R02IFORF+ X_Sample1_FMD86AS01A6IG3- Y_Sample4_FL4RA0R02FSBK2+ Y_Sample4_FL4RA0R02JWZB4- Y_Sample4_FL4RA0R02J0H2P+ Y_Sample4…	26	23	789	T/C	T	C	83	Sample1_FMD86AS01DRF+ Sample1_FMD86AS01C7T+ Sample1_FMD86AS01A2G+ Sample1_FMD86AS01D4H+ Sample1_FMD86AS01D0X+ Sample1_FMD86AS01D04+ Sample1_FMD86AS01E0V+ Sample1_FMD86AS01BTK-	Sample2_FL4RA0R01DUV+ Sample2_FL4RA0R01CCP+ Sample2_FL4RA0R01EW9+ Sample2_FL4RA0R01DLK+ Sample2_FL4RA0R01ECN+ Sample2_FL4RA0R01CN5- Sample2_FL4RA0R01CC8+ Sample2_FL4RA0R01AOK+ Sample2_FL4RA0R01BSU+ Sample2_FL4RA0R01EFP+ Sample2_FL4RA0R01BZB+ Sample2_FL4RA0R01CHP+ Sample2_FL4RA0R01ERN+ Sample2_FL4RA0R01DYP+ Sample2_FL4RA0R01A9S- Sample2_FL4RA0R01EZP+ Sample2_FL4RA0R01EDM+ Sample2_FL4RA0R01CBP+ Sam…	Sample3_FMD86AS02HLO+ Sample3_FMD86AS02IJS+ Sample3_FMD86AS02F5K+ Sample3_FMD86AS02H1X+ Sample3_FMD86AS02HWX+ Sample3_FMD86AS02G1H+ Sample3_FMD86AS02HEU+ Sample3_FMD86AS02HQJ- Sample3_FMD86AS02GWQ- Sample3_FMD86AS02FZH+ Sample3_FMD86AS02H01+ Sample3_FMD86AS02IBM+ Sample3_FMD86AS02G6C+ Sample3_FMD86AS02F7U- Sample3_FMD86AS02GCR+ Sample3_FMD86AS02IQK+ Sample3_FMD86AS02F5J+ Sample3_FMD86AS02GFQ- Sam…	Sample4_FL4RA0R02G39+ Sample4_FL4RA0R02GNN+ Sample4_FL4RA0R02JZS+ Sample4_FL4RA0R02FWH+ Sample4_FL4RA0R02GPD+ Sample4_FL4RA0R02F99+ Sample4_FL4RA0R02JF6+ Sample4_FL4RA0R02F35+ Sample4_FL4RA0R02HSQ+ Sample4_FL4RA0R02IHP+ Sample4_FL4RA0R02G6R- Sample4_FL4RA0R02I6F+ Sample4_FL4RA0R02H70- Sample4_FL4RA0R02H9U+ Sample4_FL4RA0R02HES+ Sample4_FL4RA0R02HY0+ Sample4_FL4RA0R02GD3+ Sample4_FL4RA0R02JA2+ Sam…	T C T T T T T T	T T T T T T T T T T T T T T T T T T T	T C T T T T T T T T T T T T T T T T T T T T	T T T T T T T T T T T T T T T T T T T T T T T T T T T T T T T T T T
369	SCL3Contig208	891	406	X_Sample2_FL4RA0R01DMK13+ X_Sample1_FMD86AS01ERZA9+ Y_Sample4_FL4RA0R02G9U9F- Y_Sample4_FL4RA0R02IWLYU- Y_Sample4_FL4RA0R02FMKFZ+ X_Sample2_FL4RA0R01AQ010- X_Sample2_FL4RA0R01DAM6Z- X_Sample2_FL4RA0R01CQOJL+ Y_Sample4_FL4RA0R02IPW01+ Y_Sample3_FMD86AS02FG52D+ Y_Sample4_FL4RA0R02IFORF+ X_Sample1_FMD86AS01A6IG3- Y_Sample4_FL4RA0R02FSBK2+ Y_Sample4_FL4RA0R02JWZB4- Y_Sample4_FL4RA0R02J0H2P+ Y_Sample4…	26	24	827	A/G	G	A	43	Sample1_FMD86AS01D4H+ Sample1_FMD86AS01D0X+ Sample1_FMD86AS01BTK-	Sample2_FL4RA0R01CCP+ Sample2_FL4RA0R01CC8+ Sample2_FL4RA0R01AOK+ Sample2_FL4RA0R01BSU+ Sample2_FL4RA0R01BZB+ Sample2_FL4RA0R01CHP+ Sample2_FL4RA0R01EZP+ Sample2_FL4RA0R01CBP+ Sample2_FL4RA0R01D0L+	Sample3_FMD86AS02HEU+ Sample3_FMD86AS02HQJ- Sample3_FMD86AS02GWQ- Sample3_FMD86AS02FZH+ Sample3_FMD86AS02F7U- Sample3_FMD86AS02F5J+ Sample3_FMD86AS02H9X+ Sample3_FMD86AS02IAR+ Sample3_FMD86AS02JGF+ Sample3_FMD86AS02G28+	Sample4_FL4RA0R02GPD+ Sample4_FL4RA0R02F35+ Sample4_FL4RA0R02HSQ+ Sample4_FL4RA0R02IHP+ Sample4_FL4RA0R02G6R- Sample4_FL4RA0R02H70- Sample4_FL4RA0R02HY0+ Sample4_FL4RA0R02GD3+ Sample4_FL4RA0R02JA2+ Sample4_FL4RA0R02JJC+ Sample4_FL4RA0R02JA8+ Sample4_FL4RA0R02ICH+ Sample4_FL4RA0R02FZN+ Sample4_FL4RA0R02IUK+ Sample4_FL4RA0R02G9B- Sample4_FL4RA0R02H38+ Sample4_FL4RA0R02GRO+ Sample4_FL4RA0R02G0B+ Sam…	A A A	A A A A A A A A A	A A A A N A A A A A	A A A G G G A A A A A A A A A A G G A A A
370	SCL3Contig208	891	406	X_Sample2_FL4RA0R01DMK13+ X_Sample1_FMD86AS01ERZA9+ Y_Sample4_FL4RA0R02G9U9F- Y_Sample4_FL4RA0R02IWLYU- Y_Sample4_FL4RA0R02FMKFZ+ X_Sample2_FL4RA0R01AQ010- X_Sample2_FL4RA0R01DAM6Z- X_Sample2_FL4RA0R01CQOJL+ Y_Sample4_FL4RA0R02IPW01+ Y_Sample3_FMD86AS02FG52D+ Y_Sample4_FL4RA0R02IFORF+ X_Sample1_FMD86AS01A6IG3- Y_Sample4_FL4RA0R02FSBK2+ Y_Sample4_FL4RA0R02JWZB4- Y_Sample4_FL4RA0R02J0H2P+ Y_Sample4…	26	25	835	A/G	G	A	31	Sample1_FMD86AS01D4H+ Sample1_FMD86AS01D0X+ Sample1_FMD86AS01BTK-	Sample2_FL4RA0R01CC8+ Sample2_FL4RA0R01AOK+ Sample2_FL4RA0R01BSU+ Sample2_FL4RA0R01BZB+ Sample2_FL4RA0R01CHP+ Sample2_FL4RA0R01CBP+ Sample2_FL4RA0R01D0L+	Sample3_FMD86AS02HQJ- Sample3_FMD86AS02GWQ- Sample3_FMD86AS02FZH+ Sample3_FMD86AS02F7U- Sample3_FMD86AS02F5J+ Sample3_FMD86AS02H9X+ Sample3_FMD86AS02IAR+ Sample3_FMD86AS02JGF+ Sample3_FMD86AS02G28+	Sample4_FL4RA0R02GD3+ Sample4_FL4RA0R02JA2+ Sample4_FL4RA0R02JJC+ Sample4_FL4RA0R02JA8+ Sample4_FL4RA0R02ICH+ Sample4_FL4RA0R02FZN+ Sample4_FL4RA0R02IUK+ Sample4_FL4RA0R02G9B- Sample4_FL4RA0R02H38+ Sample4_FL4RA0R02F4H+ Sample4_FL4RA0R02G9A+ Sample4_FL4RA0R02GLB+	N N A	N N N N N N N	A A N N N N N G N	N N N N N N N N N N N N
371	SCL3Contig208	891	406	X_Sample2_FL4RA0R01DMK13+ X_Sample1_FMD86AS01ERZA9+ Y_Sample4_FL4RA0R02G9U9F- Y_Sample4_FL4RA0R02IWLYU- Y_Sample4_FL4RA0R02FMKFZ+ X_Sample2_FL4RA0R01AQ010- X_Sample2_FL4RA0R01DAM6Z- X_Sample2_FL4RA0R01CQOJL+ Y_Sample4_FL4RA0R02IPW01+ Y_Sample3_FMD86AS02FG52D+ Y_Sample4_FL4RA0R02IFORF+ X_Sample1_FMD86AS01A6IG3- Y_Sample4_FL4RA0R02FSBK2+ Y_Sample4_FL4RA0R02JWZB4- Y_Sample4_FL4RA0R02J0H2P+ Y_Sample4…	26	26	848	A/G	G	A	15		Sample2_FL4RA0R01CC8+ Sample2_FL4RA0R01D0L+	Sample3_FMD86AS02HQJ- Sample3_FMD86AS02GWQ- Sample3_FMD86AS02FZH+ Sample3_FMD86AS02F7U- Sample3_FMD86AS02IAR+ Sample3_FMD86AS02JGF+ Sample3_FMD86AS02G28+	Sample4_FL4RA0R02F35+ Sample4_FL4RA0R02HY0+ Sample4_FL4RA0R02G9B- Sample4_FL4RA0R02H38+ Sample4_FL4RA0R02F4H+ Sample4_FL4RA0R02GLB+		G A	G A A A A A A	A G A A G A
372	SCL3Contig209	690	17	X_Sample2_FL4RA0R01DN8AS+ X_Sample2_FL4RA0R01AJMR3- Y_Sample4_FL4RA0R02FOYY9- X_Sample2_FL4RA0R01AX4OE- X_Sample2_FL4RA0R01AM4OF- X_Sample2_FL4RA0R01DVHFM- Y_Sample4_FL4RA0R02FXXMK+ X_Sample2_FL4RA0R01CDR8T+ Y_Sample4_FL4RA0R02IO4J1+ Y_Sample4_FL4RA0R02ICQSU+ Y_Sample3_FMD86AS02F73X3+ Y_Sample3_FMD86AS02FI0JC+ Y_Sample3_FMD86AS02GFFDQ+ Y_Sample3_FMD86AS02GCZEP- X_Sample2_FL4RA0R01CWUPR+ X_Sample2…	1	1	478	A/G	A	G	10		Sample2_FL4RA0R01AM4- Sample2_FL4RA0R01DVH- Sample2_FL4RA0R01CDR+	Sample3_FMD86AS02F73+ Sample3_FMD86AS02FI0+ Sample3_FMD86AS02GFF+ Sample3_FMD86AS02GCZ-	Sample4_FL4RA0R02FXX+ Sample4_FL4RA0R02IO4+ Sample4_FL4RA0R02ICQ+		A A A	G G G G	G G G
373	SCL3Contig215	1102	45	X_Sample2_FL4RA0R01DUI1L+ Y_Sample4_FL4RA0R02IOZHM+ X_Sample2_FL4RA0R01BMU0Y- X_Sample2_FL4RA0R01D0JLS- X_Sample2_FL4RA0R01CZ9XO+ Y_Sample4_FL4RA0R02IYO79+ X_Sample2_FL4RA0R01CO2PO- X_Sample1_FMD86AS01BWAK3- X_Sample2_FL4RA0R01AYKXI- X_Sample2_FL4RA0R01BRY7K- X_Sample2_FL4RA0R01DEJ45- Y_Sample3_FMD86AS02H299H- Y_Sample4_FL4RA0R02GRO62+ Y_Sample4_FL4RA0R02FHH9S- Y_Sample4_FL4RA0R02J2J97+ Y_Sample4…	4	1	265	T/C	T	C	9	Sample1_FMD86AS01BWA-	Sample2_FL4RA0R01D0J- Sample2_FL4RA0R01CZ9+ Sample2_FL4RA0R01CO2- Sample2_FL4RA0R01AYK- Sample2_FL4RA0R01BRY- Sample2_FL4RA0R01DEJ-	Sample3_FMD86AS02H29-	Sample4_FL4RA0R02IYO+	T	T T T T T T	C	C
374	SCL3Contig215	1102	45	X_Sample2_FL4RA0R01DUI1L+ Y_Sample4_FL4RA0R02IOZHM+ X_Sample2_FL4RA0R01BMU0Y- X_Sample2_FL4RA0R01D0JLS- X_Sample2_FL4RA0R01CZ9XO+ Y_Sample4_FL4RA0R02IYO79+ X_Sample2_FL4RA0R01CO2PO- X_Sample1_FMD86AS01BWAK3- X_Sample2_FL4RA0R01AYKXI- X_Sample2_FL4RA0R01BRY7K- X_Sample2_FL4RA0R01DEJ45- Y_Sample3_FMD86AS02H299H- Y_Sample4_FL4RA0R02GRO62+ Y_Sample4_FL4RA0R02FHH9S- Y_Sample4_FL4RA0R02J2J97+ Y_Sample4…	4	2	308	G/A	G	A	11	Sample1_FMD86AS01BWA-	Sample2_FL4RA0R01CZ9+ Sample2_FL4RA0R01CO2- Sample2_FL4RA0R01AYK- Sample2_FL4RA0R01BRY- Sample2_FL4RA0R01DEJ-	Sample3_FMD86AS02H29-	Sample4_FL4RA0R02IYO+ Sample4_FL4RA0R02GRO+ Sample4_FL4RA0R02FHH- Sample4_FL4RA0R02J2J+	G	G G G G G	A	A A A A
375	SCL3Contig215	1102	45	X_Sample2_FL4RA0R01DUI1L+ Y_Sample4_FL4RA0R02IOZHM+ X_Sample2_FL4RA0R01BMU0Y- X_Sample2_FL4RA0R01D0JLS- X_Sample2_FL4RA0R01CZ9XO+ Y_Sample4_FL4RA0R02IYO79+ X_Sample2_FL4RA0R01CO2PO- X_Sample1_FMD86AS01BWAK3- X_Sample2_FL4RA0R01AYKXI- X_Sample2_FL4RA0R01BRY7K- X_Sample2_FL4RA0R01DEJ45- Y_Sample3_FMD86AS02H299H- Y_Sample4_FL4RA0R02GRO62+ Y_Sample4_FL4RA0R02FHH9S- Y_Sample4_FL4RA0R02J2J97+ Y_Sample4…	4	3	360	A/G	A	G	11	Sample1_FMD86AS01BWA-	Sample2_FL4RA0R01CO2- Sample2_FL4RA0R01AYK- Sample2_FL4RA0R01BRY- Sample2_FL4RA0R01DEJ-	Sample3_FMD86AS02H29-	Sample4_FL4RA0R02GRO+ Sample4_FL4RA0R02FHH- Sample4_FL4RA0R02J2J+ Sample4_FL4RA0R02FWR- Sample4_FL4RA0R02GKY+	A	A N N N	N	N N N N G
376	SCL3Contig215	1102	45	X_Sample2_FL4RA0R01DUI1L+ Y_Sample4_FL4RA0R02IOZHM+ X_Sample2_FL4RA0R01BMU0Y- X_Sample2_FL4RA0R01D0JLS- X_Sample2_FL4RA0R01CZ9XO+ Y_Sample4_FL4RA0R02IYO79+ X_Sample2_FL4RA0R01CO2PO- X_Sample1_FMD86AS01BWAK3- X_Sample2_FL4RA0R01AYKXI- X_Sample2_FL4RA0R01BRY7K- X_Sample2_FL4RA0R01DEJ45- Y_Sample3_FMD86AS02H299H- Y_Sample4_FL4RA0R02GRO62+ Y_Sample4_FL4RA0R02FHH9S- Y_Sample4_FL4RA0R02J2J97+ Y_Sample4…	4	4	1026	T/G	T	G	7	Sample1_FMD86AS01B4L+	Sample2_FL4RA0R01ELR- Sample2_FL4RA0R01AIV+ Sample2_FL4RA0R01CUB+	Sample3_FMD86AS02I66-	Sample4_FL4RA0R02H6B+ Sample4_FL4RA0R02GIT+	T	T T T	G	G G
377	SCL3Contig227	661	16	X_Sample2_FL4RA0R01EDL6B+ Y_Sample4_FL4RA0R02JR0WF- X_Sample2_FL4RA0R01DDZSR+ X_Sample2_FL4RA0R01AZIQ1- X_Sample2_FL4RA0R01BBBHL- X_Sample1_FMD86AS01BLH7D+ Y_Sample4_FL4RA0R02FPXQA+ Y_Sample4_FL4RA0R02GJ79Y+ X_Sample2_FL4RA0R01EXT42- Y_Sample3_FMD86AS02GEFN4- Y_Sample4_FL4RA0R02H668Z+ X_Sample2_FL4RA0R01BVUQ1+ Y_Sample4_FL4RA0R02F84E4+ X_Sample2_FL4RA0R01EDALE+ X_Sample1_FMD86AS01B5M6E+ Y_Sample4…	1	1	348	T/C	C	T	6	Sample1_FMD86AS01B5M+	Sample2_FL4RA0R01BVU+ Sample2_FL4RA0R01EDA+	Sample3_FMD86AS02GEF-	Sample4_FL4RA0R02H66+ Sample4_FL4RA0R02F84+	C	C C	T	T T
378	SCL3Contig290	526	119	Y_Sample3_FMD86AS02HC266+ X_Sample2_FL4RA0R01BZXP4- Y_Sample3_FMD86AS02G5NC1- X_Sample1_FMD86AS01CR4LA- Y_Sample4_FL4RA0R02HTXL9+ Y_Sample3_FMD86AS02GNB5N+ Y_Sample3_FMD86AS02FE8RG- Y_Sample3_FMD86AS02FCAAI+ Y_Sample4_FL4RA0R02HVYAH- Y_Sample4_FL4RA0R02G3V3F+ Y_Sample4_FL4RA0R02H3SVS+ Y_Sample4_FL4RA0R02HVB33- Y_Sample3_FMD86AS02IJPNW+ Y_Sample4_FL4RA0R02I9QNT+ Y_Sample4_FL4RA0R02JJA2Z- Y_Sample3…	6	1	114	C/T	T	C	23	Sample1_FMD86AS01CR4-	Sample2_FL4RA0R01BZX- Sample2_FL4RA0R01BGY-	Sample3_FMD86AS02HC2+ Sample3_FMD86AS02G5N- Sample3_FMD86AS02GNB+ Sample3_FMD86AS02FE8- Sample3_FMD86AS02IJP+ Sample3_FMD86AS02GY6- Sample3_FMD86AS02J1H+ Sample3_FMD86AS02I00+ Sample3_FMD86AS02JTP+ Sample3_FMD86AS02IFS+ Sample3_FMD86AS02FT6-	Sample4_FL4RA0R02HVB- Sample4_FL4RA0R02I9Q+ Sample4_FL4RA0R02JJA- Sample4_FL4RA0R02IDG- Sample4_FL4RA0R02G29+ Sample4_FL4RA0R02GVC+ Sample4_FL4RA0R02G66- Sample4_FL4RA0R02FH4+ Sample4_FL4RA0R02FR4+	C	C C	C C C C C C C C C C C	C C C C C C C T T
379	SCL3Contig290	526	119	Y_Sample3_FMD86AS02HC266+ X_Sample2_FL4RA0R01BZXP4- Y_Sample3_FMD86AS02G5NC1- X_Sample1_FMD86AS01CR4LA- Y_Sample4_FL4RA0R02HTXL9+ Y_Sample3_FMD86AS02GNB5N+ Y_Sample3_FMD86AS02FE8RG- Y_Sample3_FMD86AS02FCAAI+ Y_Sample4_FL4RA0R02HVYAH- Y_Sample4_FL4RA0R02G3V3F+ Y_Sample4_FL4RA0R02H3SVS+ Y_Sample4_FL4RA0R02HVB33- Y_Sample3_FMD86AS02IJPNW+ Y_Sample4_FL4RA0R02I9QNT+ Y_Sample4_FL4RA0R02JJA2Z- Y_Sample3…	6	2	243	C/T	T	C	68		Sample2_FL4RA0R01BGY-	Sample3_FMD86AS02HC2+ Sample3_FMD86AS02G5N- Sample3_FMD86AS02GNB+ Sample3_FMD86AS02FE8- Sample3_FMD86AS02IJP+ Sample3_FMD86AS02GY6- Sample3_FMD86AS02J1H+ Sample3_FMD86AS02I00+ Sample3_FMD86AS02JTP+ Sample3_FMD86AS02IFS+ Sample3_FMD86AS02FT6- Sample3_FMD86AS02FCA+ Sample3_FMD86AS02JL4+ Sample3_FMD86AS02I4Y+ Sample3_FMD86AS02FKW+ Sample3_FMD86AS02FDD+ Sample3_FMD86AS02F1X+ Sample3_FMD86AS02FXN+ Sam…	Sample4_FL4RA0R02HVB- Sample4_FL4RA0R02I9Q+ Sample4_FL4RA0R02JJA- Sample4_FL4RA0R02IDG- Sample4_FL4RA0R02G29+ Sample4_FL4RA0R02GVC+ Sample4_FL4RA0R02G66- Sample4_FL4RA0R02FH4+ Sample4_FL4RA0R02GUB+ Sample4_FL4RA0R02HTX+ Sample4_FL4RA0R02HVY- Sample4_FL4RA0R02G3V+ Sample4_FL4RA0R02H3S+ Sample4_FL4RA0R02HRI+ Sample4_FL4RA0R02HFF+ Sample4_FL4RA0R02IAB+ Sample4_FL4RA0R02IDI+ Sample4_FL4RA0R02JHK+ Sam…		C	C C C C C C C C C C C C C C C C C C C	C C C C C C C C C C C C C C C C C C C C C C C C C C C C T T C C C C C C C C C C C C C C C C C C
380	SCL3Contig290	526	119	Y_Sample3_FMD86AS02HC266+ X_Sample2_FL4RA0R01BZXP4- Y_Sample3_FMD86AS02G5NC1- X_Sample1_FMD86AS01CR4LA- Y_Sample4_FL4RA0R02HTXL9+ Y_Sample3_FMD86AS02GNB5N+ Y_Sample3_FMD86AS02FE8RG- Y_Sample3_FMD86AS02FCAAI+ Y_Sample4_FL4RA0R02HVYAH- Y_Sample4_FL4RA0R02G3V3F+ Y_Sample4_FL4RA0R02H3SVS+ Y_Sample4_FL4RA0R02HVB33- Y_Sample3_FMD86AS02IJPNW+ Y_Sample4_FL4RA0R02I9QNT+ Y_Sample4_FL4RA0R02JJA2Z- Y_Sample3…	6	3	405	T/G	G	T	82	Sample1_FMD86AS01DJ1+ Sample1_FMD86AS01DNB+ Sample1_FMD86AS01EU0+	Sample2_FL4RA0R01D0W+	Sample3_FMD86AS02I4Y+ Sample3_FMD86AS02FKW+ Sample3_FMD86AS02JW3+ Sample3_FMD86AS02HNM+ Sample3_FMD86AS02G9F+ Sample3_FMD86AS02FDD+ Sample3_FMD86AS02F1X+ Sample3_FMD86AS02FLM+ Sample3_FMD86AS02JTJ+ Sample3_FMD86AS02FXN+ Sample3_FMD86AS02HPM+ Sample3_FMD86AS02FOT+ Sample3_FMD86AS02G6U- Sample3_FMD86AS02FH4- Sample3_FMD86AS02H2P+ Sample3_FMD86AS02GX1+ Sample3_FMD86AS02HTV+ Sample3_FMD86AS02HSG+ Sam…	Sample4_FL4RA0R02JHK+ Sample4_FL4RA0R02H2A+ Sample4_FL4RA0R02GLX+ Sample4_FL4RA0R02IZ1- Sample4_FL4RA0R02HY1+ Sample4_FL4RA0R02F2F+ Sample4_FL4RA0R02IJB+ Sample4_FL4RA0R02H18+ Sample4_FL4RA0R02GB3- Sample4_FL4RA0R02H9Z+ Sample4_FL4RA0R02HDB+ Sample4_FL4RA0R02GQ2- Sample4_FL4RA0R02I60- Sample4_FL4RA0R02I9D+ Sample4_FL4RA0R02H28+ Sample4_FL4RA0R02G0V+ Sample4_FL4RA0R02GZD+ Sample4_FL4RA0R02JOU+ Sam…	T T T	T	T G T T T T T T T T T T T T T T T T T T T T	T T T T T T T T N T T G G T T T T T T T T T T T T T T T T T T T T T T T T T T T T T T T T T T T T T T T T T T T
381	SCL3Contig290	526	119	Y_Sample3_FMD86AS02HC266+ X_Sample2_FL4RA0R01BZXP4- Y_Sample3_FMD86AS02G5NC1- X_Sample1_FMD86AS01CR4LA- Y_Sample4_FL4RA0R02HTXL9+ Y_Sample3_FMD86AS02GNB5N+ Y_Sample3_FMD86AS02FE8RG- Y_Sample3_FMD86AS02FCAAI+ Y_Sample4_FL4RA0R02HVYAH- Y_Sample4_FL4RA0R02G3V3F+ Y_Sample4_FL4RA0R02H3SVS+ Y_Sample4_FL4RA0R02HVB33- Y_Sample3_FMD86AS02IJPNW+ Y_Sample4_FL4RA0R02I9QNT+ Y_Sample4_FL4RA0R02JJA2Z- Y_Sample3…	6	4	435	G/C	C	G	75	Sample1_FMD86AS01DJ1+ Sample1_FMD86AS01DNB+ Sample1_FMD86AS01EU0+	Sample2_FL4RA0R01D0W+	Sample3_FMD86AS02JW3+ Sample3_FMD86AS02HNM+ Sample3_FMD86AS02G9F+ Sample3_FMD86AS02FDD+ Sample3_FMD86AS02F1X+ Sample3_FMD86AS02JTJ+ Sample3_FMD86AS02FXN+ Sample3_FMD86AS02HPM+ Sample3_FMD86AS02FOT+ Sample3_FMD86AS02G6U- Sample3_FMD86AS02FH4- Sample3_FMD86AS02H2P+ Sample3_FMD86AS02GX1+ Sample3_FMD86AS02HTV+ Sample3_FMD86AS02HSG+ Sample3_FMD86AS02H4X+ Sample3_FMD86AS02JI6+ Sample3_FMD86AS02IRV+ Sam…	Sample4_FL4RA0R02H2A+ Sample4_FL4RA0R02GLX+ Sample4_FL4RA0R02IZ1- Sample4_FL4RA0R02HY1+ Sample4_FL4RA0R02F2F+ Sample4_FL4RA0R02IJB+ Sample4_FL4RA0R02H18+ Sample4_FL4RA0R02GB3- Sample4_FL4RA0R02H9Z+ Sample4_FL4RA0R02HDB+ Sample4_FL4RA0R02I9D+ Sample4_FL4RA0R02H28+ Sample4_FL4RA0R02G0V+ Sample4_FL4RA0R02GZD+ Sample4_FL4RA0R02JOU+ Sample4_FL4RA0R02GQT+ Sample4_FL4RA0R02GPQ+ Sample4_FL4RA0R02IYK+ Sam…	G G G	G	G G G G G G G G G G G G G G G G G G G	G G G G G G G G G G G G G G G G C C C C C G G G G G G G G G G G G G G G G G G G G G G G G G G G G G G G
382	SCL3Contig290	526	119	Y_Sample3_FMD86AS02HC266+ X_Sample2_FL4RA0R01BZXP4- Y_Sample3_FMD86AS02G5NC1- X_Sample1_FMD86AS01CR4LA- Y_Sample4_FL4RA0R02HTXL9+ Y_Sample3_FMD86AS02GNB5N+ Y_Sample3_FMD86AS02FE8RG- Y_Sample3_FMD86AS02FCAAI+ Y_Sample4_FL4RA0R02HVYAH- Y_Sample4_FL4RA0R02G3V3F+ Y_Sample4_FL4RA0R02H3SVS+ Y_Sample4_FL4RA0R02HVB33- Y_Sample3_FMD86AS02IJPNW+ Y_Sample4_FL4RA0R02I9QNT+ Y_Sample4_FL4RA0R02JJA2Z- Y_Sample3…	6	5	443	G/A	A	G	47	Sample1_FMD86AS01DJ1+ Sample1_FMD86AS01DNB+ Sample1_FMD86AS01EU0+	Sample2_FL4RA0R01D0W+	Sample3_FMD86AS02FDD+ Sample3_FMD86AS02F1X+ Sample3_FMD86AS02FXN+ Sample3_FMD86AS02HPM+ Sample3_FMD86AS02FOT+ Sample3_FMD86AS02G6U- Sample3_FMD86AS02FH4- Sample3_FMD86AS02H2P+ Sample3_FMD86AS02GX1+ Sample3_FMD86AS02HTV+ Sample3_FMD86AS02HSG+ Sample3_FMD86AS02H4X+ Sample3_FMD86AS02JI6+ Sample3_FMD86AS02IRV+ Sample3_FMD86AS02JYI+	Sample4_FL4RA0R02GLX+ Sample4_FL4RA0R02H18+ Sample4_FL4RA0R02H28+ Sample4_FL4RA0R02G0V+ Sample4_FL4RA0R02FNP+ Sample4_FL4RA0R02HK7+ Sample4_FL4RA0R02FFB+ Sample4_FL4RA0R02I2N+ Sample4_FL4RA0R02FHK+ Sample4_FL4RA0R02IEU+ Sample4_FL4RA0R02FZ3+ Sample4_FL4RA0R02IM5+ Sample4_FL4RA0R02J2W+ Sample4_FL4RA0R02JVP+ Sample4_FL4RA0R02HHG- Sample4_FL4RA0R02I65+ Sample4_FL4RA0R02GGB+ Sample4_FL4RA0R02H5L- Sam…	A A A	A	G G G G G G G G G G G G G G G	G G G G G G G G G G G G G G G G G G G G G G G G G G G G
383	SCL3Contig290	526	119	Y_Sample3_FMD86AS02HC266+ X_Sample2_FL4RA0R01BZXP4- Y_Sample3_FMD86AS02G5NC1- X_Sample1_FMD86AS01CR4LA- Y_Sample4_FL4RA0R02HTXL9+ Y_Sample3_FMD86AS02GNB5N+ Y_Sample3_FMD86AS02FE8RG- Y_Sample3_FMD86AS02FCAAI+ Y_Sample4_FL4RA0R02HVYAH- Y_Sample4_FL4RA0R02G3V3F+ Y_Sample4_FL4RA0R02H3SVS+ Y_Sample4_FL4RA0R02HVB33- Y_Sample3_FMD86AS02IJPNW+ Y_Sample4_FL4RA0R02I9QNT+ Y_Sample4_FL4RA0R02JJA2Z- Y_Sample3…	6	6	452	A/T	T	A	43	Sample1_FMD86AS01DJ1+ Sample1_FMD86AS01DNB+ Sample1_FMD86AS01EU0+	Sample2_FL4RA0R01D0W+	Sample3_FMD86AS02FDD+ Sample3_FMD86AS02FOT+ Sample3_FMD86AS02G6U- Sample3_FMD86AS02FH4- Sample3_FMD86AS02H2P+ Sample3_FMD86AS02GX1+ Sample3_FMD86AS02HTV+ Sample3_FMD86AS02HSG+ Sample3_FMD86AS02H4X+ Sample3_FMD86AS02JI6+ Sample3_FMD86AS02IRV+ Sample3_FMD86AS02JYI+	Sample4_FL4RA0R02GLX+ Sample4_FL4RA0R02H18+ Sample4_FL4RA0R02H28+ Sample4_FL4RA0R02G0V+ Sample4_FL4RA0R02FNP+ Sample4_FL4RA0R02FFB+ Sample4_FL4RA0R02I2N+ Sample4_FL4RA0R02FHK+ Sample4_FL4RA0R02IEU+ Sample4_FL4RA0R02FZ3+ Sample4_FL4RA0R02IM5+ Sample4_FL4RA0R02J2W+ Sample4_FL4RA0R02JVP+ Sample4_FL4RA0R02HHG- Sample4_FL4RA0R02I65+ Sample4_FL4RA0R02GGB+ Sample4_FL4RA0R02H5L- Sample4_FL4RA0R02H76+ Sam…	T T T	T	A A A A A A A A A A A A	A A A A A A A A A A A A A A A A A A A A A A A A A A A
384	SCL3Contig319	288	48	Y_Sample3_FMD86AS02IO9V5+ Y_Sample3_FMD86AS02F2IFZ- Y_Sample4_FL4RA0R02HM50O+ X_Sample2_FL4RA0R01DRY01+ Y_Sample4_FL4RA0R02J1MCJ+ Y_Sample4_FL4RA0R02I776E- Y_Sample4_FL4RA0R02FRHRN+ Y_Sample4_FL4RA0R02IVPR9- Y_Sample4_FL4RA0R02IEBND- Y_Sample4_FL4RA0R02IV706- Y_Sample4_FL4RA0R02F65RC- X_Sample2_FL4RA0R01D2UQZ- Y_Sample4_FL4RA0R02HP30I+ Y_Sample4_FL4RA0R02H3TWC+ Y_Sample4_FL4RA0R02G0OGA+ Y_Sample4…	5	1	4	G/C	C	G	7		Sample2_FL4RA0R01DRY+	Sample3_FMD86AS02IO9+ Sample3_FMD86AS02IBX+	Sample4_FL4RA0R02HM5+ Sample4_FL4RA0R02J1M+ Sample4_FL4RA0R02I77- Sample4_FL4RA0R02HA8+		G	G C	G G G C
385	SCL3Contig319	288	48	Y_Sample3_FMD86AS02IO9V5+ Y_Sample3_FMD86AS02F2IFZ- Y_Sample4_FL4RA0R02HM50O+ X_Sample2_FL4RA0R01DRY01+ Y_Sample4_FL4RA0R02J1MCJ+ Y_Sample4_FL4RA0R02I776E- Y_Sample4_FL4RA0R02FRHRN+ Y_Sample4_FL4RA0R02IVPR9- Y_Sample4_FL4RA0R02IEBND- Y_Sample4_FL4RA0R02IV706- Y_Sample4_FL4RA0R02F65RC- X_Sample2_FL4RA0R01D2UQZ- Y_Sample4_FL4RA0R02HP30I+ Y_Sample4_FL4RA0R02H3TWC+ Y_Sample4_FL4RA0R02G0OGA+ Y_Sample4…	5	2	8	T/G	G	T	44		Sample2_FL4RA0R01DRY+ Sample2_FL4RA0R01D2U- Sample2_FL4RA0R01A07- Sample2_FL4RA0R01D87- Sample2_FL4RA0R01A8C+ Sample2_FL4RA0R01EIS+	Sample3_FMD86AS02IO9+ Sample3_FMD86AS02F2I- Sample3_FMD86AS02JYI- Sample3_FMD86AS02I5N+ Sample3_FMD86AS02G9O+ Sample3_FMD86AS02FXA+ Sample3_FMD86AS02HZC+ Sample3_FMD86AS02IFR+ Sample3_FMD86AS02IBX+	Sample4_FL4RA0R02HM5+ Sample4_FL4RA0R02J1M+ Sample4_FL4RA0R02I77- Sample4_FL4RA0R02FRH+ Sample4_FL4RA0R02IVP- Sample4_FL4RA0R02IEB- Sample4_FL4RA0R02IV7- Sample4_FL4RA0R02F65- Sample4_FL4RA0R02HP3+ Sample4_FL4RA0R02H3T+ Sample4_FL4RA0R02G0O+ Sample4_FL4RA0R02FDF+ Sample4_FL4RA0R02I4O+ Sample4_FL4RA0R02F6J+ Sample4_FL4RA0R02HJR+ Sample4_FL4RA0R02ITB+ Sample4_FL4RA0R02F1V+ Sample4_FL4RA0R02GTT+ Sam…		T G G G G G	T T G G G G G G G	T T N G G G G G G G G G G G G G G G G G G G G G G G G G G
386	SCL3Contig319	288	48	Y_Sample3_FMD86AS02IO9V5+ Y_Sample3_FMD86AS02F2IFZ- Y_Sample4_FL4RA0R02HM50O+ X_Sample2_FL4RA0R01DRY01+ Y_Sample4_FL4RA0R02J1MCJ+ Y_Sample4_FL4RA0R02I776E- Y_Sample4_FL4RA0R02FRHRN+ Y_Sample4_FL4RA0R02IVPR9- Y_Sample4_FL4RA0R02IEBND- Y_Sample4_FL4RA0R02IV706- Y_Sample4_FL4RA0R02F65RC- X_Sample2_FL4RA0R01D2UQZ- Y_Sample4_FL4RA0R02HP30I+ Y_Sample4_FL4RA0R02H3TWC+ Y_Sample4_FL4RA0R02G0OGA+ Y_Sample4…	5	3	19	C/A	A	C	46		Sample2_FL4RA0R01DRY+ Sample2_FL4RA0R01D2U- Sample2_FL4RA0R01A07- Sample2_FL4RA0R01D87- Sample2_FL4RA0R01A8C+ Sample2_FL4RA0R01AWG+ Sample2_FL4RA0R01EIS+	Sample3_FMD86AS02IO9+ Sample3_FMD86AS02F2I- Sample3_FMD86AS02JYI- Sample3_FMD86AS02I5N+ Sample3_FMD86AS02G9O+ Sample3_FMD86AS02FXA+ Sample3_FMD86AS02HZC+ Sample3_FMD86AS02IFR+ Sample3_FMD86AS02IBX+	Sample4_FL4RA0R02HM5+ Sample4_FL4RA0R02J1M+ Sample4_FL4RA0R02I77- Sample4_FL4RA0R02FRH+ Sample4_FL4RA0R02IVP- Sample4_FL4RA0R02IEB- Sample4_FL4RA0R02IV7- Sample4_FL4RA0R02F65- Sample4_FL4RA0R02HP3+ Sample4_FL4RA0R02H3T+ Sample4_FL4RA0R02G0O+ Sample4_FL4RA0R02FDF+ Sample4_FL4RA0R02FGM+ Sample4_FL4RA0R02I4O+ Sample4_FL4RA0R02F6J+ Sample4_FL4RA0R02HJR+ Sample4_FL4RA0R02ITB+ Sample4_FL4RA0R02F1V+ Sam…		A A A A A A A	C C C C C C C C C	C C C C C C C C C C C C C C C C C C C C C C C C C C C C C C
387	SCL3Contig319	288	48	Y_Sample3_FMD86AS02IO9V5+ Y_Sample3_FMD86AS02F2IFZ- Y_Sample4_FL4RA0R02HM50O+ X_Sample2_FL4RA0R01DRY01+ Y_Sample4_FL4RA0R02J1MCJ+ Y_Sample4_FL4RA0R02I776E- Y_Sample4_FL4RA0R02FRHRN+ Y_Sample4_FL4RA0R02IVPR9- Y_Sample4_FL4RA0R02IEBND- Y_Sample4_FL4RA0R02IV706- Y_Sample4_FL4RA0R02F65RC- X_Sample2_FL4RA0R01D2UQZ- Y_Sample4_FL4RA0R02HP30I+ Y_Sample4_FL4RA0R02H3TWC+ Y_Sample4_FL4RA0R02G0OGA+ Y_Sample4…	5	4	40	T/C	C	T	47		Sample2_FL4RA0R01DRY+ Sample2_FL4RA0R01D2U- Sample2_FL4RA0R01A07- Sample2_FL4RA0R01D87- Sample2_FL4RA0R01A8C+ Sample2_FL4RA0R01AWG+ Sample2_FL4RA0R01EIS+	Sample3_FMD86AS02IO9+ Sample3_FMD86AS02F2I- Sample3_FMD86AS02JYI- Sample3_FMD86AS02I5N+ Sample3_FMD86AS02G9O+ Sample3_FMD86AS02FXA+ Sample3_FMD86AS02HZC+ Sample3_FMD86AS02IFR+ Sample3_FMD86AS02IBX+	Sample4_FL4RA0R02HM5+ Sample4_FL4RA0R02J1M+ Sample4_FL4RA0R02I77- Sample4_FL4RA0R02FRH+ Sample4_FL4RA0R02IVP- Sample4_FL4RA0R02IEB- Sample4_FL4RA0R02IV7- Sample4_FL4RA0R02F65- Sample4_FL4RA0R02HP3+ Sample4_FL4RA0R02H3T+ Sample4_FL4RA0R02G0O+ Sample4_FL4RA0R02FDF+ Sample4_FL4RA0R02FGM+ Sample4_FL4RA0R02I4O+ Sample4_FL4RA0R02F6J+ Sample4_FL4RA0R02HJR+ Sample4_FL4RA0R02ITB+ Sample4_FL4RA0R02F1V+ Sam…		C C C C C C C	T T T T T T T T T	T T T T T T T T T T T T T T T T T T T T T T T T T T T T T T T
388	SCL3Contig319	288	48	Y_Sample3_FMD86AS02IO9V5+ Y_Sample3_FMD86AS02F2IFZ- Y_Sample4_FL4RA0R02HM50O+ X_Sample2_FL4RA0R01DRY01+ Y_Sample4_FL4RA0R02J1MCJ+ Y_Sample4_FL4RA0R02I776E- Y_Sample4_FL4RA0R02FRHRN+ Y_Sample4_FL4RA0R02IVPR9- Y_Sample4_FL4RA0R02IEBND- Y_Sample4_FL4RA0R02IV706- Y_Sample4_FL4RA0R02F65RC- X_Sample2_FL4RA0R01D2UQZ- Y_Sample4_FL4RA0R02HP30I+ Y_Sample4_FL4RA0R02H3TWC+ Y_Sample4_FL4RA0R02G0OGA+ Y_Sample4…	5	5	72	C/T	T	C	47		Sample2_FL4RA0R01DRY+ Sample2_FL4RA0R01D2U- Sample2_FL4RA0R01A07- Sample2_FL4RA0R01D87- Sample2_FL4RA0R01A8C+ Sample2_FL4RA0R01AWG+ Sample2_FL4RA0R01EIS+	Sample3_FMD86AS02IO9+ Sample3_FMD86AS02F2I- Sample3_FMD86AS02JYI- Sample3_FMD86AS02I5N+ Sample3_FMD86AS02G9O+ Sample3_FMD86AS02FXA+ Sample3_FMD86AS02HZC+ Sample3_FMD86AS02IFR+ Sample3_FMD86AS02IBX+	Sample4_FL4RA0R02HM5+ Sample4_FL4RA0R02J1M+ Sample4_FL4RA0R02I77- Sample4_FL4RA0R02FRH+ Sample4_FL4RA0R02IVP- Sample4_FL4RA0R02IEB- Sample4_FL4RA0R02IV7- Sample4_FL4RA0R02F65- Sample4_FL4RA0R02HP3+ Sample4_FL4RA0R02H3T+ Sample4_FL4RA0R02G0O+ Sample4_FL4RA0R02FDF+ Sample4_FL4RA0R02FGM+ Sample4_FL4RA0R02I4O+ Sample4_FL4RA0R02F6J+ Sample4_FL4RA0R02HJR+ Sample4_FL4RA0R02ITB+ Sample4_FL4RA0R02F1V+ Sam…		T T T T T T T	C C C C C C C C C	C C C C C C C C C C C C C C C C C C C C C C C C C C C C C C C
389	SCL3Contig328	590	9	Y_Sample3_FMD86AS02JA8H8+ Y_Sample3_FMD86AS02H4H1P+ X_Sample2_FL4RA0R01BNQCT+ X_Sample2_FL4RA0R01EJ55Z+ X_Sample2_FL4RA0R01BVSDB+ X_Sample2_FL4RA0R01A8Z8D- X_Sample2_FL4RA0R01BWAO8- X_Sample2_FL4RA0R01D1MGO- X_Sample2_FL4RA0R01DF052+	1	1	219	G/T	T	G	5		Sample2_FL4RA0R01BNQ+ Sample2_FL4RA0R01EJ5+ Sample2_FL4RA0R01BVS+	Sample3_FMD86AS02JA8+ Sample3_FMD86AS02H4H+			T T T	G G
390	SCL3Contig341	804	187	Y_Sample4_FL4RA0R02F2I3M+ X_Sample2_FL4RA0R01CCQG7+ Y_Sample4_FL4RA0R02JEJUL- Y_Sample4_FL4RA0R02FXOOJ- Y_Sample3_FMD86AS02IZNL1- Y_Sample4_FL4RA0R02H0M8H+ Y_Sample4_FL4RA0R02JEDI3- Y_Sample3_FMD86AS02JID4I+ Y_Sample4_FL4RA0R02FFEYK+ X_Sample1_FMD86AS01EMUMF+ Y_Sample4_FL4RA0R02IGBQL- Y_Sample4_FL4RA0R02IU8LC- Y_Sample3_FMD86AS02JFP3K- X_Sample2_FL4RA0R01COSTJ+ Y_Sample4_FL4RA0R02G6BV8+ X_Sample2…	10	1	10	T/G	G	T	13	Sample1_FMD86AS01EMU+	Sample2_FL4RA0R01CCQ+	Sample3_FMD86AS02IZN- Sample3_FMD86AS02JID+ Sample3_FMD86AS02JFP-	Sample4_FL4RA0R02F2I+ Sample4_FL4RA0R02JEJ- Sample4_FL4RA0R02FXO- Sample4_FL4RA0R02H0M+ Sample4_FL4RA0R02JED- Sample4_FL4RA0R02FFE+ Sample4_FL4RA0R02IU8- Sample4_FL4RA0R02G6B+	G	T	G T G	T T G T T T G G
391	SCL3Contig341	804	187	Y_Sample4_FL4RA0R02F2I3M+ X_Sample2_FL4RA0R01CCQG7+ Y_Sample4_FL4RA0R02JEJUL- Y_Sample4_FL4RA0R02FXOOJ- Y_Sample3_FMD86AS02IZNL1- Y_Sample4_FL4RA0R02H0M8H+ Y_Sample4_FL4RA0R02JEDI3- Y_Sample3_FMD86AS02JID4I+ Y_Sample4_FL4RA0R02FFEYK+ X_Sample1_FMD86AS01EMUMF+ Y_Sample4_FL4RA0R02IGBQL- Y_Sample4_FL4RA0R02IU8LC- Y_Sample3_FMD86AS02JFP3K- X_Sample2_FL4RA0R01COSTJ+ Y_Sample4_FL4RA0R02G6BV8+ X_Sample2…	10	2	230	G/A	G	A	88	Sample1_FMD86AS01EMU+ Sample1_FMD86AS01BP3+ Sample1_FMD86AS01DPO+ Sample1_FMD86AS01BYS- Sample1_FMD86AS01DNM+ Sample1_FMD86AS01ADA+ Sample1_FMD86AS01BXV- Sample1_FMD86AS01DSG- Sample1_FMD86AS01A74+	Sample2_FL4RA0R01CCQ+ Sample2_FL4RA0R01COS+ Sample2_FL4RA0R01BUM+ Sample2_FL4RA0R01CNH+ Sample2_FL4RA0R01AR4- Sample2_FL4RA0R01AX9+ Sample2_FL4RA0R01C5X+ Sample2_FL4RA0R01DXA+ Sample2_FL4RA0R01BQT+ Sample2_FL4RA0R01EOC+ Sample2_FL4RA0R01CIW+ Sample2_FL4RA0R01CD0+ Sample2_FL4RA0R01AMD- Sample2_FL4RA0R01CC5+ Sample2_FL4RA0R01DJ3- Sample2_FL4RA0R01BR5+ Sample2_FL4RA0R01CYE+ Sample2_FL4RA0R01BC2- Sam…	Sample3_FMD86AS02HCC+ Sample3_FMD86AS02GCV+ Sample3_FMD86AS02JHA- Sample3_FMD86AS02FMG+ Sample3_FMD86AS02FV5+ Sample3_FMD86AS02F3M- Sample3_FMD86AS02ICR- Sample3_FMD86AS02HVS+ Sample3_FMD86AS02GT1- Sample3_FMD86AS02G7F+	Sample4_FL4RA0R02G6B+ Sample4_FL4RA0R02HYC- Sample4_FL4RA0R02IE7+ Sample4_FL4RA0R02I7J+ Sample4_FL4RA0R02I6O+ Sample4_FL4RA0R02G16+ Sample4_FL4RA0R02IE1+ Sample4_FL4RA0R02JTM- Sample4_FL4RA0R02FI7- Sample4_FL4RA0R02GUE+ Sample4_FL4RA0R02I1I- Sample4_FL4RA0R02HQ8+ Sample4_FL4RA0R02JAY+ Sample4_FL4RA0R02JYE- Sample4_FL4RA0R02HZF+ Sample4_FL4RA0R02JH3+ Sample4_FL4RA0R02HVA+ Sample4_FL4RA0R02GE3- Sam…	G G G G G G G G G	G G G G G G G G G G G G G G G G G G G G G G G G G G G G G G G	G G G G G G A G G G	G G G G G G G G G G G G G A G G G G G G G G G G G G G G G G G G G G G G N G
392	SCL3Contig341	804	187	Y_Sample4_FL4RA0R02F2I3M+ X_Sample2_FL4RA0R01CCQG7+ Y_Sample4_FL4RA0R02JEJUL- Y_Sample4_FL4RA0R02FXOOJ- Y_Sample3_FMD86AS02IZNL1- Y_Sample4_FL4RA0R02H0M8H+ Y_Sample4_FL4RA0R02JEDI3- Y_Sample3_FMD86AS02JID4I+ Y_Sample4_FL4RA0R02FFEYK+ X_Sample1_FMD86AS01EMUMF+ Y_Sample4_FL4RA0R02IGBQL- Y_Sample4_FL4RA0R02IU8LC- Y_Sample3_FMD86AS02JFP3K- X_Sample2_FL4RA0R01COSTJ+ Y_Sample4_FL4RA0R02G6BV8+ X_Sample2…	10	3	232	A/G	A	G	86	Sample1_FMD86AS01EMU+ Sample1_FMD86AS01BP3+ Sample1_FMD86AS01DPO+ Sample1_FMD86AS01BYS- Sample1_FMD86AS01DNM+ Sample1_FMD86AS01ADA+ Sample1_FMD86AS01BXV- Sample1_FMD86AS01DSG- Sample1_FMD86AS01A74+	Sample2_FL4RA0R01CCQ+ Sample2_FL4RA0R01BUM+ Sample2_FL4RA0R01CNH+ Sample2_FL4RA0R01AR4- Sample2_FL4RA0R01AX9+ Sample2_FL4RA0R01C5X+ Sample2_FL4RA0R01DXA+ Sample2_FL4RA0R01BQT+ Sample2_FL4RA0R01EOC+ Sample2_FL4RA0R01CIW+ Sample2_FL4RA0R01CD0+ Sample2_FL4RA0R01AMD- Sample2_FL4RA0R01CC5+ Sample2_FL4RA0R01DJ3- Sample2_FL4RA0R01BR5+ Sample2_FL4RA0R01CYE+ Sample2_FL4RA0R01BC2- Sample2_FL4RA0R01BNG- Sam…	Sample3_FMD86AS02HCC+ Sample3_FMD86AS02GCV+ Sample3_FMD86AS02JHA- Sample3_FMD86AS02FMG+ Sample3_FMD86AS02FV5+ Sample3_FMD86AS02ICR- Sample3_FMD86AS02HVS+ Sample3_FMD86AS02GT1- Sample3_FMD86AS02G7F+	Sample4_FL4RA0R02G6B+ Sample4_FL4RA0R02HYC- Sample4_FL4RA0R02IE7+ Sample4_FL4RA0R02I7J+ Sample4_FL4RA0R02I6O+ Sample4_FL4RA0R02G16+ Sample4_FL4RA0R02IE1+ Sample4_FL4RA0R02JTM- Sample4_FL4RA0R02FI7- Sample4_FL4RA0R02GUE+ Sample4_FL4RA0R02I1I- Sample4_FL4RA0R02HQ8+ Sample4_FL4RA0R02JAY+ Sample4_FL4RA0R02JYE- Sample4_FL4RA0R02HZF+ Sample4_FL4RA0R02JH3+ Sample4_FL4RA0R02HVA+ Sample4_FL4RA0R02GE3- Sam…	A A A A A A A N A	A A A A A A A A A A A A A A A A A A A A A A A A A A A A A A	A A A A A G A A A	A A A A A A A A A A A A A G A A A A N A A A A A A A A A A A A A A A A A G A
393	SCL3Contig341	804	187	Y_Sample4_FL4RA0R02F2I3M+ X_Sample2_FL4RA0R01CCQG7+ Y_Sample4_FL4RA0R02JEJUL- Y_Sample4_FL4RA0R02FXOOJ- Y_Sample3_FMD86AS02IZNL1- Y_Sample4_FL4RA0R02H0M8H+ Y_Sample4_FL4RA0R02JEDI3- Y_Sample3_FMD86AS02JID4I+ Y_Sample4_FL4RA0R02FFEYK+ X_Sample1_FMD86AS01EMUMF+ Y_Sample4_FL4RA0R02IGBQL- Y_Sample4_FL4RA0R02IU8LC- Y_Sample3_FMD86AS02JFP3K- X_Sample2_FL4RA0R01COSTJ+ Y_Sample4_FL4RA0R02G6BV8+ X_Sample2…	10	4	279	A/C	C	A	78	Sample1_FMD86AS01BP3+ Sample1_FMD86AS01DPO+ Sample1_FMD86AS01BYS- Sample1_FMD86AS01DNM+ Sample1_FMD86AS01ADA+ Sample1_FMD86AS01BXV- Sample1_FMD86AS01DSG- Sample1_FMD86AS01A74+	Sample2_FL4RA0R01CNH+ Sample2_FL4RA0R01AR4- Sample2_FL4RA0R01AX9+ Sample2_FL4RA0R01C5X+ Sample2_FL4RA0R01CD0+ Sample2_FL4RA0R01AMD- Sample2_FL4RA0R01CC5+ Sample2_FL4RA0R01BR5+ Sample2_FL4RA0R01CYE+ Sample2_FL4RA0R01BC2- Sample2_FL4RA0R01BNG- Sample2_FL4RA0R01D9F- Sample2_FL4RA0R01ERF- Sample2_FL4RA0R01DGP- Sample2_FL4RA0R01BA0- Sample2_FL4RA0R01ADF- Sample2_FL4RA0R01DIK- Sample2_FL4RA0R01EDB- Sam…	Sample3_FMD86AS02GCV+ Sample3_FMD86AS02FMG+ Sample3_FMD86AS02FV5+ Sample3_FMD86AS02ICR- Sample3_FMD86AS02HVS+ Sample3_FMD86AS02GT1- Sample3_FMD86AS02G7F+ Sample3_FMD86AS02JF0- Sample3_FMD86AS02ICH+ Sample3_FMD86AS02G23+ Sample3_FMD86AS02GHP+	Sample4_FL4RA0R02HYC- Sample4_FL4RA0R02I6O+ Sample4_FL4RA0R02G16+ Sample4_FL4RA0R02IE1+ Sample4_FL4RA0R02JTM- Sample4_FL4RA0R02GUE+ Sample4_FL4RA0R02HQ8+ Sample4_FL4RA0R02JAY+ Sample4_FL4RA0R02HZF+ Sample4_FL4RA0R02JH3+ Sample4_FL4RA0R02HVA+ Sample4_FL4RA0R02GAY- Sample4_FL4RA0R02FPO+ Sample4_FL4RA0R02I5C+ Sample4_FL4RA0R02JDE+ Sample4_FL4RA0R02IOE+ Sample4_FL4RA0R02G1E+ Sample4_FL4RA0R02GRR+ Sam…	A A A A A A A A	A A A A A A A A A A A A A A A A A A A A A A A A A	A C C A A A A A A A A	A A A A A A A A A A A A A A A A A A A A A A A A A A A A A A A A A A
394	SCL3Contig341	804	187	Y_Sample4_FL4RA0R02F2I3M+ X_Sample2_FL4RA0R01CCQG7+ Y_Sample4_FL4RA0R02JEJUL- Y_Sample4_FL4RA0R02FXOOJ- Y_Sample3_FMD86AS02IZNL1- Y_Sample4_FL4RA0R02H0M8H+ Y_Sample4_FL4RA0R02JEDI3- Y_Sample3_FMD86AS02JID4I+ Y_Sample4_FL4RA0R02FFEYK+ X_Sample1_FMD86AS01EMUMF+ Y_Sample4_FL4RA0R02IGBQL- Y_Sample4_FL4RA0R02IU8LC- Y_Sample3_FMD86AS02JFP3K- X_Sample2_FL4RA0R01COSTJ+ Y_Sample4_FL4RA0R02G6BV8+ X_Sample2…	10	5	288	T/C	T	C	80	Sample1_FMD86AS01BP3+ Sample1_FMD86AS01DPO+ Sample1_FMD86AS01BYS- Sample1_FMD86AS01DNM+ Sample1_FMD86AS01ADA+ Sample1_FMD86AS01BXV- Sample1_FMD86AS01DSG- Sample1_FMD86AS01A74+ Sample1_FMD86AS01C4E+	Sample2_FL4RA0R01CNH+ Sample2_FL4RA0R01AR4- Sample2_FL4RA0R01AX9+ Sample2_FL4RA0R01C5X+ Sample2_FL4RA0R01CD0+ Sample2_FL4RA0R01AMD- Sample2_FL4RA0R01CC5+ Sample2_FL4RA0R01CYE+ Sample2_FL4RA0R01BC2- Sample2_FL4RA0R01BNG- Sample2_FL4RA0R01D9F- Sample2_FL4RA0R01ERF- Sample2_FL4RA0R01DGP- Sample2_FL4RA0R01BA0- Sample2_FL4RA0R01ADF- Sample2_FL4RA0R01DIK- Sample2_FL4RA0R01EDB- Sample2_FL4RA0R01CXJ- Sam…	Sample3_FMD86AS02GCV+ Sample3_FMD86AS02FMG+ Sample3_FMD86AS02FV5+ Sample3_FMD86AS02ICR- Sample3_FMD86AS02HVS+ Sample3_FMD86AS02GT1- Sample3_FMD86AS02G7F+ Sample3_FMD86AS02JF0- Sample3_FMD86AS02ICH+ Sample3_FMD86AS02G23+ Sample3_FMD86AS02GHP+	Sample4_FL4RA0R02I6O+ Sample4_FL4RA0R02G16+ Sample4_FL4RA0R02IE1+ Sample4_FL4RA0R02JTM- Sample4_FL4RA0R02GUE+ Sample4_FL4RA0R02HQ8+ Sample4_FL4RA0R02JAY+ Sample4_FL4RA0R02HZF+ Sample4_FL4RA0R02JH3+ Sample4_FL4RA0R02HVA+ Sample4_FL4RA0R02GAY- Sample4_FL4RA0R02FPO+ Sample4_FL4RA0R02I5C+ Sample4_FL4RA0R02JDE+ Sample4_FL4RA0R02IOE+ Sample4_FL4RA0R02G1E+ Sample4_FL4RA0R02GRR+ Sample4_FL4RA0R02G4Z+ Sam…	T T T T T T T T T	T T T T T T T T T T C C T T T T T T T T T T T T T	T T T T T T T T T T T	T T T T T T T T T T T T T T T T T T T T T T T T T T T T T T T T T T T
395	SCL3Contig341	804	187	Y_Sample4_FL4RA0R02F2I3M+ X_Sample2_FL4RA0R01CCQG7+ Y_Sample4_FL4RA0R02JEJUL- Y_Sample4_FL4RA0R02FXOOJ- Y_Sample3_FMD86AS02IZNL1- Y_Sample4_FL4RA0R02H0M8H+ Y_Sample4_FL4RA0R02JEDI3- Y_Sample3_FMD86AS02JID4I+ Y_Sample4_FL4RA0R02FFEYK+ X_Sample1_FMD86AS01EMUMF+ Y_Sample4_FL4RA0R02IGBQL- Y_Sample4_FL4RA0R02IU8LC- Y_Sample3_FMD86AS02JFP3K- X_Sample2_FL4RA0R01COSTJ+ Y_Sample4_FL4RA0R02G6BV8+ X_Sample2…	10	6	302	A/C	C	A	53	Sample1_FMD86AS01BXV- Sample1_FMD86AS01DSG- Sample1_FMD86AS01A74+ Sample1_FMD86AS01C4E+ Sample1_FMD86AS01BDF+ Sample1_FMD86AS01DBG- Sample1_FMD86AS01ESY+ Sample1_FMD86AS01BYS+	Sample2_FL4RA0R01CD0+ Sample2_FL4RA0R01BC2- Sample2_FL4RA0R01BNG- Sample2_FL4RA0R01D9F- Sample2_FL4RA0R01ERF- Sample2_FL4RA0R01DGP- Sample2_FL4RA0R01BA0- Sample2_FL4RA0R01ADF- Sample2_FL4RA0R01DIK- Sample2_FL4RA0R01EDB- Sample2_FL4RA0R01CXJ- Sample2_FL4RA0R01EEX+ Sample2_FL4RA0R01AOK+ Sample2_FL4RA0R01D5V+ Sample2_FL4RA0R01EUA+ Sample2_FL4RA0R01DNT+ Sample2_FL4RA0R01D50+ Sample2_FL4RA0R01BMI+	Sample3_FMD86AS02ICR- Sample3_FMD86AS02HVS+ Sample3_FMD86AS02GT1- Sample3_FMD86AS02G7F+ Sample3_FMD86AS02JF0- Sample3_FMD86AS02ICH+ Sample3_FMD86AS02G23+ Sample3_FMD86AS02GHP+	Sample4_FL4RA0R02JTM- Sample4_FL4RA0R02GAY- Sample4_FL4RA0R02FPO+ Sample4_FL4RA0R02GQA- Sample4_FL4RA0R02ICN- Sample4_FL4RA0R02GL4- Sample4_FL4RA0R02JGB+ Sample4_FL4RA0R02GWX- Sample4_FL4RA0R02G5Q- Sample4_FL4RA0R02IMB- Sample4_FL4RA0R02F2H+ Sample4_FL4RA0R02HZ6+ Sample4_FL4RA0R02IB5+ Sample4_FL4RA0R02IIT+ Sample4_FL4RA0R02HQG+ Sample4_FL4RA0R02FI0- Sample4_FL4RA0R02GOR+ Sample4_FL4RA0R02GEX+ Sam…	C N N N N N N N	C N N N N N N N N N N N N N N N N N	N N N N N N N N	A N C N N N N N N N N N N N N N N N N
396	SCL3Contig341	804	187	Y_Sample4_FL4RA0R02F2I3M+ X_Sample2_FL4RA0R01CCQG7+ Y_Sample4_FL4RA0R02JEJUL- Y_Sample4_FL4RA0R02FXOOJ- Y_Sample3_FMD86AS02IZNL1- Y_Sample4_FL4RA0R02H0M8H+ Y_Sample4_FL4RA0R02JEDI3- Y_Sample3_FMD86AS02JID4I+ Y_Sample4_FL4RA0R02FFEYK+ X_Sample1_FMD86AS01EMUMF+ Y_Sample4_FL4RA0R02IGBQL- Y_Sample4_FL4RA0R02IU8LC- Y_Sample3_FMD86AS02JFP3K- X_Sample2_FL4RA0R01COSTJ+ Y_Sample4_FL4RA0R02G6BV8+ X_Sample2…	10	7	432	A/T	A	T	64	Sample1_FMD86AS01DSG- Sample1_FMD86AS01A74+ Sample1_FMD86AS01C4E+ Sample1_FMD86AS01BDF+ Sample1_FMD86AS01ESY+ Sample1_FMD86AS01BYS+ Sample1_FMD86AS01BK1+ Sample1_FMD86AS01B1Q+ Sample1_FMD86AS01EHA+ Sample1_FMD86AS01AH7+ Sample1_FMD86AS01CIS+ Sample1_FMD86AS01ATZ+ Sample1_FMD86AS01DOD-	Sample2_FL4RA0R01CNH+ Sample2_FL4RA0R01D5V+ Sample2_FL4RA0R01EUA+ Sample2_FL4RA0R01DNT+ Sample2_FL4RA0R01D50+ Sample2_FL4RA0R01BMI+ Sample2_FL4RA0R01DI3+ Sample2_FL4RA0R01DHA+ Sample2_FL4RA0R01AN9+ Sample2_FL4RA0R01DI4+ Sample2_FL4RA0R01EA3+ Sample2_FL4RA0R01AY0+ Sample2_FL4RA0R01D0J+ Sample2_FL4RA0R01DVP- Sample2_FL4RA0R01COE- Sample2_FL4RA0R01DD2+ Sample2_FL4RA0R01EB5+ Sample2_FL4RA0R01BR2+ Sam…	Sample3_FMD86AS02ICH+ Sample3_FMD86AS02G23+ Sample3_FMD86AS02GHP+ Sample3_FMD86AS02FF2+ Sample3_FMD86AS02GRF+ Sample3_FMD86AS02FQO- Sample3_FMD86AS02I0S+	Sample4_FL4RA0R02G5Q- Sample4_FL4RA0R02F2H+ Sample4_FL4RA0R02HZ6+ Sample4_FL4RA0R02IB5+ Sample4_FL4RA0R02IIT+ Sample4_FL4RA0R02HQG+ Sample4_FL4RA0R02FI0- Sample4_FL4RA0R02GOR+ Sample4_FL4RA0R02FFJ+ Sample4_FL4RA0R02FT3+ Sample4_FL4RA0R02FMI+ Sample4_FL4RA0R02ITY+ Sample4_FL4RA0R02GST+ Sample4_FL4RA0R02F2N+ Sample4_FL4RA0R02I9D+ Sample4_FL4RA0R02FUA+ Sample4_FL4RA0R02HF5+ Sample4_FL4RA0R02ITQ+ Sam…	A A A A A A A A A A A A A	A A A A A A A A A A A T T A A A A A A A	A A A A A A A	A A A A A A A A A A A A A A A A A A A A A A A A
397	SCL3Contig341	804	187	Y_Sample4_FL4RA0R02F2I3M+ X_Sample2_FL4RA0R01CCQG7+ Y_Sample4_FL4RA0R02JEJUL- Y_Sample4_FL4RA0R02FXOOJ- Y_Sample3_FMD86AS02IZNL1- Y_Sample4_FL4RA0R02H0M8H+ Y_Sample4_FL4RA0R02JEDI3- Y_Sample3_FMD86AS02JID4I+ Y_Sample4_FL4RA0R02FFEYK+ X_Sample1_FMD86AS01EMUMF+ Y_Sample4_FL4RA0R02IGBQL- Y_Sample4_FL4RA0R02IU8LC- Y_Sample3_FMD86AS02JFP3K- X_Sample2_FL4RA0R01COSTJ+ Y_Sample4_FL4RA0R02G6BV8+ X_Sample2…	10	8	450	T/C	T	C	61	Sample1_FMD86AS01DSG- Sample1_FMD86AS01A74+ Sample1_FMD86AS01C4E+ Sample1_FMD86AS01BDF+ Sample1_FMD86AS01BYS+ Sample1_FMD86AS01BK1+ Sample1_FMD86AS01B1Q+ Sample1_FMD86AS01EHA+ Sample1_FMD86AS01AH7+ Sample1_FMD86AS01CIS+ Sample1_FMD86AS01ATZ+ Sample1_FMD86AS01DOD-	Sample2_FL4RA0R01CNH+ Sample2_FL4RA0R01EUA+ Sample2_FL4RA0R01DNT+ Sample2_FL4RA0R01D50+ Sample2_FL4RA0R01BMI+ Sample2_FL4RA0R01DI3+ Sample2_FL4RA0R01DHA+ Sample2_FL4RA0R01AN9+ Sample2_FL4RA0R01DI4+ Sample2_FL4RA0R01EA3+ Sample2_FL4RA0R01AY0+ Sample2_FL4RA0R01D0J+ Sample2_FL4RA0R01DVP- Sample2_FL4RA0R01COE- Sample2_FL4RA0R01DD2+ Sample2_FL4RA0R01EB5+ Sample2_FL4RA0R01BR2+ Sample2_FL4RA0R01BC0- Sam…	Sample3_FMD86AS02ICH+ Sample3_FMD86AS02G23+ Sample3_FMD86AS02GHP+ Sample3_FMD86AS02FF2+ Sample3_FMD86AS02GRF+ Sample3_FMD86AS02FQO- Sample3_FMD86AS02I0S+	Sample4_FL4RA0R02F2H+ Sample4_FL4RA0R02HZ6+ Sample4_FL4RA0R02IIT+ Sample4_FL4RA0R02HQG+ Sample4_FL4RA0R02FI0- Sample4_FL4RA0R02GOR+ Sample4_FL4RA0R02FFJ+ Sample4_FL4RA0R02FT3+ Sample4_FL4RA0R02FMI+ Sample4_FL4RA0R02ITY+ Sample4_FL4RA0R02GST+ Sample4_FL4RA0R02F2N+ Sample4_FL4RA0R02I9D+ Sample4_FL4RA0R02FUA+ Sample4_FL4RA0R02HF5+ Sample4_FL4RA0R02ITQ+ Sample4_FL4RA0R02G7I- Sample4_FL4RA0R02GMI+ Sam…	T T T T T T T T T T T T	T T T T T T T C C C T T T T T T T T T	T T T T T T T	T T T T T T T T T T T T T T T T T T T T T T T
398	SCL3Contig341	804	187	Y_Sample4_FL4RA0R02F2I3M+ X_Sample2_FL4RA0R01CCQG7+ Y_Sample4_FL4RA0R02JEJUL- Y_Sample4_FL4RA0R02FXOOJ- Y_Sample3_FMD86AS02IZNL1- Y_Sample4_FL4RA0R02H0M8H+ Y_Sample4_FL4RA0R02JEDI3- Y_Sample3_FMD86AS02JID4I+ Y_Sample4_FL4RA0R02FFEYK+ X_Sample1_FMD86AS01EMUMF+ Y_Sample4_FL4RA0R02IGBQL- Y_Sample4_FL4RA0R02IU8LC- Y_Sample3_FMD86AS02JFP3K- X_Sample2_FL4RA0R01COSTJ+ Y_Sample4_FL4RA0R02G6BV8+ X_Sample2…	10	9	611	A/G	G	A	19	Sample1_FMD86AS01DOD-	Sample2_FL4RA0R01BR2+ Sample2_FL4RA0R01BC0- Sample2_FL4RA0R01EPH- Sample2_FL4RA0R01BSE+ Sample2_FL4RA0R01DT8+ Sample2_FL4RA0R01AC2+ Sample2_FL4RA0R01ERG+ Sample2_FL4RA0R01D0E+	Sample3_FMD86AS02GRE+ Sample3_FMD86AS02G4N-	Sample4_FL4RA0R02FJG- Sample4_FL4RA0R02GPJ+ Sample4_FL4RA0R02J05+ Sample4_FL4RA0R02G3P- Sample4_FL4RA0R02IYM+ Sample4_FL4RA0R02J02+ Sample4_FL4RA0R02FF2+ Sample4_FL4RA0R02H7F+	A	A A A A A A A A	G A	A A A A A A G A
399	SCL3Contig341	804	187	Y_Sample4_FL4RA0R02F2I3M+ X_Sample2_FL4RA0R01CCQG7+ Y_Sample4_FL4RA0R02JEJUL- Y_Sample4_FL4RA0R02FXOOJ- Y_Sample3_FMD86AS02IZNL1- Y_Sample4_FL4RA0R02H0M8H+ Y_Sample4_FL4RA0R02JEDI3- Y_Sample3_FMD86AS02JID4I+ Y_Sample4_FL4RA0R02FFEYK+ X_Sample1_FMD86AS01EMUMF+ Y_Sample4_FL4RA0R02IGBQL- Y_Sample4_FL4RA0R02IU8LC- Y_Sample3_FMD86AS02JFP3K- X_Sample2_FL4RA0R01COSTJ+ Y_Sample4_FL4RA0R02G6BV8+ X_Sample2…	10	10	616	G/C	C	G	19	Sample1_FMD86AS01DOD-	Sample2_FL4RA0R01BR2+ Sample2_FL4RA0R01BC0- Sample2_FL4RA0R01EPH- Sample2_FL4RA0R01BSE+ Sample2_FL4RA0R01DT8+ Sample2_FL4RA0R01AC2+ Sample2_FL4RA0R01ERG+ Sample2_FL4RA0R01D0E+	Sample3_FMD86AS02GRE+ Sample3_FMD86AS02G4N-	Sample4_FL4RA0R02FJG- Sample4_FL4RA0R02GPJ+ Sample4_FL4RA0R02J05+ Sample4_FL4RA0R02G3P- Sample4_FL4RA0R02IYM+ Sample4_FL4RA0R02J02+ Sample4_FL4RA0R02FF2+ Sample4_FL4RA0R02H7F+	C	C C C C C C C C	G G	G G G G G G G G
400	SCL3Contig349	592	18	Y_Sample4_FL4RA0R02FG8LO+ Y_Sample3_FMD86AS02F2PEP- Y_Sample3_FMD86AS02GTEMG- Y_Sample3_FMD86AS02HNVRQ+ Y_Sample4_FL4RA0R02GO5WA+ X_Sample1_FMD86AS01D61VT+ X_Sample1_FMD86AS01EP5DL+ X_Sample1_FMD86AS01C6FVU+ X_Sample1_FMD86AS01EQGJT+ Y_Sample4_FL4RA0R02GTIKT+ Y_Sample4_FL4RA0R02G89CK+ Y_Sample4_FL4RA0R02JAGMB+ Y_Sample4_FL4RA0R02HV07W+ Y_Sample4_FL4RA0R02GEUYZ- X_Sample2_FL4RA0R01A9CU6- X_Sample2…	1	1	493	A/G	G	A	5		Sample2_FL4RA0R01A9C- Sample2_FL4RA0R01CWI- Sample2_FL4RA0R01DK9-		Sample4_FL4RA0R02GEU- Sample4_FL4RA0R02IOA-		G G G		A A
401	SCL3Contig359	335	13	Y_Sample4_FL4RA0R02FKXET- Y_Sample4_FL4RA0R02GYJ2S+ Y_Sample4_FL4RA0R02HKH6G+ Y_Sample4_FL4RA0R02HJ8GT+ Y_Sample4_FL4RA0R02IM4XN+ X_Sample1_FMD86AS01CY5T0+ X_Sample2_FL4RA0R01DA0S0+ X_Sample2_FL4RA0R01DS6X9+ X_Sample2_FL4RA0R01BK9GM+ X_Sample2_FL4RA0R01DLBLZ+ Y_Sample4_FL4RA0R02G0CKG- X_Sample2_FL4RA0R01AGAMK+ X_Sample2_FL4RA0R01AVV3X-	1	1	156	C/T	T	C	13	Sample1_FMD86AS01CY5+	Sample2_FL4RA0R01DA0+ Sample2_FL4RA0R01DS6+ Sample2_FL4RA0R01BK9+ Sample2_FL4RA0R01DLB+ Sample2_FL4RA0R01AGA+ Sample2_FL4RA0R01AVV-		Sample4_FL4RA0R02FKX- Sample4_FL4RA0R02GYJ+ Sample4_FL4RA0R02HKH+ Sample4_FL4RA0R02HJ8+ Sample4_FL4RA0R02IM4+ Sample4_FL4RA0R02G0C-	T	T T T T T T		C C C C C C
402	SCL3Contig368	1010	39	Y_Sample4_FL4RA0R02FRF55+ Y_Sample4_FL4RA0R02G9BLH+ X_Sample1_FMD86AS01BTH2M+ X_Sample2_FL4RA0R01EDFK4- Y_Sample4_FL4RA0R02H2QIB- Y_Sample3_FMD86AS02IU9A3- X_Sample1_FMD86AS01DMXJ5+ X_Sample1_FMD86AS01EAMY6- Y_Sample3_FMD86AS02HPJNP+ X_Sample1_FMD86AS01B18GT- Y_Sample4_FL4RA0R02HR2XL+ X_Sample1_FMD86AS01D9O6N+ Y_Sample3_FMD86AS02FY5YA- X_Sample1_FMD86AS01DUUE9+ Y_Sample3_FMD86AS02I68V3+ X_Sample1…	1	1	963	C/A	A	C	5	Sample1_FMD86AS01EDK+ Sample1_FMD86AS01CB0-		Sample3_FMD86AS02JWM+ Sample3_FMD86AS02GJ1+	Sample4_FL4RA0R02IJC+	A A		C C	C
403	SCL3Contig381	874	10	Y_Sample4_FL4RA0R02FZESA+ Y_Sample3_FMD86AS02HCVOO- Y_Sample4_FL4RA0R02J0NNO+ X_Sample2_FL4RA0R01B6RWU- X_Sample2_FL4RA0R01A3O0D- X_Sample1_FMD86AS01DMMMD+ Y_Sample4_FL4RA0R02F2KOL+ Y_Sample4_FL4RA0R02G6L9R+ X_Sample2_FL4RA0R01BBGZ6- X_Sample2_FL4RA0R01BPHFE+	1	1	352	C/T	T	C	4		Sample2_FL4RA0R01B6R- Sample2_FL4RA0R01A3O-	Sample3_FMD86AS02HCV-	Sample4_FL4RA0R02J0N+		T T	C	C
404	SCL3Contig393	873	87	Y_Sample4_FL4RA0R02G8R66+ X_Sample2_FL4RA0R01ARTV5+ Y_Sample4_FL4RA0R02IO0IK- X_Sample2_FL4RA0R01B7XJG- X_Sample2_FL4RA0R01BM7RE- Y_Sample4_FL4RA0R02GRZRU+ Y_Sample4_FL4RA0R02IZN85+ Y_Sample4_FL4RA0R02IH4YZ+ Y_Sample3_FMD86AS02IK6NW- X_Sample2_FL4RA0R01C655O+ X_Sample1_FMD86AS01DDNSF- Y_Sample3_FMD86AS02GRRZW+ Y_Sample4_FL4RA0R02H2WOA+ Y_Sample4_FL4RA0R02IBOXY- Y_Sample4_FL4RA0R02F1TZY+ Y_Sample4…	2	1	554	G/A	A	G	42	Sample1_FMD86AS01AG7+ Sample1_FMD86AS01CV4+ Sample1_FMD86AS01B3T+ Sample1_FMD86AS01DKV+ Sample1_FMD86AS01DWW+	Sample2_FL4RA0R01ANP- Sample2_FL4RA0R01CGJ+ Sample2_FL4RA0R01BYV- Sample2_FL4RA0R01ADV+ Sample2_FL4RA0R01C6D+ Sample2_FL4RA0R01BRH+ Sample2_FL4RA0R01AKW+ Sample2_FL4RA0R01COU+ Sample2_FL4RA0R01AYS+ Sample2_FL4RA0R01CQJ+ Sample2_FL4RA0R01B3P+ Sample2_FL4RA0R01CDM+	Sample3_FMD86AS02HVM- Sample3_FMD86AS02I8Y+ Sample3_FMD86AS02H12+ Sample3_FMD86AS02HDB+ Sample3_FMD86AS02ISE+ Sample3_FMD86AS02F5Z+ Sample3_FMD86AS02GFP+ Sample3_FMD86AS02HIH+	Sample4_FL4RA0R02IBO- Sample4_FL4RA0R02F1T+ Sample4_FL4RA0R02JD3- Sample4_FL4RA0R02JDJ+ Sample4_FL4RA0R02IM8+ Sample4_FL4RA0R02ISQ+ Sample4_FL4RA0R02FTC+ Sample4_FL4RA0R02HOI+ Sample4_FL4RA0R02H9D+ Sample4_FL4RA0R02F51+ Sample4_FL4RA0R02HTI+ Sample4_FL4RA0R02HDF+ Sample4_FL4RA0R02GY1+ Sample4_FL4RA0R02GUM+ Sample4_FL4RA0R02IFR+ Sample4_FL4RA0R02HZU+ Sample4_FL4RA0R02IZW+	A A A A A	A A A A A A A A A A A A	G G G G G G G G	G G G G G G G G G G G G G G G G G
405	SCL3Contig393	873	87	Y_Sample4_FL4RA0R02G8R66+ X_Sample2_FL4RA0R01ARTV5+ Y_Sample4_FL4RA0R02IO0IK- X_Sample2_FL4RA0R01B7XJG- X_Sample2_FL4RA0R01BM7RE- Y_Sample4_FL4RA0R02GRZRU+ Y_Sample4_FL4RA0R02IZN85+ Y_Sample4_FL4RA0R02IH4YZ+ Y_Sample3_FMD86AS02IK6NW- X_Sample2_FL4RA0R01C655O+ X_Sample1_FMD86AS01DDNSF- Y_Sample3_FMD86AS02GRRZW+ Y_Sample4_FL4RA0R02H2WOA+ Y_Sample4_FL4RA0R02IBOXY- Y_Sample4_FL4RA0R02F1TZY+ Y_Sample4…	2	2	802	A/G	A	G	19	Sample1_FMD86AS01B27+ Sample1_FMD86AS01DQX+ Sample1_FMD86AS01ESG+	Sample2_FL4RA0R01EIE- Sample2_FL4RA0R01EVN+ Sample2_FL4RA0R01CHI- Sample2_FL4RA0R01C9R+ Sample2_FL4RA0R01EA7+ Sample2_FL4RA0R01EEB+ Sample2_FL4RA0R01B83- Sample2_FL4RA0R01BR0+ Sample2_FL4RA0R01CO5+	Sample3_FMD86AS02IKL+	Sample4_FL4RA0R02FX6+ Sample4_FL4RA0R02IFA+ Sample4_FL4RA0R02J1Z+ Sample4_FL4RA0R02IR5- Sample4_FL4RA0R02HJ1+ Sample4_FL4RA0R02IJM+	A A A	A A A A A A A A A	G	G G G G G G
[truncated: 5,395 more rows]
