# Supplementary material for: Pearl millet [Pennisetum glaucum (L.) R. Br.] consensus linkage map constructed using four RIL mapping populations and newly developed EST-SSRs
Source: BMC Genomics. 2013 Mar 9;14:159. doi: 10.1186/1471-2164-14-159 (PMC3606598; doi:10.1186/1471-2164-14-159)
Supplement: Additional file 2: Table S2 — Forward and reverse primer pair sequences developed from drought-stressed EST data set. [file 1471-2164-14-159-S2.xls]

## Sheet: EST-SSR primer sequences
Additional file 2: Table S2. Forward and reverse primer pair sequences developed from drought-stressed EST data set.
Sno.	Primer_name	Forward primer_sequence	Reverse primer_sequence	Repeat motif	Expected product size (bp)	Annealing Tm (°C)
1	IPES0001	ACATTGACCTCCACAGCCTC	TTCTTCCATGTTTGGCAATG	(CTT)7	148	59.518
2	IPES0002	CAGGTCACACCACTCACCAC	GTGGAACAAGGCCAAGAAGA	(GGATC)4	148	60.232
3	IPES0003	GTTCAGATGAACAGCGGGAT	AGTCCTCGGCAAGCCTTTAT	(ATACAG)4	201	60.228
4	IPES0004	GTGCGTTCTTCCTTGCCTAC	TCATCACACAGGGCTAGCTG	(GT)11	116	60.008
5	IPES0005	CTTCTTCCCTTCAGTGGCTG	AAATGAAGAAATGCACAAGCAA	(CTT)7	191	59.764
6	IPES0006	CATACGCCCCTGCTTTCTT	GCAACTCTTCGGTAGCTTGG	(CTTGT)4	105	60.015
7	IPES0007	ACACCTCGCTGCACCTCTA	GCAACACAGATGAGACTGGC	(CTG)11	120	59.425
8	IPES0008	CAGAATCAACCAGAAGGGGA	CGGTGCTACATGTGCGTTAT	(CATAT)4	140	59.638
9	IPES0009	TTGATCGATCGTCTACGGTT	TATACTCACTCACGGCAGCG	(CGTA)6	172	60.035
10	IPES0010	AAAGACAACGAACGCGAAGT	GCTTCAGTTCCCATCGTAGG	(GGTGAT)4	111	59.694
11	IPES0011	TGGAGAAAGGGAAGCTCAGA	TGCTGCATCATCAACCCTTA	(TGGAG)4	187	60.22
12	IPES0012	TCAAATGCACGCCTAAGAAA	TCACCCGAAATGTCACAAGA	(TGTT)5	122	60.088
13	IPES0013	CCTCTGGCAGTGGTCGTAGT	GAACTGAGGTAGAACCCCGC	(CTCTT)5	124	61.019
14	IPES0014	GCACAATCAAAATGACAGCG	TTTCTTGCTTCCTTGCTGGT	(CTG)8	172	59.993
15	IPES0015	ATAACATGGCAACGCCTACC	CGAGGACGCAATAACACAGA	(AT)11	104	59.864
16	IPES0016	CCGTTTGACCCTCAACATCT	GAGCACATTGGTTCCCAACT	(TGC)7	101	59.973
17	IPES0017	CCTATGGCGGCAGAGTAGTG	TTCCGGCACAATTACTTTCA	(TA)10	132	59.157
18	IPES0018	ACTTACCCACGAGGCACTGT	GATGATGATTGGGGTTTTGG	(AC)11	147	59.991
19	IPES0019	ATTGCTCTTCCAACGAGGTG	TGCTATAGGCAGACTTTGAGAAA	(CAA)8	117	58.359
20	IPES0020	TTTACAGCCCGGATATCGTC	TCCACGCCACAGATAACAAC	(ATG)8	172	59.572
21	IPES0021	TTTTCCCTCTTCTTGGCTCTT	CGATCTTCTGGCTCAACTCC	(TATT)8	139	59.95
22	IPES0022	GGAACACATACGGAGTGACAGA	TGTGTCTTACCCCTTGCTGA	(TGC)9	102	59.288
23	IPES0023	GAGCCTTTCCAGACTTCACG	CTTTAATCGGGCACCACCTA	(GTAT)9	167	59.953
24	IPES0024	TCATCACCATCACCATCACC	TTGTTTGGGTTTCAGTGGCT	(ACCATT)4	110	60.529
25	IPES0025	GGATTGATGGATGGATGCTT	CGCTGCGTTTATTGAAGGAG	(ATGG)6	111	60.895
26	IPES0026	AGTATCCGCGTATTGGGTTG	GTACACCCAGCCAGCCTAAG	(CGTATC)4	115	59.757
27	IPES0027	TGCTTGGGACAAAAGGCT	TAACTCAAGTGAGCGCAAGG	(GTT)8	214	59.22
28	IPES0028	TGCCATGACCCCTGTATATG	TCAATTCCAGTCGTGTGATGA	(CA)11	103	60.104
29	IPES0029	AAACTCTGTTGCTGCTGCTG	ATCATCTGGGAAGCCTTTGA	(GCTGTT)5	175	59.629
30	IPES0030	GCGTCATGGCGTCTTAATCT	TCGACTCCTGAACTCAAGCA	(AT)10	194	59.701
31	IPES0031	AGGCGAAGAATCGCAGTAAT	TCAGTGAAGGGAGGCAAATC	(AAT)11	118	60.195
32	IPES0032	GCTTTTCCGTGGTAGCTCAG	AAATGCTGCTTGCGTCTTCT	(AGAGA)4	101	60.162
33	IPES0033	GACAGCTCAAGATATGCATGAAA	CCTGAAAAATCAAGCCCTCTT	(AATTA)4	145	59.712
34	IPES0034	CCACAGGAGGAAAGAACACC	AGCACCGTGAACACAACAAC	(AAAAG)4	176	59.648
35	IPES0035	TGTTGGAAACAAAACCCGAT	ATTACCACGTCTACCTGCCG	(TGG)8	147	60.015
36	IPES0036	GACTGCCGGTGAGTTTGATT	TTCTTTTCAGATCCACTAGCTGC	(ATGA)5	144	60.035
37	IPES0037	GGGGGCTCACAGAACAAGTA	TCGGTTTGATTTTCTCCCAC	(GGTTG)5	133	59.91
38	IPES0038	GAGAAGGGTCAGGAGGGAAC	AAACGTCCGGTCTTCATGTC	(GAC)7	173	59.973
39	IPES0039	TTTCGGGGTTATTTAGAGAGAA	TTTTTGGAATTCACCTTGCT	(AC)11	128	57.338
40	IPES0040	GGTAGACCTAAAACTGAGAGGCA	ACCTGTCTGTCAAAGCGTCC	(GGT)8	159	60.307
41	IPES0041	CTCTCCTTTCTTCCCTGGCT	GAGTAACAGCATTTCGTTTACCA	(TTA)7	191	58.383
42	IPES0042	GATAGAAGCAGATGGGCCTG	CTCGTCATCATTCTCGCCAC	(TGA)7	165	61.787
43	IPES0043	TGGATTGACGACTGGAATTG	GACTGACCAGGCACACCTTT	(GTAG)5	178	60.159
44	IPES0044	AGGAAGAGTCGGACTGCAAA	GAGGCTTTGTTGCATTGACC	(GCA)7	114	60.646
45	IPES0045	CAGCACCATTAGTGGCAAAA	CGTAACTTTGGTCAGGCATACA	(CTG)9	194	60.054
46	IPES0046	AAAAACCGAAACCGGAAAAG	TCCAAATTACGACATCACATAAAGA	(CA)15	177	59.795
47	IPES0047	GAATCTTCCCGACAAATGGA	CCTTGGCTAGCGTCATCTTC	(CCAT)5	100	59.978
48	IPES0048	TGCATCTGCTGAATCTGTTG	ATTCGCTTACTGGTGGCAAA	(TGC)9	133	60.637
49	IPES0049	GAGGGAGAAGATGAGGAGGG	TCAGACGTTTCTCCTTCTTCC	(GAT)8	123	58.511
50	IPES0050	GCTCGGCAATCATGGAGTA	TTAATCCAGTGCTGCGTGTC	(CAC)12	115	59.871
51	IPES0051	TCCCGTTCCAATTCTTTTTG	TGGGGCAGCTTCAAATAATC	(GTT)7	170	60.038
52	IPES0052	GGATCATCGATCAGCCGAC	CATGGTGATCTGAATCGCAG	(TGCA)5	171	60.225
53	IPES0053	CTGGTGAGACTGCGAGACTG	CAACAACCAATCCAGGGAAC	(CTGC)5	108	60.21
54	IPES0054	AAATAATAAATAGGATGCACCTGTAAG	AACGGGGTGAAAATCAACAG	(TCA)7	113	59.83
55	IPES0055	GGCCGGGATTATTAGGAGAA	GCACATAAGTATACTGTTTCCTTGC	(GACA)5	109	58.427
56	IPES0056	CGAAGAATGGATGGAATGAGA	TGTGTATGGCGGAAAGCATA	(TGTA)5	100	60.096
57	IPES0057	TTGGAACGCGTAGTAATGGA	TTTTGTTTCTTTCCCTTTTCTTC	(TTTTA)4	105	58.062
58	IPES0058	CAATGAGGCATATGGATGGA	TCGAGTGACATCAATAATCAGGA	(TAA)10	173	59.583
59	IPES0059	TTTCTTTGCGTTCTCCACCT	TTCTACGCATATAACCAGCCG	(TCCTCG)4	160	60.123
60	IPES0060	AGGGGTCTGTACCTCTGGCT	TTCACAGCACAACAAAAGCTG	(TGT)8	164	60.081
61	IPES0061	ACCCCGTGTACTCTCTCCCT	CACAAAGCACACCAGATTCG	(TC)13	103	60.301
62	IPES0062	AACGGACAAACACCTAACCG	AGGTGATTGACACACTGCCA	(ACC)9	234	60.162
63	IPES0063	TCTTCTCGAAGACCTGAGCC	CGACAACCTTTCGATACCCT	(TGGT)5	110	59.052
64	IPES0064	AGACAAGAAGTGAGAGGGGG	CTTGGTAGAGACGACGAGCC	(AGGAG)4	198	60.012
65	IPES0065	GCCATGCTCGACTTCAGA	GGGGTTGATGGTAATTGCAG	(GAAAT)4	203	60.192
66	IPES0066	CAACATGTCAAGGAAGTAAAATTGA	GCCTCTTGATACCCAAGATCA	(GT)10	101	59.14
67	IPES0067	TCCTCGTCACTAAGTACAGAAATATGA	AATAAATTTTGATTGGTGGTCAA	(TAT)7	202	57.509
68	IPES0068	AGTCCGGAAGAGGAGACCAC	TGGTGGTGATCTGATGCCTA	(GTCA)7	125	60.072
69	IPES0069	GGTAGGGAAAGGGTAAACGG	CGGGTAACGTACGAAGGAAA	(AACGG)4	108	59.99
70	IPES0070	AGGGGCCTACTTCACCTCTG	TTTGACAAAGTCGTGTGGGA	(TTCCAA)4	181	60.128
71	IPES0071	CGATGCATGTATGTATGAATGA	GAAAAGTTCTTTCCTCCCCC	(TATG)5	175	59.01
72	IPES0072	TAGTTGTTGTTGTTGCCGGA	ATCGGGTGGTGATAAAGCAG	(TGGTGA)4	191	59.955
73	IPES0073	CTTGGAGGGATAACAAGGCA	GCGGGGAGAGCATTTGTAT	(GTT)8	237	60.051
74	IPES0074	CAGCTTGACACGCTCGATG	CAATGTCTGTCAGTGGTGGC	(AGTCT)4	177	60.162
75	IPES0075	GCAGCGACGTTTACTCCTTC	GCTCGCAGTTACTCCCTGAG	(AAAGA)6	248	60.156
76	IPES0076	ATCCTTAGCAGGACAAGCGA	CCAAGCTTTTGGTTCAGGAG	(TGGTT)5	217	59.846
77	IPES0077	CTTCTCCTCTTTTCCCACCC	ACCGTAAGGACGGTTCACAG	(CGG)7	329	60.028
78	IPES0078	GCAATAAAAGATGGCGGTGT	CCCACCCTTATGGTACTTGG	(AT)12	246	59.167
79	IPES0079	GTTGGACAGGCGAACGATAC	AGCTCTCCTGCATTTTCGTG	(AGAAA)4	213	60.538
80	IPES0080	ACGAGGTTGGTTTTACACGG	GGAGGAGCAGGATACCACAA	(GA)10	300	60.073
81	IPES0081	AGACCAGCTGAATGCGAGAT	GTTTGAGCTTCGACCGTGTT	(TTCTA)5	156	60.299
82	IPES0082	CGACCCCTGAAGGAAATCTT	TTCTTCATGTGGGTGTCGAA	(AGGAG)7	161	60.088
83	IPES0083	CGACCCCTGAAGGAAATCTT	AGCATCCATATAGCATCGCC	(AGGAG)7	365	60.052
84	IPES0084	ACCGTCCAGTCAACTTGTCC	GTCACACAGGTATGCAACGG	(CACC)6	242	60.032
85	IPES0085	CATCGCGAAGAAGCTCAAG	AGACACCAGAGGCAGAGCAT	(TCA)10	223	60.02
86	IPES0086	TTGCTGAAAGAGCTGCAAAA	CCACTCAGTGACCGATTGAT	(TGT)7	241	58.511
87	IPES0087	AAGGATGAGGACAACGATGC	AGCCAGCCCAATAAGCTACA	(AGA)7	351	59.867
88	IPES0088	TGAGTGATCAACTGCAACTACC	CCATCACAACACTGGACAGG	(AGC)8	191	59.997
89	IPES0089	GACCTCAAGAAAATCGAGCG	ACAGTAGGTTTTGCGATGGG	(GCT)8	340	59.993
90	IPES0090	TGAACCTTTCCTTGACGGAC	TCGGGAAGGCTTTATCTTATTTC	(CCACTC)4	108	59.953
91	IPES0091	GGACTTTCAAAGCCAGCAAG	CGCATCAGCATGAAGACAGT	(CACCAG)4	331	60.016
92	IPES0092	TACTGCTGAAGCACACGGAC	TTCATCGTGATGATGCCAGT	(GAT)12	175	60.08
93	IPES0093	GGATCTGCAGGTTTGGACAT	CCAAGCACTGAAACATGCAC	(TGA)10	134	60.31
94	IPES0094	ACTGTGGAGCAGAAGGGAAA	AACCAGTTCGGAAAGAGCCT	(AGAAAA)4	233	60.247
95	IPES0095	GTCTTTGCCGTGATAACCGT	CAAGAGGACTGGCTGATTGC	(GAG)7	201	60.945
96	IPES0096	GCACTTTGTCACCGCTTCTT	GCAGCATGCCCTTTTCTATT	(ATTGGA)4	155	59.324
97	IPES0097	CGGGGACTGCTTGTAATTGT	ATGACGATGGCCTACGAAAC	(CCAT)5	201	59.962
98	IPES0098	ATCAAGCTTCATACCCCTGC	CATCTTCTTCATCATCTTTCGC	(TGA)12	110	58.93
99	IPES0099	GCTCAGAAGAACGGTGAAGG	ACCATTCAGCACAACAATCG	(TGC)7	246	59.572
100	IPES0100	GATCGATCGGTCGTCAGTTT	TCCACCAGGTACTAGCAGCA	(TA)12	128	59.47
101	IPES0101	CCTGGAAGGAGGGAGAACAG	GATAGCCCAAAGGCAACAAA	(GGAGCC)5	339	60.074
102	IPES0102	ACATGTGTTGGCTTGCTGTG	CATCCTGTCCTGTCGTGCTA	(TCCAG)4	160	59.855
103	IPES0103	CATGCCAAATCATCTCGATCT	CTGAACCCGGAATTGCATAC	(GGA)7	277	60.331
104	IPES0104	ACCAAGGCAGAGTGGGTATG	TCACTCGGAAAGCTCCAGTT	(GAT)9	214	59.989
105	IPES0105	GGGGGCTCACAGAACAAGTA	CCGAAGTTCCCACAGAATGT	(GGTTG)5	172	59.966
106	IPES0106	CACACTGCAACAACAGGCTC	TCATTCTCGTTCAGCTGTGG	(AT)13	143	59.984
107	IPES0107	TTGAGCCCGGTACATAGAGG	AATGCACTTGGGGCACAT	(TGAA)6	205	59.925
108	IPES0108	GCCTGCTGCTATTAGTTTTCC	CGACCACAGGTACAAGACGA	(CTT)8	114	59.745
109	IPES0109	ATTGCATTGGCCTTCTTCAG	GTCCAGTGGTCGTTGGGTAT	(TTGCA)4	237	59.703
110	IPES0110	ATTCGAGGCTACGACGAAGA	CACCAGCCACTAGCAGTGTT	(ATGT)5	246	58.96
111	IPES0111	CTCGGAGGGTTCACCTTGTA	TGAGACCGTACTCCTGCTGA	(GAA)7	264	59.571
112	IPES0112	GGAACCAACAGGACGACG	AGCCGATAAGATAACGCACG	(CGC)7	134	60.251
113	IPES0113	GCAAAGCCACCTAATCAAGC	GCATTTGAACTGCTCAATGAA	(TACTA)5	176	58.909
114	IPES0114	CGTTGTGTTGAATAATGTCGTACC	CAATAACCAAACGACGGACA	(TTTG)5	149	59.439
115	IPES0115	CAGGTCCTTGTAGGGCAGAG	AGAAGATAACTGGGCGCAAA	(TTA)7	144	59.845
116	IPES0116	GCTAAACTACTGGATGCGGG	CCATTTGTCATCCACACAGG	(CTGAT)4	236	59.806
117	IPES0117	TTATTATTCGGTCATCACAGCG	TCCAAAACACAATTCCACCC	(TAGC)5	100	60.594
118	IPES0118	AAGGTGCAGAAGTTCACGCT	TTTTACAATCACGGCACGAC	(CTCCAG)4	152	59.59
119	IPES0119	TGCCGTGTACATTTTGCTGT	ATTCGTCTGGTAAGTTGCGG	(CT)10	107	60.132
120	IPES0120	CCAAAACCATTCACTTGCCT	TTTCTCATCCCTCCCCTTCT	(GGAGCA)5	270	60.008
121	IPES0121	CGCAACTGAGCTGAGGGATA	CCCCTAACAAAATTTGCCTG	(TGATT)4	106	59.447
122	IPES0122	CCTGATCTCCTTGAGCTTGG	AAAGTCAAGGTGGAGAGCGA	(CTT)7	282	59.989
123	IPES0123	CAAAATTTGGAACCACTGGG	TATGCTTCTGCTGTTCGGTG	(CTT)9	278	60.011
124	IPES0124	CATGTGTTGCAGTGGAGGAG	CTTGCACGTCATATTCACCG	(TGGC)5	156	60.134
125	IPES0125	GATCATCGACTTCTACGCCC	CAAGAGATCATCAGGAGCCG	(CT)10	128	60.903
126	IPES0126	CCAGCAGGGAAGTCTTTCAC	AAAGGCGCTTGCTGATTTT	(AGC)8	106	59.974
127	IPES0127	TGTACAAATGATACTTGATATCCCAAA	TGCAGAATTACACTGCCCTG	(TGCTT)5	203	59.864
128	IPES0128	TTGGGAGAAACTGCAGTCAA	GCCATCTTCACCAGCTCTTT	(GGTGAA)4	230	59.434
129	IPES0129	GACCATGATTCGATTCTGCAT	CCTTTGTCCATCTCGTTTGA	(CACAG)6	147	58.695
130	IPES0130	CCCAAGATCAATCGAAAGGA	ATTTAACCGTGCATCGTCGT	(ATCG)5	197	60.395
131	IPES0131	GCGTGTGGTCTCGTCTTCTT	ACAAGATCCGAGATCGATGG	(CGTTT)5	102	60.034
132	IPES0132	CACACGCGCACACACATAC	CGTTGGTTTTGCATGAAAGTT	(TGGA)6	121	60.025
133	IPES0133	CACTTCATCTACGCACGCAT	AGTGAATGAATGGTGGTGGG	(CTC)7	111	60.634
134	IPES0134	GAGGAAGGATGCCGGAGA	TGGACTCCTGGGACAAAAAC	(GAC)7	261	59.943
135	IPES0135	GGGGGTAAAGTCTAGTCTTGGG	TACCAACCGTCAGACATGGA	(TGAGA)4	228	59.96
136	IPES0136	TCCTGCTGCCTCTTTCTAGC	GCTGTCCCTTGCTTCACATA	(GA)10	137	58.877
137	IPES0137	TGGGTATTCTTTGTGGAGCC	CACCTTCTGGGAGGACGTAG	(GCCT)5	325	59.715
138	IPES0138	AGAAGACGGGGAAGGAGGT	CCGGAAAAACATTCAGTCGT	(GCT)7	208	59.971
139	IPES0139	GTGTATGGTATGCGTGTCCG	GCATTGTGATCGAATAAACTACTG	(TTCT)6	162	57.923
140	IPES0140	GGTACCTCCAACGGAGAACA	TGCATGGTGTTGACTTAAAGAAA	(TTTC)5ttta(TTTC)6	142	59.677
141	IPES0141	GCACACTGTATGTCTAGCTGGTG	GTCCAGTGGTCGTTGGGTAT	(TTGCA)5	140	59.703
142	IPES0142	GATTTGTTAATGTTGGTGTTGAGC	GCATGCTGCTGAACTATGGA	(AACTC)4	155	59.979
143	IPES0143	TTGCTCGTCCACTTCTCTCA	AACAGGGCACTGAAGCTGAT	(ATC)9	279	59.874
144	IPES0144	AGATCCCATCTCCCTGTCCT	TCCTGTGATTGAACAGCAGC	(CTGTG)5	123	59.992
145	IPES0145	TCTTGGGATCCGATGATGA	ACAAAGCCACAGCACAACAG	(CATCC)6	219	59.946
146	IPES0146	CATCAGAATACGGACGCCTT	CATCAGCTTTGGAGTCAGCA	(ATCTTC)6	149	60.136
147	IPES0147	GAGGAGCACAAAGAAGCACC	GACTGAAAAATTGGGAGGCA	(CAG)7	153	60.051
148	IPES0148	AATCGCGTACGGATCTATCG	AGCCCCAATACACTTCATCG	(CTAG)5	122	59.955
149	IPES0149	TTGACATGTTAAAACGGGGA	GTGCGATATGACCAACCTGA	(TTCA)6	100	59.527
150	IPES0150	CCTCCATCTCCTCCAATGAA	CCCTTTGTGAAGGTTGCTGT	(CAA)9	187	60.149
151	IPES0151	CACCATGCATCACAAGCTG	ATATCGCCCAAATCAACCAA	(TCGA)5	150	60.153
152	IPES0152	GATACGAAGGGAAGCACAGC	TGTGTGGTAAGCTGCTGGAG	(TGC)8	114	60.049
153	IPES0153	CTCTTTGGTCAGTGCGTCAA	CATCGAACACAGGGCATCTA	(GCGAT)5	167	59.673
154	IPES0154	CTCGTTCTCGAAGCTCTGCT	CGCTAGGTTGGCAACTTGAT	(GT)11	309	60.27
155	IPES0155	GCTCGCCACTACTAGCCATT	CGAAAATCATGTGATAAAATTGAG	(TTTTA)5	159	57.787
156	IPES0156	TTAATGATGAGGATGGCGTG	CGTCAGGCAAATCTTCAGTG	(TTC)9gcccccctttctggcgttggcaatgcagatgatctctgttggtgatgtattagtttttgtgaggagtttgcttttcccttctttgat(ATCC)7	237	59.44
157	IPES0157	GCGTGAAAGCAGCAGCAG	AGGAGGGAAATGGAGAAGGA	(GCA)8	128	60.008
158	IPES0158	TGGTCGTCGTCGCTAGTACA	TGCGTGGTTTCCTTGATCTT	(GGATC)4	168	60.636
159	IPES0159	GACTAGAGATGCCGGGCTTT	CGTTTGGGTTGGTATTTGGT	(CATC)5	127	59.587
160	IPES0160	ACGCAATCACAGAACACCAC	TGGGAATTAATGGAAGTCGAG	(AC)10	134	59.03
161	IPES0161	GGATCCATCCATCATCACCT	TCAGGGGAACCAATTAACCA	(CATC)5	164	60.162
162	IPES0162	CGCATCAGGAAAATGGAATC	CGACCTAAACTGACCTGGGA	(AAC)8	263	60.103
163	IPES0163	AAGATCAAGGCCAGCAACTG	GAGAGTGCACCTGTGCAAAA	(CTG)7	181	60.032
164	IPES0164	GGGAACGTGCAGATTCTTTC	TTGTCATCTGGTGAGAAGCG	(CTCCT)4	313	59.984
165	IPES0165	AATGGAACTGGCAAAACTGC	ACGTTTCCAATACCGACAGC	(ACTAGA)7	299	60
166	IPES0166	CCCGCTGATAGATGACGAAT	CAGAAAGGCCTCACTTTTCG	(GAC)14	242	59.986
167	IPES0167	CATCAGGGTTGCTAGCCTTC	CTTTTCGAGAAGGCACTCGT	(CTA)7	158	59.615
168	IPES0168	GAAACCTCACGCAAACCCTA	TCATCACAGGCTTGTTCTCG	(GGC)8	235	59.984
169	IPES0169	CGCCATAACCTTTGATCCAG	TTTCATTCGGGTCCTCGTAG	(GAGGA)5	274	60.066
170	IPES0170	CTATTGGCCAGCTCAAGGAG	ATTCCCCTCAAACCCTCGT	(GA)11	227	60.699
171	IPES0171	CGAAAGACGGAATATGGTGG	TTGCTCTTCTCGCTCTCCTC	(GCA)10	192	59.973
172	IPES0172	GGCTCAAGCTCCTGGTATGA	TTCAATGACCCTTCCTTTGG	(CTGT)5	147	59.903
173	IPES0173	CACATACGCAATGGTGAAGG	CTGTTGACTCCCGGTTTCAT	(CAGAG)4	367	59.966
174	IPES0174	TCTGGGAAGGAGGAGGATTT	TGCTGCTGCTCTCTGACTGT	(CCGT)5	248	60.08
175	IPES0175	GGGGGTTTTTCAATCAACCT	GAAGAACTGCTGCTGTGGTG	(GCA)8	311	59.622
176	IPES0176	TGGTGCAAGAATGACCATGT	CGCAGGATTACAAACATCCA	(TGC)7	367	59.542
177	IPES0177	GGGTAGAGATCTCCGGGAAG	AAATTCCCTCACGTCCTCCT	(GGATT)5	321	59.935
178	IPES0178	ATCCTGCCTACAACTGTGCC	TCATCGAAACCCATCTCCTC	(CTGTGC)4	368	60.011
179	IPES0179	TGTACATGTCAGGATCGCGT	CTATCCTAGCCCGGTGTTCA	(TGGAC)5	257	60.088
180	IPES0180	AACACAAAAAGGCTTCCCCT	CAGATGATAGATCCGCGATG	(TGTAT)4	320	59.205
181	IPES0181	CTCCTCAAACACATCCAGCA	AAGGTGCTGCTCTTGTAGCC	(GCT)8	202	59.64
182	IPES0182	CACTCCTTAACCCTGGACGA	CACATTAGGAAGGGTAGCCG	(TTTC)7	399	59.587
183	IPES0183	CAATCCTCCAGACCGAACAT	TGTTGTTTCTGTGGTTGTTGTTT	(AAC)11	167	59.475
184	IPES0184	AAAATTAGGTCCGCTTGCCT	TATTGGGCGTTTCCGTTTAG	(ATAGA)8	371	59.958
185	IPES0185	TCTGCTTGTGTTTTACCCCC	CGTTGGTACCCATGATTTTCA	(GTTTT)5	115	60.602
186	IPES0186	AGCATATGGCATCCTTTTCG	TTTCAGGCTTGGATTCAATGT	(TTG)10	248	59.56
187	IPES0187	TCGTCGATGATTACGATCCA	TACTCAATAAACTCGGCGGC	(TTTCT)4	215	60.23
188	IPES0188	AGATTTCTGGAGGGCGAAGT	CCCAAGCATTTTTCTTCCCT	(TCTTC)6	320	60.423
189	IPES0189	AGCAAGCAAGCTCTACCTCG	TTGATCAATCACCCCCAAAT	(GATG)5	316	59.991
190	IPES0190	TGTGTGTATCGGTGGTGGTT	TGGACGACTGACGACCATTA	(TG)16	156	60.112
191	IPES0191	GAAGAACCTCCAGCTTTCCC	TTCTTTCCTTCAGCCTCTGC	(AG)13	126	59.694
192	IPES0192	AATTCCGTACTGTCGCCAAC	AACTTGAACGACACAATTCAAAG	(ATGT)6	270	58.351
193	IPES0193	GTCAGATGGCCTCATGTGTG	ATAGGTCACTCGCTGTCGCT	(ATGT)5	127	60.043
194	IPES0194	GAAGCTGCCCATAAGCAAAG	ACCACCGTTGTAGCATCCTC	(GAC)9	151	59.997
195	IPES0195	GGGAATGATTGATGGGAGTG	GACTAGAGATGCCGGGCTTT	(ATGG)5	162	60.73
196	IPES0196	GATCGAGGCAAGAGTGGAAG	AGCTAAACCAGCAGCAGAGG	(TGAC)6	390	59.78
197	IPES0197	GTGTTCTTCCGAATCCGTGT	CGCTTTGCATTGAACACAGT	(GTGTA)5	286	59.911
198	IPES0198	GGGGAGCTCTCTCTGAACTG	GAACCGCTTCTTCATCCATC	(AATACC)8	196	59.63
199	IPES0199	TGAACTGCATAACTGGCTGC	TACGGACAGGGGAGTCATTC	(CAG)8	196	59.927
200	IPES0200	GCGCTTTCAGAGTCCTGAGT	CAAGTCGTCACGGCCTTATT	(GTAC)11	192	60.132
201	IPES0201	ACCAAACCCGATTTGAACAG	CAAGAAGGGTGAGAAGCGAC	(TCATCT)6	281	59.989
202	IPES0202	CCAAGTTGAACATGCCACAC	CCTCCTCATCTTCTCCATCG	(GAT)11	234	59.755
203	IPES0203	CCCTCGAAGAGATCGAAGTG	CTGAAACAACAGCCTGCAAA	(ATC)16	256	60.027
204	IPES0204	TTGATGGACATACGGAGCAA	ACAAGGTGGAGCAAACAAGG	(GT)7	303	60.149
205	IPES0205	CGGAACTGCTGGAGTGAAAT	ATCAACGCTCCACACACAAC	(GCGGT)3	393	59.603
206	IPES0206	TGGGCATTGATGCTGAAATA	CAGCAATTGTTTGGCTTTGA	(AGC)6	348	59.849
207	IPES0207	TTGTGGGTCCTGTGTAACCA	TACCCTTCAACGCCATTTTC	(TG)6	127	59.938
208	IPES0208	CGAAGGAGGAGTACGACGAG	TCCACAAGGTGACCTCACTG	(CTC)4TA(CTA)5	300	59.705
209	IPES0209	CGTAGGGGGTAGGACAGTGA	TGAACCAACCCAACAAGACA	(TGCAGC)2	144	59.976
210	IPES0210	ATTCCTGTGATGCCGAAGAC	GCACCATGACCACAAAAATG	(AT)5	177	59.82
211	IPES0211	GGAGCGCTTCAAGAATGAAC	GGCTCAGGAGATGAAACTGC	(TC)5TT	248	59.957
212	IPES0212	ACCTGTGCGTATTAGGTGGG	ATCGAACTGCACGTTAGCAA	(CATG)4	199	59.493
213	IPES0213	GTCCGGTTTGTCTCTCCTTG	TGGATCTCCCATGTCGTGTA	(GAT)4	155	59.92
214	IPES0214	CTGATGGTGATGCAATGGAC	CTTCTTCCCTTCAGTGGCTG	(AGA)7agcataagctagaggaggagacccgggagcaagagaatgctgctgccaatggtgacgctgaagttaccgaaactccc(AAG)5	239	59.982
215	IPES0215	GGCACGCATTAGCAGTAACA	GGTAAATCGACGGCTGACAT	(AT)10	188	59.962
216	IPES0216	AAAGGCAGCAGATCCCTACA	TCTTTCGTTGCATCTGTTCG	(AT)5	152	59.988
217	IPES0217	TCAGTTCCGTCCACTGTGAG	CCATAATTTCGCGGCTTG	(AT)7	201	60.171
218	IPES0218	CCTGGGAACACAAAACCAGA	CCAGGTCCATGTCCTTGACT	(AT)5	245	59.96
219	IPES0219	GGGGAAGAGATAGGGTTGGT	AGCTGGGCAATAGCGAGAT	TTT(CT)8TT	140	59.954
220	IPES0220	GTGGTCGATGGACTGCTTTT	CGAGAGATTCACACCAAGCA	(AG)5(TG)6	264	59.98
221	IPES0221	TAGCCAGCGCTTTCTCTAGC	TCAGGAAACCACCACCTAGC	(TA)7	267	60.111
222	IPES0222	CGAGCAAGTAGCAGGAGACA	GAAGCTCTTGGCGATCTTTG	CCGG(TG)6	165	60.1
223	IPES0223	ATTTCCTTGGGATTGTGCAG	ATTTCCTTTCCCCAAACGAC	(AT)7	103	60.166
224	IPES0224	GCAATTAGCGGTTCTTCTCG	TGTAGGCCTCCATAACCTGG	(GCA)5	154	59.948
225	IPES0225	CAAACCTCAAGCTAGGCGAC	CATGCATACACCAGTGCCAT	(GATC)4atgtgtgagtatgcattgttgcatgcctctgtttgtcagcaa(GT)6gaaatcatgtggtcaactggttatatacata(TATATG)2	291	60.423
226	IPES0226	CACCAAACAGCATCAAGCAG	AGGAGGGTAAACACACGCAC	(AGC)9	387	60.035
227	IPES0227	GCTGAGGTGGAGAAGTTTGC	GGGGGTGGTTATGAGCCTAT	(GAT)4	245	60.039
228	IPES0228	CTCCAAGCTGCCATGATTCT	CCCCCGTGTACTCGCATC	(GT)6	190	62.504
229	IPES0229	ATTAGCCGACGGAGGTGAC	AGTAGATTAATTAAGAAGTGCATGTCC	(ATGT)6	176	57.7
230	IPES0230	GAAACTGTCTTGGGCCAGTC	GGCCGGAAGGAAAAGAATA	(TGGT)5	156	59.1
231	IPES0231	AGTGCAATCGTCTGCTTTGTT	ATCGCGATCGGCACAG	(TCG)7	185	60.51
232	IPES0232	TCCTAATCGATCCGCTCTTC	TGACTACAAGTCTGATGATGATAACG	(TCA)8	106	59.62
233	IPES0233	TCCATCATCCATGTGAGACC	TCAAAGATGAATGTATTACACAAACT	(ATT)15	210	56.25
234	IPES0234	GATCCAACAATCTCACTCTTCA	TGTCGTTGGTGATGGAAGAA	(AC)10	183	60.09
235	IPES0235	GGGGAAAAGGAGAGACAGGA	AGATGCAGACACAAAGCACTG	(TGCAG)4cagcgctttgtgatagggcagtgctttgtgtctgca(TCTT)5	154	59.1
236	IPES0236	GGCCAGCTCGCCTAGAT	AGATCCACCGCCTAATGAAA	(TGG)11	238	59.53
