# Supplementary material for: Pearl millet [Pennisetum glaucum (L.) R. Br.] consensus linkage map constructed using four RIL mapping populations and newly developed EST-SSRs
Source: BMC Genomics. 2013 Mar 9;14:159. doi: 10.1186/1471-2164-14-159 (PMC3606598; doi:10.1186/1471-2164-14-159)
Supplement: Additional file 3: Table S3 — Linkage maps for the RIL cross ICMB 841-P3 × 863B-P2 (= RIP A). [file 1471-2164-14-159-S3.xlsx]

## Sheet: Linkage maps for RIP A
Additional file 3: Table S3. Linkage maps for the RIL population based on cross ICMB 841-P3 x 863B-P2 (Recombinant Inbred Population (RIP A))
Group	LG1
Xipes0017	0
Xipes0042	8.743
Xipes0098	16.66
Xpsmp2273	17.418
Xipes0203	20.32
Xipes0079	21.516
Xipes0197	22.512
Xipes0146	26.447
Xipes0226	29.68
Xicmp3032	31.549
Xicmp3017	32.853
Xipes0126	36.808
Xipes0139	46.282
Xipes0004	71.969
Xipes0229	102.689
Xipes0192	103.521
Xctm27	113.66
Xipes0127	130.201
Group	LG2
Xpsmp(sts)322	0
Xipes0181	7.022
Xipes0007	11.362
Xpsmp2088	14.088
Xpsmp2072	17.005
Xipes0162	24.54
Xipes0163	32.157
Xipes0117	40.445
Xipes0160	45.149
Xpsmp2231	47.888
Xpsmp2013	47.888
Xpsmp2206	49.452
Xpsmp2059	50.077
Xipes0236	53.336
Xipes0210	61.453
Xipes0118	72.775
Xipes0221	86.886
Xipes0102	104.119
Group	LG3
Xipes0161	0
Xipes0095	11.772
Xipes0142	19.431
Xpsmp2214	22.545
Xctm10	24.734
Xpsmp2227	25.644
Xipes0166	31.084
Xipes0213	43.52
Group	LG4
Xipes0174	0
Xpsmp2081	4.559
Xpsmp2076	6.34
Xipes0129	10.729
Xipes0225	13.487
Xpsmp2085	15.604
Xipes0076	19.764
Xpsmp(sts)305	26.633
Xipes0219	34.545
Xipes0114	37.555
Xpsmp2084	39.159
Xpsmp2008	49.175
Group	LG5
Xicmp3027	0
Xipes0230	14.317
Xipes0093	18.46
Xipes0152	27.686
Xipes0214	31.599
Xipes0175	33.219
Xipes0217	35.439
Xpsmp2078	38.448
Xpsmp2229	47.499
Xpsmp2276	55.636
Xpsmp2277	56.728
Xipes0089	65.2
Xipes0223	86.199
Group	LG6
Xicmp3038	0
Xipes0200	17.613
Xicmp3002	22.09
Xipes0176	23.365
Xipes0085	23.947
Xipes0071	24.725
Xipes0035	25.072
Xicmp3086	25.836
Xipes0167	26.434
Xicmp3050	28.071
Xipes0207	29.722
Xicmp3058	31.497
Xpsmp2270	33.691
Xpsmp2213	34.554
Xipes0189	55.362
Xipes0109	61.92
Xipes0141	63.422
Xipes0156	76.991
Xipes0019	83.023
Xipes0224	98.148
Group	LG7
Xicmp3092	0
Xipes0206	12.627
Xipes0015	13.34
Xipes0153	25.482
Xpsmp2040	40.147
Xipes0205	60.35
Xpsmp2224	70.833
Xpsmp2074	80.697
Xpsmp2063	84.98
Xipes0198	88.406
Xipes0082	91.26
Xpsmp2087	93.347
Xipes0154	95.685
Xpsmp2203	97.81
Xctm08	104.417
