# Supplementary material for: Pearl millet [Pennisetum glaucum (L.) R. Br.] consensus linkage map constructed using four RIL mapping populations and newly developed EST-SSRs
Source: BMC Genomics. 2013 Mar 9;14:159. doi: 10.1186/1471-2164-14-159 (PMC3606598; doi:10.1186/1471-2164-14-159)
Supplement: Additional file 4: Table S4 — Linkage maps for the RIL cross H 77/833-2 × PRLT 2/89-33 (= RIP B). [file 1471-2164-14-159-S4.xlsx]

## Sheet: Linkage maps for RIP B
Additional file 4: Table S4. Linkage maps for the RIL population based on cross H 77/833-2 x PRLT 2/89-33 (RIP B)
Group	LG1
Xipes0042	0
Xipes0098	6.546
Xpsmp2273	7.83
Xipes0203	9.695
Xipes0126	21.077
Xipes0009	29.837
Xipes0146	30.945
Xicmp3032	34.386
Xicmp3017	35.406
Xipes0101	37.011
Xipes0216	45.287
Xipes0004	61.748
Xicmp3088	88.577
Xipes0229	102.608
Xipes0192	103.501
Xctm12	111.415
Xicmp4010	123.258
Group	LG2
Xipes0123	0
Xicmp3063	18.513
Xctm03	44.469
Xpsmp2237	48.601
Xipes0007	61.684
Xipes0117	65.921
Xicmp3056	67.378
Xipes0003	80.76
Xctm21	95.137
Xpsmp2059	105.304
Xipes0152	114.007
Xipes0210	119.481
Xipes0218	121.284
Xipes0118	138.581
Group	LG3
Xicmp4014	0
Xpsmp2214	33.578
Xipes0180	41.059
Xctm10	49.328
Xipes0233	52.544
Xpsmp2070	58.718
Xipes0166	62.086
Xipes0095	69.542
Xipes0220	101.602
Group	LG4
Xpsmp2086	0
Xipes0186	54.759
Xipes0076	58.953
Xicmp3029	59.69
Xipes0066	60.652
Xpsmp2084	67.68
Group	LG5
Xpsmp2274	0
Xipes0157	13.227
Xicmp3027	14.818
Xipes0093	19.579
Xipes0175	27.587
Xpsmp2078	30.052
Xpsmp2233	45.334
Xipes0223	84.095
Group	LG6
Xipes0200	0
Xicmp3002	5.236
Xipes0176	7.173
Xipes0035	10.14
Xipes0071	10.14
Xipes0087	11.975
Xipes0027	12.863
Xicmp3050	14.272
Xpsmp2270	18.895
Xipes0207	36.446
Xpsmp2081	39.9
Xipes0052	69.254
Xipes0011	83.956
Xipes0109	86.26
Group	LG7
Xipes0096	0
Xipes0015	21.892
Xipes0105	29.048
Xpsmp2040	38.21
Xipes0179	61.139
Xipes0145	70.393
Xipes0097	71.576
Xpsmp2263	76.111
Xipes0154	87.237
Xpsmp2203	88.059
