# Supplementary material for: Pearl millet [Pennisetum glaucum (L.) R. Br.] consensus linkage map constructed using four RIL mapping populations and newly developed EST-SSRs
Source: BMC Genomics. 2013 Mar 9;14:159. doi: 10.1186/1471-2164-14-159 (PMC3606598; doi:10.1186/1471-2164-14-159)
Supplement: Additional file 5: Table S5 — Linkage maps for the RIL cross 81B-P6 × ICMP 451-P8 (= RIP C). [file 1471-2164-14-159-S5.xlsx]

## Sheet: Linkage maps for RIP C
Additional file 5: Table S5. Linkage maps for the RIL population based on cross 81B-P6 x ICMP 451-P8 (RIP C)
Group	LG1
Xipes0042	0
Xpsmp2069	15.457
Xipes0098	16.262
Xpsmp2273	16.752
Xipes0139	25.138
Xipes0126	26.414
Xpsmp2080	26.849
Xipes0103	27.074
Xicmp3032	31.768
Xipes0045	32.404
Xipes0101	33.072
Xipes0004	40.636
Xctm12	76.141
Group	LG2
Xpsmp2237	0
Xipes0181	3.481
Xipes0007	7.34
Xipes0162	8.877
Xipes0003	15.629
Xpsmp2232	19.347
Xipes0027	20.336
Xipes0236	31.227
Xpsmp2089	105.745
Xipes0221	107.669
Group	LG3
Xpsmp2229	0
Xctm10	7.01
Xipes0166	26.15
Xpsmp2227	32.91
Xpsmp2249	35.118
Xipes0142	37.476
Xipes0213	53.835
Group	LG4
Xipes0174	0
Xipes0129	10.499
Xpsmp2085	13.505
Xipes0186	17.932
Xipes0219	20.94
Xipes0066	21.338
Group	LG5
Xipes0220	0
Xipes0191	8.897
Xipes0157	42.126
Xipes0093	50.19
Xpsmp2219	54.768
Xipes0152	61.479
Xipes0214	68.79
Xpsmp2261	78.372
Xpsmp2208	83.547
Xipes0223	117.492
Group	LG6a
Xpsmp2248	0
Xpsmp2255	3.536
Xpsmp2275	4.967
Xipes0227	5.394
Xipes0207	7.266
Xipes0147	8.774
Xpsmp2270	9.706
Group	LG7
Xipes0105	0
Xipes0198	17.744
Xpsmp2266	17.91
Xipes0082	20.373
Xpsmp2236	30.511
Group	LG6b
Xipes0189	0
Xipes0011	4.443
Xipes0109	7.256
Xipes0144	8.433
Group	LG6c
Xipes0151	0
Xipes0156	3.392
