# Supplementary material for: Pearl millet [Pennisetum glaucum (L.) R. Br.] consensus linkage map constructed using four RIL mapping populations and newly developed EST-SSRs
Source: BMC Genomics. 2013 Mar 9;14:159. doi: 10.1186/1471-2164-14-159 (PMC3606598; doi:10.1186/1471-2164-14-159)
Supplement: Additional file 6: Table S6 — Linkage maps for the RIL cross PT 732B-P2 × P1449-2-P1 (= RIP D). [file 1471-2164-14-159-S6.xlsx]

## Sheet: Linkage maps for RIP D
Additional file 6: Table S6. Linkage maps for the RIL population based on cross PT 732B-P2 x P1449-2-P1 (RIP D)
Group	LG1a
Xipes0017	0
Xipes0203	15.972
Xipes0146	21.682
Xpsmp2080	23.098
Xipes0226	28.347
Xicmp3080	28.65
Group	LG2
Xpsmp2206	0
Xpsmp2232	1.113
Xipes0027	3.754
Xpsmp2059	5.62
Group	LG3
Xipes0095	0
Xipes0185	13.77
Xipes0233	21.118
Xpsmp2227	23.262
Xicmp3035	24.3
Xipes0213	27.591
Xipes0142	30.725
Xipes0180	34.461
Group	LG4
Xipes0208	0
Xipes0174	23.858
Xpsmp2081	34.534
Xipes0129	46.543
Xipes0225	48.499
Xpsmp2085	54.27
Xipes0186	60.967
Xipes0066	67.878
Xipes0219	69.327
Group	LG5
Xipes0093	0
Xipes0152	10.64
Xpsmp2064	14.161
Xipes0214	17.288
Xipes0175	19.097
Xpsmp2078	23.069
Xpsmp2261	35.846
Xpsmp2276	40.166
Xpsmp2208	47.659
Group	LG6a
Xipes0200	0
Xicmp3086	4.331
Xipes0227	4.49
Xipes0147	8.609
Group	LG7
Xipes0153	0
Xipes0206	7.578
Xpsmp2224	24.509
Xipes0024	29.957
Xpsmp2074	47.419
Xipes0195	58.254
Xipes0145	61.928
Xipes0026	62.907
Xipes0198	63.807
Xpsmp2210	64.45
Xpsmp2203	74.167
Group	LG1b
Xipes0229	0
Xipes0192	0.262
Group	LG6b
Xipes0011	0
Xipes0144	3.196
Group	LG6c
Xipes0151	0
Xipes0156	1.845
Group	LGA
Xipes0014	0
Xipes0110	1.761
