# Supplementary material for: Pearl millet [Pennisetum glaucum (L.) R. Br.] consensus linkage map constructed using four RIL mapping populations and newly developed EST-SSRs
Source: BMC Genomics. 2013 Mar 9;14:159. doi: 10.1186/1471-2164-14-159 (PMC3606598; doi:10.1186/1471-2164-14-159)
Supplement: Additional file 8: Table S7 — Linkage group-wise shared markers across the four Recombinant Inbred Populations (RIPs). [file 1471-2164-14-159-S8.xlsx]

## Sheet: Shared markers LG-wise
Additional file 8: Table S7. Linkage group-wise shared marker loci among the four recombinant inbred populations (RIP A, RIP B, RIP C and RIP D)													Non-shared marker loci by RIP and linkage group					Totals mapped marker loci by RIP and linkage group
Linkage group	A+B+C+D	A+B+C	A+B+D	A+C+D	B+C+D	A+B	A+C	A+D	B+C	B+D	C+D	No. of shared markers in each linkage group	A	B	C	D	No. of non-shared markers	A	B	C	D	Totals mapped markers
LG1												17					12	18	17	13	8	29
		Xicmp3032	Xipes0146			Xicmp3017	Xipes0139	Xipes0017	Xctm12		Xpsmp2080		Xipes0079	Xipes0009	Xpsmp2069	Xicmp3080
		Xipes0004	Xipes0192					Xipes0226	Xipes0101				Xipes0197	Xipes0216	Xipes0103
		Xipes0098	Xipes0203										Xctm27	Xicmp3088	Xipes0045
		Xipes0042	Xipes0229										Xipes0127	Xicmp4010
		Xipes0126
		Xpsmp2273
LG2												14					16	18	14	10	4	30
		Xipes0007	Xpsmp2059			Xipes0117	Xipes0162	Xpsmp2206	Xipes0003		Xipes0027.2		Xpsmp(sts)322	Xipes0123	Xicmp2089
						Xipes0118	Xipes0181		Xpsmp2237		Xpsmp2232.1		Xpsmp2088	Xicmp3063
						Xipes0210	Xipes0221						Xpsmp2072	Xctm03
							Xipes0236						Xipes0163	Xicmp3056
													Xipes0160	Xctm21
													Xpsmp2231	Xipes0152.1
													Xpsmp2213	Xipes0218
													Xipes0102
LG3												9					8	8	9	7	8	17
		Xipes0166	Xipes0095	Xipes0142		Xpsmp2214				Xipes0180			Xipes0161	Xicmp4014	Xpsmp2229.3	Xipes0185
		Xctm10		Xipes0213						Xipes0233				Xpsmp2070	Xpsmp2249	Xicmp3035
				Xpsmp2227										Xipes0220.1
LG4												10					7	12	6	6	9	17
				Xipes0129	Xipes0066	Xipes0076		Xipes0225					Xpsmp2076	Xpsmp2086		Xipes0208
				Xipes0174	Xipes0186	Xpsmp2084		Xpsmp2081.1					Xpsmp(sts)305	Xicmp3029
				Xipes0219									Xipes0114
				Xpsmp2085									Xpsmp2008
LG5												11					11	13	8	10	9	22
	Xipes0093	Xipes0223	Xipes0175	Xipes0214		Xicmp3027		Xpsmp2276	Xipes0157		Xpsmp2208		Xipes0230	Xpsmp2274	Xipes0220.2	Xpsmp2064
			Xpsmp2078	Xipes0152.2							Xpsmp2261		Xipes0217	Xpsmp2233	Xipes0191
													Xpsmp2229.1		Xpsmp2219
													Xpsmp2277
													Xipes0089
LG6												17					15	20	14	13	8	32
		Xipes0109	Xipes0200	Xipes0156	Xipes0011	Xicmp3002	Xipes0189	Xicmp3086			Xipes0144		Xicmp3038	Xipes0087	Xpsmp2248
		Xipes0207				Xicmp3050					Xipes0147		Xipes0085	Xipes0027.1	Xpsmp2255
		Xpsmp2270.1				Xipes0035					Xipes0151		Xipes0167	Xpsmp2081.2	Xpsmp2275
						Xipes0071					Xipes0227		Xicmp3038	Xipes0052
						Xipes0176							Xpsmp2213
													Xipes0141
													Xipes0019
													Xipes0224
LG7												12					15	15	10	5	11	27
			Xpsmp2203	Xipes0198		Xipes0015	Xipes0082	Xipes0153	Xipes0105	Xipes0145			Xicmp3092	Xipes0096	Xpsmp2266	Xipes0024
						Xipes0154		Xipes0206					Xipes0205	Xipes0197	Xpsmp2236	Xipes0195
						Xpsmp2040		Xpsmp2074					Xpsmp2063	Xipes0097		Xipes0026
								Xpsmp2224					Xpsmp2087	Xpsmp2263.1		Xpsmp2210
													Xctm08
LGA												0					2	0	0	0	2	2
																Xipes0014
																Xipes0110
Shared loci:	1	13	10	11	3	16	7	11	6	3	9	90						104	78	64	59	176
Total mapped loci	4	39	30	33	9	32	14	22	12	6	18	219	35	26	14	11	86					305
Total number of primer pairs detecting shared polymorphic loci =					90								Total primer pairs detecting more than one polymorphic locus = 5
Total number of shared polymorphic marker loci =				90									Total polymorphic loci mapped =		176
(Note: Those markers that mapped in only a single RIL population are not included in above totals for columns B-M)
Legend:
RIP A = ICMB 841-P3 x 863B0P2
RIP B = H 77/833-2 x PRLT 2/89-33
RIP C = 81B-P6 x ICMP 451-P8
RIP D = PT 732B-P2 x P1449-2-P1
